# Supplementary material for: Genome-Wide Investigation of Genes Regulated by ERα in Breast Cancer Cells
Source: Molecules. 2018 Oct 5;23(10):2543. doi: 10.3390/molecules23102543 (PMC6222792; doi:10.3390/molecules23102543)
Supplement: Supplementary file 1 [file molecules-23-02543-s001.zip]

Archive with 13 entries (12 files):
- supplementary/
- supplementary/Figure S1.tif
- supplementary/Figure S2.tif
- supplementary/Figure S3.tif
- supplementary/Figure S4.tif
- supplementary/Table S1.xls
- supplementary/Table S2.xlsx
- supplementary/Table S3.xlsx
- supplementary/Table S4.xls
- supplementary/Table S5.xlsx
- supplementary/Table S6.docx
- supplementary/Table S7.docx
- supplementary/Table S8.docx
