# Supplementary material for: Genome-Wide Investigation of Genes Regulated by ERα in Breast Cancer Cells
Source: Molecules. 2018 Oct 5;23(10):2543. doi: 10.3390/molecules23102543 (PMC6222792; doi:10.3390/molecules23102543)
Supplement: Supplementary file 1 [file molecules-23-02543-s001.zip › supplementary/Table S1.xls]

id	Control_count	Era_count	Control_fpkm	Era_fpkm	log2(FC)	Pvalue	FDR	significant	Symbol	Description	KEGG_A_class	KEGG_B_class	Pathway	K_ID	GO Component	GO Function	GO Process
ENSG00000001617	147	304	2.65	6.74	1.346756232	8.18E-06	0.001117534	up	SEMA3F	sema domain, immunoglobulin domain (Ig), short basic domain, secreted, (semaphorin) 3F [Source:HGNC Symbol;Acc:10728]	Organismal Systems	Development	ko04360//Axon guidance	K06840	GO:0005615//extracellular space;GO:0005575//cellular_component;GO:0005576//extracellular region;GO:0044421//extracellular region part	GO:0003674//molecular_function	GO:0008150//biological_process;GO:0050794//regulation of cellular process;GO:0071840//cellular component organization or biogenesis;GO:0032989//cellular component morphogenesis;GO:0032502//developmental process;GO:0023052//signaling;GO:0030154//cell differentiation;GO:0044699//single-organism process;GO:0000902//cell morphogenesis;GO:0051179//localization;GO:0009653//anatomical structure morphoge…
ENSG00000001630	3660	1601	68.87	31.71	-1.1189378	1.40E-07	3.40E-05	down	CYP51A1	-	Metabolism	Lipid metabolism	ko00100//Steroid biosynthesis	K05917	GO:0044424//intracellular part;GO:0005623//cell;GO:0005783//endoplasmic reticulum;GO:0012505//endomembrane system;GO:0043226//organelle;GO:0044464//cell part;GO:0005575//cellular_component;GO:0005737//cytoplasm;GO:0044444//cytoplasmic part;GO:0043231//intracellular membrane-bounded organelle;GO:0043227//membrane-bounded organelle;GO:0005622//intracellular;GO:0043229//intracellular organelle	GO:0005488//binding;GO:0016491//oxidoreductase activity;GO:0003674//molecular_function;GO:0043167//ion binding;GO:0003824//catalytic activity	GO:0071704//organic substance metabolic process;GO:0044699//single-organism process;GO:0044281//small molecule metabolic process;GO:0008152//metabolic process;GO:0009058//biosynthetic process;GO:0044238//primary metabolic process;GO:0006629//lipid metabolic process;GO:0008150//biological_process;GO:0044710//single-organism metabolic process
ENSG00000004799	81	173	1.27	2.91	1.196190656	2.74E-05	0.002796773	up	PDK4	pyruvate dehydrogenase kinase, isozyme 4 [Source:HGNC Symbol;Acc:8812]	-	-	-	-	GO:0044444//cytoplasmic part;GO:0044464//cell part;GO:0043231//intracellular membrane-bounded organelle;GO:0043227//membrane-bounded organelle;GO:0043229//intracellular organelle;GO:0005623//cell;GO:0044424//intracellular part;GO:0043226//organelle;GO:0005575//cellular_component;GO:0005737//cytoplasm;GO:0005622//intracellular;GO:0005739//mitochondrion	GO:0005488//binding;GO:0003674//molecular_function;GO:0003824//catalytic activity;GO:0016772//transferase activity, transferring phosphorus-containing groups;GO:0016740//transferase activity;GO:0043167//ion binding;GO:0016301//kinase activity	GO:0050789//regulation of biological process;GO:0044267//cellular protein metabolic process;GO:0023052//signaling;GO:0043412//macromolecule modification;GO:0071704//organic substance metabolic process;GO:0009987//cellular process;GO:0044763//single-organism cellular process;GO:0044710//single-organism metabolic process;GO:0036211//protein modification process;GO:0050896//response to stimulus;GO:0…
ENSG00000023171	26	62	0.26	0.93	1.838719093	0.00062469	0.028599317	up	GRAMD1B	-	-	-	-	-	GO:0005575//cellular_component	-	-
ENSG00000026751	561	200	12.87	4.97	-1.372694297	3.34E-09	1.21E-06	down	SLAMF7	SLAM family member 7 [Source:HGNC Symbol;Acc:21394]	-	-	-	-	GO:0071944//cell periphery;GO:0016020//membrane;GO:0005886//plasma membrane;GO:0044464//cell part;GO:0005575//cellular_component;GO:0005623//cell	GO:0003674//molecular_function	GO:0008150//biological_process;GO:0002376//immune system process;GO:0006950//response to stress;GO:0007155//cell adhesion;GO:0022610//biological adhesion;GO:0050896//response to stimulus
ENSG00000035403	900	6105	11.18	74.17	2.729915581	4.69E-37	1.73E-33	up	VCL	vinculin [Source:HGNC Symbol;Acc:12665]	Human Diseases;Cellular Processes;Organismal Systems	Cell motility;Cellular commiunity;Immune system;Infectious diseases	ko04510//Focal adhesion;ko04810//Regulation of actin cytoskeleton;ko04670//Leukocyte transendothelial migration;ko05146//Amoebiasis;ko05100//Bacterial invasion of epithelial cells;ko04520//Adherens junction;ko05131//Shigellosis	K05700	GO:0016020//membrane;GO:0044444//cytoplasmic part;GO:0005886//plasma membrane;GO:0005856//cytoskeleton;GO:0005829//cytosol;GO:0043226//organelle;GO:0043229//intracellular organelle;GO:0044464//cell part;GO:0043234//protein complex;GO:0044424//intracellular part;GO:0005622//intracellular;GO:0005623//cell;GO:0005737//cytoplasm;GO:0071944//cell periphery;GO:0005575//cellular_component;GO:0043228//no…	GO:0019899//enzyme binding;GO:0008092//cytoskeletal protein binding;GO:0005515//protein binding;GO:0005488//binding;GO:0003674//molecular_function;GO:0005198//structural molecule activity	GO:0051179//localization;GO:0022607//cellular component assembly;GO:0034330//cell junction organization;GO:0048856//anatomical structure development;GO:0044085//cellular component biogenesis;GO:0032502//developmental process;GO:0071840//cellular component organization or biogenesis;GO:0006950//response to stress;GO:0008150//biological_process;GO:0051234//establishment of localization;GO:0009987//…
ENSG00000042062	40	88	0.51	1.28	1.327574658	0.00047084	0.023289525	up	FAM65C	family with sequence similarity 65, member C [Source:HGNC Symbol;Acc:16168]	-	-	-	-	GO:0005575//cellular_component;GO:0005576//extracellular region	GO:0003674//molecular_function	GO:0008150//biological_process;GO:0002376//immune system process
ENSG00000052802	1738	630	48.03	18.79	-1.353970742	2.45E-10	1.07E-07	down	MSMO1	-	Metabolism	Lipid metabolism	ko00100//Steroid biosynthesis	K07750	GO:0005623//cell;GO:0005737//cytoplasm;GO:0043229//intracellular organelle;GO:0005783//endoplasmic reticulum;GO:0043226//organelle;GO:0071944//cell periphery;GO:0043231//intracellular membrane-bounded organelle;GO:0044424//intracellular part;GO:0044444//cytoplasmic part;GO:0016020//membrane;GO:0005886//plasma membrane;GO:0044464//cell part;GO:0012505//endomembrane system;GO:0043227//membrane-boun…	GO:0003674//molecular_function;GO:0005488//binding;GO:0043167//ion binding;GO:0003824//catalytic activity;GO:0016491//oxidoreductase activity	GO:0044710//single-organism metabolic process;GO:0044281//small molecule metabolic process;GO:0006629//lipid metabolic process;GO:0008152//metabolic process;GO:0044699//single-organism process;GO:0009058//biosynthetic process;GO:0008150//biological_process;GO:0071704//organic substance metabolic process;GO:0044238//primary metabolic process
ENSG00000065413	140.2	256	3.53	9.05	1.358249609	0.000210017	0.013452119	up	ANKRD44	-	-	-	-	-	-	GO:0003674//molecular_function	-
ENSG00000070669	517	1999	17.54	75.34	2.102767286	6.32E-20	1.67E-16	up	ASNS	-	Metabolism	Amino acid metabolism	ko00250//Alanine, aspartate and glutamate metabolism	K01953	GO:0044444//cytoplasmic part;GO:0005829//cytosol;GO:0044464//cell part;GO:0005622//intracellular;GO:0044424//intracellular part;GO:0005623//cell;GO:0005737//cytoplasm;GO:0005575//cellular_component	GO:0003674//molecular_function;GO:0005488//binding;GO:0003824//catalytic activity;GO:0043167//ion binding;GO:0016874//ligase activity	GO:0006807//nitrogen compound metabolic process;GO:0044700//single organism signaling;GO:0048856//anatomical structure development;GO:0007154//cell communication;GO:0032502//developmental process;GO:0044237//cellular metabolic process;GO:0007165//signal transduction;GO:0008150//biological_process;GO:0044281//small molecule metabolic process;GO:0008152//metabolic process;GO:0050794//regulation of …
ENSG00000073849	174	694	3.1	11.31	1.867258809	5.97E-18	1.00E-14	up	ST6GAL1	ST6 beta-galactosamide alpha-2,6-sialyltranferase 1 [Source:HGNC Symbol;Acc:10860]	Metabolism	Glycan biosynthesis and metabolism	ko00510//N-Glycan biosynthesis;ko00514//Other types of O-glycan biosynthesis	K00778	GO:0043226//organelle;GO:0012505//endomembrane system;GO:0044424//intracellular part;GO:0044444//cytoplasmic part;GO:0044464//cell part;GO:0005622//intracellular;GO:0043229//intracellular organelle;GO:0005623//cell;GO:0005575//cellular_component;GO:0005794//Golgi apparatus;GO:0043227//membrane-bounded organelle;GO:0005737//cytoplasm;GO:0043231//intracellular membrane-bounded organelle;GO:0005576/…	GO:0003674//molecular_function;GO:0016757//transferase activity, transferring glycosyl groups;GO:0003824//catalytic activity;GO:0016740//transferase activity	GO:0044238//primary metabolic process;GO:0043170//macromolecule metabolic process;GO:0009058//biosynthetic process;GO:0044281//small molecule metabolic process;GO:0044260//cellular macromolecule metabolic process;GO:0019538//protein metabolic process;GO:0008152//metabolic process;GO:0044267//cellular protein metabolic process;GO:0044699//single-organism process;GO:0044237//cellular metabolic proc…
ENSG00000073910	10	48	0.09	0.44	2.289506617	5.01E-06	0.000722747	up	FRY	-	-	-	-	-	GO:0005623//cell;GO:0043226//organelle;GO:0044430//cytoskeletal part;GO:0005737//cytoplasm;GO:0015630//microtubule cytoskeleton;GO:0044464//cell part;GO:0043234//protein complex;GO:0044424//intracellular part;GO:0043232//intracellular non-membrane-bounded organelle;GO:0044422//organelle part;GO:0044446//intracellular organelle part;GO:0005622//intracellular;GO:0043229//intracellular organelle;GO:…	GO:0003674//molecular_function	-
ENSG00000075826	63.33	141.52	0.96	2.67	1.475733431	2.76E-05	0.002796773	up	SEC31B	SEC31 homolog B (S. cerevisiae) [Source:HGNC Symbol;Acc:23197]	Genetic Information Processing	Folding, sorting and degradation	ko04141//Protein processing in endoplasmic reticulum	K14005	GO:0031982//vesicle;GO:0005737//cytoplasm;GO:0005623//cell;GO:0016023//cytoplasmic, membrane-bounded vesicle;GO:0032991//macromolecular complex;GO:0043229//intracellular organelle;GO:0031410//cytoplasmic vesicle;GO:0005575//cellular_component;GO:0044444//cytoplasmic part;GO:0044464//cell part;GO:0043234//protein complex;GO:0031988//membrane-bounded vesicle;GO:0044424//intracellular part;GO:000562…	GO:0003674//molecular_function	GO:0008150//biological_process;GO:0016192//vesicle-mediated transport;GO:0051179//localization;GO:0006810//transport;GO:0051234//establishment of localization
ENSG00000076826	100	40	1.4	0.64	-1.129283017	0.000237637	0.014862367	down	CAMSAP3	calmodulin regulated spectrin-associated protein family, member 3 [Source:HGNC Symbol;Acc:29307]	-	-	-	-	GO:0044464//cell part;GO:0044422//organelle part;GO:0043234//protein complex;GO:0005815//microtubule organizing center;GO:0005623//cell;GO:0032991//macromolecular complex;GO:0043229//intracellular organelle;GO:0005622//intracellular;GO:0044446//intracellular organelle part;GO:0005575//cellular_component;GO:0044430//cytoskeletal part;GO:0043228//non-membrane-bounded organelle;GO:0044424//intracell…	GO:0005515//protein binding;GO:0005488//binding;GO:0003674//molecular_function;GO:0008092//cytoskeletal protein binding	GO:0016043//cellular component organization;GO:0008150//biological_process;GO:0009987//cellular process;GO:0071840//cellular component organization or biogenesis;GO:0044763//single-organism cellular process;GO:0044699//single-organism process;GO:0007010//cytoskeleton organization;GO:0034330//cell junction organization;GO:0022610//biological adhesion;GO:0006996//organelle organization;GO:0007155//…
ENSG00000079459	3071	1453	119.32	54.56	-1.128920333	2.31E-06	0.000395138	down	FDFT1	-	Metabolism	Lipid metabolism	ko00100//Steroid biosynthesis	K00801	GO:0005623//cell;GO:0043227//membrane-bounded organelle;GO:0043231//intracellular membrane-bounded organelle;GO:0044444//cytoplasmic part;GO:0005622//intracellular;GO:0044464//cell part;GO:0043229//intracellular organelle;GO:0005737//cytoplasm;GO:0012505//endomembrane system;GO:0005783//endoplasmic reticulum;GO:0005575//cellular_component;GO:0044424//intracellular part;GO:0043226//organelle	GO:0016765//transferase activity, transferring alkyl or aryl (other than methyl) groups;GO:0016491//oxidoreductase activity;GO:0016740//transferase activity;GO:0003824//catalytic activity;GO:0003674//molecular_function	GO:0044281//small molecule metabolic process;GO:0006629//lipid metabolic process;GO:0008152//metabolic process;GO:0044238//primary metabolic process;GO:0044710//single-organism metabolic process;GO:0008150//biological_process;GO:0044699//single-organism process;GO:0071704//organic substance metabolic process;GO:0009058//biosynthetic process
ENSG00000080298	75	148	0.52	1.36	1.387023123	0.00028371	0.016831047	up	RFX3	-	-	-	-	-	GO:0043231//intracellular membrane-bounded organelle;GO:0032991//macromolecular complex;GO:0044424//intracellular part;GO:0043229//intracellular organelle;GO:0005622//intracellular;GO:0043226//organelle;GO:0000228//nuclear chromosome;GO:0044422//organelle part;GO:0070013//intracellular organelle lumen;GO:0043234//protein complex;GO:0044446//intracellular organelle part;GO:0005575//cellular_compon…	GO:0003677//DNA binding;GO:0003676//nucleic acid binding;GO:0003674//molecular_function;GO:0005488//binding;GO:0001071//nucleic acid binding transcription factor activity;GO:1901363//heterocyclic compound binding;GO:0097159//organic cyclic compound binding	GO:0000902//cell morphogenesis;GO:0048869//cellular developmental process;GO:0009653//anatomical structure morphogenesis;GO:0006928//movement of cell or subcellular component;GO:0016043//cellular component organization;GO:0048646//anatomical structure formation involved in morphogenesis;GO:0034641//cellular nitrogen compound metabolic process;GO:0008150//biological_process;GO:0051674//localizatio…
ENSG00000082458	226	475	5.37	10.96	1.029253805	1.11E-06	0.000210696	up	DLG3	discs, large homolog 3 (Drosophila) [Source:HGNC Symbol;Acc:2902]	Environmental Information Processing	Signal transduction	ko04390//Hippo signaling pathway	K12075	GO:0005737//cytoplasm;GO:0005622//intracellular;GO:0044464//cell part;GO:0005575//cellular_component;GO:0005886//plasma membrane;GO:0005623//cell;GO:0071944//cell periphery;GO:0043234//protein complex;GO:0016020//membrane;GO:0032991//macromolecular complex;GO:0044424//intracellular part	GO:0005515//protein binding;GO:0016772//transferase activity, transferring phosphorus-containing groups;GO:0003674//molecular_function;GO:0016740//transferase activity;GO:0005488//binding;GO:0019899//enzyme binding;GO:0016301//kinase activity;GO:0003824//catalytic activity	GO:0050877//neurological system process;GO:0071840//cellular component organization or biogenesis;GO:0032989//cellular component morphogenesis;GO:0040011//locomotion;GO:0008150//biological_process;GO:0044700//single organism signaling;GO:0048856//anatomical structure development;GO:0048869//cellular developmental process;GO:0044763//single-organism cellular process;GO:0009987//cellular process;GO…
ENSG00000091831	6	3131	0.06	63.16	10.03983296	1.03E-128	1.91E-124	up	ESR1	estrogen receptor 1 [Source:HGNC Symbol;Acc:3467]	Organismal Systems;Human Diseases	Endocrine system;Excretory system;Cancers	ko05205//Proteoglycans in cancer;ko04919//Thyroid hormone signaling pathway;ko04915//Estrogen signaling pathway;ko04917//Prolactin signaling pathway;ko04961//Endocrine and other factor-regulated calcium reabsorption	K08550	GO:0044444//cytoplasmic part;GO:0043229//intracellular organelle;GO:0005634//nucleus;GO:0043227//membrane-bounded organelle;GO:0043226//organelle;GO:0031974//membrane-enclosed lumen;GO:0043231//intracellular membrane-bounded organelle;GO:0044446//intracellular organelle part;GO:0044424//intracellular part;GO:0005622//intracellular;GO:0044422//organelle part;GO:0070013//intracellular organelle lum…	GO:0098772//molecular function regulator;GO:0005515//protein binding;GO:0003674//molecular_function;GO:0008134//transcription factor binding;GO:0008289//lipid binding;GO:0004871//signal transducer activity;GO:0030234//enzyme regulator activity;GO:0001071//nucleic acid binding transcription factor activity;GO:0005488//binding;GO:0043167//ion binding;GO:0097159//organic cyclic compound binding;GO:0…	GO:0007165//signal transduction;GO:0071704//organic substance metabolic process;GO:0008283//cell proliferation;GO:0051276//chromosome organization;GO:0000003//reproduction;GO:0044237//cellular metabolic process;GO:0050896//response to stimulus;GO:0044763//single-organism cellular process;GO:0048856//anatomical structure development;GO:0009987//cellular process;GO:0006807//nitrogen compound metabo…
ENSG00000092621	60	278	1.91	9.83	2.363618778	7.49E-16	8.13E-13	up	PHGDH	phosphoglycerate dehydrogenase [Source:HGNC Symbol;Acc:8923]	Metabolism	Amino acid metabolism;Global and Overview	ko01200//Carbon metabolism;ko01230//Biosynthesis of amino acids;ko00260//Glycine, serine and threonine metabolism	K00058	GO:0005829//cytosol;GO:0005737//cytoplasm;GO:0005622//intracellular;GO:0044464//cell part;GO:0044444//cytoplasmic part;GO:0044424//intracellular part;GO:0005575//cellular_component;GO:0005623//cell	GO:0003824//catalytic activity;GO:0016491//oxidoreductase activity;GO:0003674//molecular_function	GO:0044699//single-organism process;GO:0032502//developmental process;GO:0044707//single-multicellular organism process;GO:0044763//single-organism cellular process;GO:0044237//cellular metabolic process;GO:0009790//embryo development;GO:0071704//organic substance metabolic process;GO:0044281//small molecule metabolic process;GO:0048856//anatomical structure development;GO:0006082//organic acid m…
ENSG00000095739	312	122	10.15	4.27	-1.249171752	7.05E-07	0.000142996	down	BAMBI	BMP and activin membrane-bound inhibitor [Source:HGNC Symbol;Acc:30251]	Environmental Information Processing	Signal transduction	ko04310//Wnt signaling pathway;ko04350//TGF-beta signaling pathway	K10162	GO:0044464//cell part;GO:0071944//cell periphery;GO:0005575//cellular_component;GO:0005737//cytoplasm;GO:0005623//cell;GO:0005622//intracellular;GO:0044424//intracellular part;GO:0016020//membrane;GO:0005886//plasma membrane	GO:0016772//transferase activity, transferring phosphorus-containing groups;GO:0016301//kinase activity;GO:0004871//signal transducer activity;GO:0003824//catalytic activity;GO:0003674//molecular_function;GO:0016740//transferase activity	GO:0044763//single-organism cellular process;GO:0044700//single organism signaling;GO:0050789//regulation of biological process;GO:0009987//cellular process;GO:0065007//biological regulation;GO:0006928//movement of cell or subcellular component;GO:0051179//localization;GO:0007165//signal transduction;GO:0051674//localization of cell;GO:0050896//response to stimulus;GO:0040011//locomotion;GO:00517…
ENSG00000100027	4.39	23.3	0.09	0.32	1.830074999	0.000421961	0.021774077	up	YPEL1	-	-	-	-	-	GO:0044424//intracellular part;GO:0044464//cell part;GO:0043231//intracellular membrane-bounded organelle;GO:0005622//intracellular;GO:0005575//cellular_component;GO:0005634//nucleus;GO:0043227//membrane-bounded organelle;GO:0005623//cell;GO:0043226//organelle;GO:0043229//intracellular organelle	-	GO:0008150//biological_process
ENSG00000100292	773	276	26.56	10.76	-1.303577069	1.15E-09	4.53E-07	down	HMOX1	heme oxygenase (decycling) 1 [Source:HGNC Symbol;Acc:5013]	Metabolism;Environmental Information Processing;Human Diseases;Organismal Systems	Cancers;Metabolism of cofactors and vitamins;Signal transduction;Digestive system	ko05206//MicroRNAs in cancer;ko04066//HIF-1 signaling pathway;ko04978//Mineral absorption;ko00860//Porphyrin and chlorophyll metabolism	K00510	GO:0005783//endoplasmic reticulum;GO:0031981//nuclear lumen;GO:0012505//endomembrane system;GO:0071944//cell periphery;GO:0043228//non-membrane-bounded organelle;GO:0005634//nucleus;GO:0005622//intracellular;GO:0044428//nuclear part;GO:0043233//organelle lumen;GO:0043229//intracellular organelle;GO:0044422//organelle part;GO:0044424//intracellular part;GO:0005829//cytosol;GO:0043227//membrane-bou…	GO:0016491//oxidoreductase activity;GO:0003674//molecular_function;GO:0019899//enzyme binding;GO:0003824//catalytic activity;GO:0043167//ion binding;GO:0004871//signal transducer activity;GO:0005515//protein binding;GO:0005488//binding	GO:0008150//biological_process;GO:0051234//establishment of localization;GO:0007165//signal transduction;GO:0009653//anatomical structure morphogenesis;GO:0050896//response to stimulus;GO:0065007//biological regulation;GO:0044237//cellular metabolic process;GO:0044699//single-organism process;GO:0032502//developmental process;GO:0003013//circulatory system process;GO:0006461//protein complex asse…
ENSG00000100784	113.94	218.28	1.9	4.08	1.102569734	0.000115682	0.008685268	up	RPS6KA5	ribosomal protein S6 kinase, 90kDa, polypeptide 5 [Source:HGNC Symbol;Acc:10434]	Organismal Systems;Environmental Information Processing;Human Diseases	Circulatory system;Signal transduction;Nervous system;Cancers;Environmental adaptation	ko04010//MAPK signaling pathway;ko04261//Adrenergic signaling in cardiomyocytes;ko05206//MicroRNAs in cancer;ko04722//Neurotrophin signaling pathway;ko04668//TNF signaling pathway;ko04713//Circadian entrainment;ko05219//Bladder cancer	K04445	GO:0044422//organelle part;GO:0043227//membrane-bounded organelle;GO:0005575//cellular_component;GO:0043226//organelle;GO:0043231//intracellular membrane-bounded organelle;GO:0070013//intracellular organelle lumen;GO:0005840//ribosome;GO:0043232//intracellular non-membrane-bounded organelle;GO:0005623//cell;GO:1990904//ribonucleoprotein complex;GO:0043228//non-membrane-bounded organelle;GO:004444…	GO:0003824//catalytic activity;GO:0016772//transferase activity, transferring phosphorus-containing groups;GO:0016301//kinase activity;GO:0043167//ion binding;GO:0005488//binding;GO:0016740//transferase activity;GO:0003674//molecular_function	GO:0050789//regulation of biological process;GO:0044699//single-organism process;GO:0048869//cellular developmental process;GO:0006996//organelle organization;GO:0002376//immune system process;GO:0044767//single-organism developmental process;GO:0000902//cell morphogenesis;GO:0044710//single-organism metabolic process;GO:0043170//macromolecule metabolic process;GO:0007154//cell communication;GO:0…
ENSG00000100889	328	729	8.48	21.77	1.360205238	5.71E-08	1.46E-05	up	PCK2	phosphoenolpyruvate carboxykinase 2 (mitochondrial) [Source:HGNC Symbol;Acc:8725]	Human Diseases;Environmental Information Processing;Metabolism;Organismal Systems	Excretory system;Endocrine and metabolic diseases;Signal transduction;Endocrine system;Carbohydrate metabolism	ko04151//PI3K-Akt signaling pathway;ko04910//Insulin signaling pathway;ko04068//FoxO signaling pathway;ko04152//AMPK signaling pathway;ko04931//Insulin resistance;ko04922//Glucagon signaling pathway;ko04920//Adipocytokine signaling pathway;ko00010//Glycolysis / Gluconeogenesis;ko03320//PPAR signaling pathway;ko00620//Pyruvate metabolism;ko00020//Citrate cycle (TCA cycle);ko04964//Proximal tubule …	K01596	GO:0005623//cell;GO:0005739//mitochondrion;GO:0044424//intracellular part;GO:0005737//cytoplasm;GO:0043227//membrane-bounded organelle;GO:0044444//cytoplasmic part;GO:0043231//intracellular membrane-bounded organelle;GO:0043229//intracellular organelle;GO:0043226//organelle;GO:0005575//cellular_component;GO:0005622//intracellular;GO:0044464//cell part	GO:0003824//catalytic activity;GO:0003674//molecular_function;GO:0016740//transferase activity;GO:0043167//ion binding;GO:0016829//lyase activity;GO:0005488//binding;GO:0016301//kinase activity;GO:0016772//transferase activity, transferring phosphorus-containing groups	GO:0008150//biological_process;GO:0044710//single-organism metabolic process;GO:0008152//metabolic process;GO:0071704//organic substance metabolic process;GO:0044238//primary metabolic process;GO:0009058//biosynthetic process;GO:0005975//carbohydrate metabolic process;GO:0044281//small molecule metabolic process;GO:0044699//single-organism process
ENSG00000101187	57	203	5.07	18.28	1.850208418	6.77E-11	3.20E-08	up	SLCO4A1	solute carrier organic anion transporter family, member 4A1 [Source:HGNC Symbol;Acc:10953]	-	-	-	-	GO:0005886//plasma membrane;GO:0071944//cell periphery;GO:0005623//cell;GO:0005575//cellular_component;GO:0044464//cell part;GO:0016020//membrane	GO:0003674//molecular_function	GO:0051234//establishment of localization;GO:0051179//localization;GO:0055085//transmembrane transport;GO:0008150//biological_process;GO:0006810//transport
ENSG00000101255	491	1288	12.56	34.26	1.447688687	2.88E-11	1.56E-08	up	TRIB3	tribbles pseudokinase 3 [Source:HGNC Symbol;Acc:16228]	Human Diseases	Endocrine and metabolic diseases	ko04931//Insulin resistance	K19518	GO:0043229//intracellular organelle;GO:0016020//membrane;GO:0005886//plasma membrane;GO:0005622//intracellular;GO:0044464//cell part;GO:0043231//intracellular membrane-bounded organelle;GO:0044444//cytoplasmic part;GO:0005737//cytoplasm;GO:0005634//nucleus;GO:0043227//membrane-bounded organelle;GO:0005623//cell;GO:0005829//cytosol;GO:0071944//cell periphery;GO:0005575//cellular_component;GO:00432…	GO:0098772//molecular function regulator;GO:0016772//transferase activity, transferring phosphorus-containing groups;GO:0043167//ion binding;GO:0003824//catalytic activity;GO:0019899//enzyme binding;GO:0030234//enzyme regulator activity;GO:0003674//molecular_function;GO:0016740//transferase activity;GO:0000988//transcription factor activity, protein binding;GO:0016301//kinase activity;GO:0005515/…	GO:0008150//biological_process;GO:0071704//organic substance metabolic process;GO:0043170//macromolecule metabolic process;GO:0044710//single-organism metabolic process;GO:0008219//cell death;GO:0044237//cellular metabolic process;GO:0044699//single-organism process;GO:0051716//cellular response to stimulus;GO:0036211//protein modification process;GO:0050794//regulation of cellular process;GO:000…
ENSG00000101441	243.61	459.27	27.16	57.08	1.071501855	2.54E-05	0.002652769	up	CST4	cystatin S [Source:HGNC Symbol;Acc:2476]	Organismal Systems	Digestive system	ko04970//Salivary secretion	K13900	GO:0005575//cellular_component;GO:0005576//extracellular region	GO:0030234//enzyme regulator activity;GO:0098772//molecular function regulator;GO:0003674//molecular_function	-
ENSG00000103426	36.22	7.31	0.63	0.11	-2.517848305	7.46E-05	0.006253981	down	CORO7-PAM16	CORO7-PAM16 readthrough [Source:HGNC Symbol;Acc:44424]	-	-	-	-	GO:0005623//cell;GO:0044444//cytoplasmic part;GO:0043227//membrane-bounded organelle;GO:0043231//intracellular membrane-bounded organelle;GO:0043226//organelle;GO:0005794//Golgi apparatus;GO:0005622//intracellular;GO:0044464//cell part;GO:0005737//cytoplasm;GO:0005575//cellular_component;GO:0012505//endomembrane system;GO:0043229//intracellular organelle;GO:0044424//intracellular part	GO:0003674//molecular_function	-
ENSG00000105327	94	228	3.7	9.42	1.348201789	5.10E-07	0.000105635	up	BBC3	BCL2 binding component 3 [Source:HGNC Symbol;Acc:17868]	Human Diseases;Environmental Information Processing;Cellular Processes	Cell growth and death;Neurodegenerative diseases;Signal transduction;Infectious diseases	ko05016//Huntington's disease;ko05162//Measles;ko04390//Hippo signaling pathway;ko04115//p53 signaling pathway	K10132	GO:0005829//cytosol;GO:0043229//intracellular organelle;GO:0044424//intracellular part;GO:0044444//cytoplasmic part;GO:0005622//intracellular;GO:0043231//intracellular membrane-bounded organelle;GO:0005623//cell;GO:0005575//cellular_component;GO:0043227//membrane-bounded organelle;GO:0005739//mitochondrion;GO:0043226//organelle;GO:0044464//cell part;GO:0005737//cytoplasm	GO:0003674//molecular_function	GO:0032502//developmental process;GO:0065008//regulation of biological quality;GO:0044700//single organism signaling;GO:0016043//cellular component organization;GO:0051716//cellular response to stimulus;GO:0051179//localization;GO:0007005//mitochondrion organization;GO:0007154//cell communication;GO:0042592//homeostatic process;GO:0023052//signaling;GO:0050896//response to stimulus;GO:0006810//tr…
ENSG00000105877	77.84	229.39	1.43	3.45	1.270581215	3.19E-09	1.18E-06	up	DNAH11	dynein, axonemal, heavy chain 11 [Source:HGNC Symbol;Acc:2942]	Human Diseases	Neurodegenerative diseases	ko05016//Huntington's disease	K10408	GO:0044424//intracellular part;GO:0043234//protein complex;GO:0005737//cytoplasm;GO:0043229//intracellular organelle;GO:0005929//cilium;GO:0005856//cytoskeleton;GO:0043226//organelle;GO:0042995//cell projection;GO:0044464//cell part;GO:0005623//cell;GO:0005622//intracellular;GO:0043232//intracellular non-membrane-bounded organelle;GO:0032991//macromolecular complex;GO:0043228//non-membrane-bounde…	GO:0016817//hydrolase activity, acting on acid anhydrides;GO:0016787//hydrolase activity;GO:0043167//ion binding;GO:0017111//nucleoside-triphosphatase activity;GO:0003824//catalytic activity;GO:0016462//pyrophosphatase activity;GO:0016887//ATPase activity;GO:0003674//molecular_function;GO:0016818//hydrolase activity, acting on acid anhydrides, in phosphorus-containing anhydrides;GO:0005488//bindi…	GO:0044699//single-organism process;GO:0051674//localization of cell;GO:0048870//cell motility;GO:0006928//movement of cell or subcellular component;GO:0009987//cellular process;GO:0044763//single-organism cellular process;GO:0040011//locomotion;GO:0051179//localization;GO:0008150//biological_process
ENSG00000106804	29	65	0.29	1.09	1.91020333	0.00108016	0.04134636	up	C5	complement component 5 [Source:HGNC Symbol;Acc:1331]	Organismal Systems;Human Diseases	Neurodegenerative diseases;Infectious diseases;Immune system;Immune diseases	ko05322//Systemic lupus erythematosus;ko05168//Herpes simplex infection;ko05150//Staphylococcus aureus infection;ko05133//Pertussis;ko04610//Complement and coagulation cascades;ko05020//Prion diseases	K03994	GO:0005576//extracellular region;GO:0071944//cell periphery;GO:0005615//extracellular space;GO:0005575//cellular_component;GO:0043234//protein complex;GO:0044464//cell part;GO:0005886//plasma membrane;GO:0005623//cell;GO:0032991//macromolecular complex;GO:0016020//membrane;GO:0044421//extracellular region part	GO:0030234//enzyme regulator activity;GO:0003674//molecular_function;GO:0098772//molecular function regulator	GO:0032502//developmental process;GO:0002376//immune system process;GO:0044699//single-organism process;GO:0023052//signaling;GO:0042592//homeostatic process;GO:0050896//response to stimulus;GO:0065007//biological regulation;GO:0050789//regulation of biological process;GO:0051716//cellular response to stimulus;GO:0044707//single-multicellular organism process;GO:0007275//multicellular organism de…
ENSG00000107902	61	131	3.41	8.23	1.271120691	8.91E-05	0.007242337	up	LHPP	phospholysine phosphohistidine inorganic pyrophosphate phosphatase [Source:HGNC Symbol;Acc:30042]	Metabolism	Energy metabolism	ko00190//Oxidative phosphorylation	K11725	GO:0044444//cytoplasmic part;GO:0043226//organelle;GO:0043227//membrane-bounded organelle;GO:0044424//intracellular part;GO:0043229//intracellular organelle;GO:0043231//intracellular membrane-bounded organelle;GO:0044464//cell part;GO:0005622//intracellular;GO:0005634//nucleus;GO:0005737//cytoplasm;GO:0005575//cellular_component;GO:0005623//cell;GO:0005829//cytosol	GO:0016787//hydrolase activity;GO:0005488//binding;GO:0003824//catalytic activity;GO:0042578//phosphoric ester hydrolase activity;GO:0003674//molecular_function;GO:0043167//ion binding;GO:0016788//hydrolase activity, acting on ester bonds;GO:0016791//phosphatase activity	GO:0036211//protein modification process;GO:0008150//biological_process;GO:0043412//macromolecule modification;GO:0019538//protein metabolic process;GO:0043170//macromolecule metabolic process;GO:0009987//cellular process;GO:0006464//cellular protein modification process;GO:0044237//cellular metabolic process;GO:0008152//metabolic process;GO:0044238//primary metabolic process;GO:0071704//organic …
ENSG00000108342	26	84	1.05	4.38	2.060541542	2.10E-06	0.000368649	up	CSF3	-	Organismal Systems;Human Diseases;Environmental Information Processing	Infectious diseases;Signaling molecules and interaction;Immune system;Signal transduction	ko04151//PI3K-Akt signaling pathway;ko04060//Cytokine-cytokine receptor interaction;ko04630//Jak-STAT signaling pathway;ko04640//Hematopoietic cell lineage;ko05144//Malaria	K05423	GO:0005615//extracellular space;GO:0005576//extracellular region;GO:0044421//extracellular region part;GO:0005575//cellular_component	GO:0005488//binding;GO:0003674//molecular_function;GO:0019899//enzyme binding;GO:0005515//protein binding	GO:0032502//developmental process;GO:0044699//single-organism process;GO:0007165//signal transduction;GO:0050896//response to stimulus;GO:0050789//regulation of biological process;GO:0050794//regulation of cellular process;GO:0065007//biological regulation;GO:0044767//single-organism developmental process;GO:0023052//signaling;GO:0051716//cellular response to stimulus;GO:0048856//anatomical struc…
ENSG00000112769	53	110	0.86	2.47	1.522102477	0.000322904	0.017998749	up	LAMA4	laminin, alpha 4 [Source:HGNC Symbol;Acc:6484]	Cellular Processes;Environmental Information Processing;Human Diseases	Signal transduction;Signaling molecules and interaction;Cellular commiunity;Cancers;Infectious diseases	ko05200//Pathways in cancer;ko04151//PI3K-Akt signaling pathway;ko04510//Focal adhesion;ko05145//Toxoplasmosis;ko05146//Amoebiasis;ko04512//ECM-receptor interaction;ko05222//Small cell lung cancer;ko05143//African trypanosomiasis	K06241	GO:0043234//protein complex;GO:0005576//extracellular region;GO:0031012//extracellular matrix;GO:0005578//proteinaceous extracellular matrix;GO:0044421//extracellular region part;GO:0005575//cellular_component;GO:0043226//organelle;GO:0032991//macromolecular complex	GO:0016772//transferase activity, transferring phosphorus-containing groups;GO:0016301//kinase activity;GO:0005198//structural molecule activity;GO:0003674//molecular_function;GO:0004871//signal transducer activity;GO:0003824//catalytic activity;GO:0016740//transferase activity	GO:0043170//macromolecule metabolic process;GO:0044767//single-organism developmental process;GO:0044238//primary metabolic process;GO:0030198//extracellular matrix organization;GO:0008152//metabolic process;GO:0044699//single-organism process;GO:0071822//protein complex subunit organization;GO:0009987//cellular process;GO:0044260//cellular macromolecule metabolic process;GO:0044763//single-organ…
ENSG00000112972	947.9	364.99	17.38	7.78	-1.159586022	8.78E-09	2.70E-06	down	HMGCS1	3-hydroxy-3-methylglutaryl-CoA synthase 1 (soluble) [Source:HGNC Symbol;Acc:5007]	Metabolism	Carbohydrate metabolism;Metabolism of terpenoids and polyketides;Lipid metabolism;Amino acid metabolism	ko00280//Valine, leucine and isoleucine degradation;ko00650//Butanoate metabolism;ko00900//Terpenoid backbone biosynthesis;ko00072//Synthesis and degradation of ketone bodies	K01641	GO:0044424//intracellular part;GO:0005634//nucleus;GO:0043226//organelle;GO:0044464//cell part;GO:0043231//intracellular membrane-bounded organelle;GO:0071944//cell periphery;GO:0005886//plasma membrane;GO:0005622//intracellular;GO:0005575//cellular_component;GO:0044444//cytoplasmic part;GO:0005623//cell;GO:0005737//cytoplasm;GO:0043229//intracellular organelle;GO:0005829//cytosol;GO:0043227//mem…	GO:0016746//transferase activity, transferring acyl groups;GO:0016853//isomerase activity;GO:0003674//molecular_function;GO:0003824//catalytic activity;GO:0016740//transferase activity	GO:0044238//primary metabolic process;GO:0071704//organic substance metabolic process;GO:0044281//small molecule metabolic process;GO:0044699//single-organism process;GO:0009058//biosynthetic process;GO:0000003//reproduction;GO:0044710//single-organism metabolic process;GO:0008152//metabolic process;GO:0008150//biological_process;GO:0006629//lipid metabolic process;GO:0032502//developmental proce…
ENSG00000113263	25	5	0.88	0.1	-3.137503524	0.001177692	0.044073866	down	ITK	-	Organismal Systems	Immune system	ko04062//Chemokine signaling pathway;ko04670//Leukocyte transendothelial migration;ko04660//T cell receptor signaling pathway	K07363	GO:0005575//cellular_component;GO:0005622//intracellular;GO:0044444//cytoplasmic part;GO:0005623//cell;GO:0044424//intracellular part;GO:0005829//cytosol;GO:0044464//cell part;GO:0005737//cytoplasm	GO:0016740//transferase activity;GO:0016772//transferase activity, transferring phosphorus-containing groups;GO:0003824//catalytic activity;GO:0003674//molecular_function;GO:0005488//binding;GO:0016301//kinase activity;GO:0043167//ion binding	GO:0032502//developmental process;GO:0007165//signal transduction;GO:0044238//primary metabolic process;GO:0006950//response to stress;GO:0065007//biological regulation;GO:0044260//cellular macromolecule metabolic process;GO:0030154//cell differentiation;GO:0009987//cellular process;GO:0050794//regulation of cellular process;GO:0044763//single-organism cellular process;GO:0002376//immune system p…
ENSG00000115194	15	1	0.65	0.05	-3.700439718	0.000794618	0.03370525	down	SLC30A3	solute carrier family 30 (zinc transporter), member 3 [Source:HGNC Symbol;Acc:11014]	-	-	-	-	GO:0005773//vacuole;GO:0016020//membrane;GO:0043227//membrane-bounded organelle;GO:0043226//organelle;GO:0031988//membrane-bounded vesicle;GO:0043229//intracellular organelle;GO:0044464//cell part;GO:0005622//intracellular;GO:0005575//cellular_component;GO:0005768//endosome;GO:0005623//cell;GO:0031410//cytoplasmic vesicle;GO:0097708//intracellular vesicle;GO:0044444//cytoplasmic part;GO:0016023//…	GO:0022857//transmembrane transporter activity;GO:0005215//transporter activity;GO:0003674//molecular_function	GO:0051179//localization;GO:0006810//transport;GO:0055085//transmembrane transport;GO:0051234//establishment of localization;GO:0008150//biological_process
ENSG00000115902	65	152	0.78	2.06	1.401098308	1.03E-05	0.001359539	up	SLC1A4	solute carrier family 1 (glutamate/neutral amino acid transporter), member 4 [Source:HGNC Symbol;Acc:10942]	-	-	-	-	GO:0043226//organelle;GO:0043229//intracellular organelle;GO:0097708//intracellular vesicle;GO:0005575//cellular_component;GO:0031410//cytoplasmic vesicle;GO:0044424//intracellular part;GO:0044444//cytoplasmic part;GO:0044464//cell part;GO:0071944//cell periphery;GO:0032991//macromolecular complex;GO:0005622//intracellular;GO:0031988//membrane-bounded vesicle;GO:0043228//non-membrane-bounded orga…	GO:0003674//molecular_function;GO:0005215//transporter activity;GO:0022857//transmembrane transporter activity	GO:0007154//cell communication;GO:0008150//biological_process;GO:0044699//single-organism process;GO:0032501//multicellular organismal process;GO:0044700//single organism signaling;GO:0009987//cellular process;GO:0003008//system process;GO:0007267//cell-cell signaling;GO:0050877//neurological system process;GO:0044763//single-organism cellular process;GO:0051234//establishment of localization;GO:…
ENSG00000116133	13316	5715	174.7	79.73	-1.131685034	4.53E-08	1.18E-05	down	DHCR24	24-dehydrocholesterol reductase [Source:HGNC Symbol;Acc:2859]	Metabolism	Lipid metabolism	ko00100//Steroid biosynthesis	K09828	GO:0005623//cell;GO:0043226//organelle;GO:0043231//intracellular membrane-bounded organelle;GO:0005829//cytosol;GO:0005737//cytoplasm;GO:0012505//endomembrane system;GO:0044444//cytoplasmic part;GO:0005856//cytoskeleton;GO:0005622//intracellular;GO:0043227//membrane-bounded organelle;GO:0044464//cell part;GO:0005783//endoplasmic reticulum;GO:0005575//cellular_component;GO:0043229//intracellular o…	GO:0005488//binding;GO:0005515//protein binding;GO:0043167//ion binding;GO:0019899//enzyme binding;GO:0003824//catalytic activity;GO:0003674//molecular_function;GO:0016491//oxidoreductase activity	GO:0006629//lipid metabolic process;GO:0010467//gene expression;GO:0032502//developmental process;GO:0044710//single-organism metabolic process;GO:0009058//biosynthetic process;GO:0050789//regulation of biological process;GO:0009987//cellular process;GO:0007049//cell cycle;GO:0008152//metabolic process;GO:0023052//signaling;GO:0050896//response to stimulus;GO:0044700//single organism signaling;GO…
ENSG00000116285	5075	9685	102.87	207.59	1.012914638	1.03E-06	0.000198047	up	ERRFI1	ERBB receptor feedback inhibitor 1 [Source:HGNC Symbol;Acc:18185]	-	-	-	-	GO:0016020//membrane;GO:0043227//membrane-bounded organelle;GO:0005575//cellular_component;GO:0005623//cell;GO:0005886//plasma membrane;GO:0044424//intracellular part;GO:0044464//cell part;GO:0043229//intracellular organelle;GO:0043231//intracellular membrane-bounded organelle;GO:0071944//cell periphery;GO:0005622//intracellular;GO:0043226//organelle;GO:0005737//cytoplasm;GO:0005634//nucleus	GO:0003674//molecular_function;GO:0005488//binding;GO:0030234//enzyme regulator activity;GO:0005515//protein binding;GO:0019899//enzyme binding;GO:0098772//molecular function regulator	GO:0032502//developmental process;GO:0048856//anatomical structure development;GO:0008150//biological_process;GO:0006950//response to stress;GO:0050896//response to stimulus
ENSG00000116574	28	67	0.35	0.91	1.378511623	0.000442871	0.022278018	up	RHOU	ras homolog family member U [Source:HGNC Symbol;Acc:17794]	-	-	-	-	GO:0043231//intracellular membrane-bounded organelle;GO:0043234//protein complex;GO:0043226//organelle;GO:0005886//plasma membrane;GO:0071944//cell periphery;GO:0043227//membrane-bounded organelle;GO:0044444//cytoplasmic part;GO:0043229//intracellular organelle;GO:0044424//intracellular part;GO:0032991//macromolecular complex;GO:0044464//cell part;GO:0043232//intracellular non-membrane-bounded or…	GO:0016818//hydrolase activity, acting on acid anhydrides, in phosphorus-containing anhydrides;GO:0016817//hydrolase activity, acting on acid anhydrides;GO:0016462//pyrophosphatase activity;GO:0003824//catalytic activity;GO:0005488//binding;GO:0043167//ion binding;GO:0003924//GTPase activity;GO:0017111//nucleoside-triphosphatase activity;GO:0016787//hydrolase activity;GO:0003674//molecular_functi…	GO:0050789//regulation of biological process;GO:0006807//nitrogen compound metabolic process;GO:0046700//heterocycle catabolic process;GO:0051716//cellular response to stimulus;GO:0044238//primary metabolic process;GO:0051234//establishment of localization;GO:0023052//signaling;GO:0016043//cellular component organization;GO:0044248//cellular catabolic process;GO:0007154//cell communication;GO:000…
ENSG00000116761	103	282	3.56	10.59	1.572753443	5.95E-09	1.89E-06	up	CTH	cystathionase (cystathionine gamma-lyase) [Source:HGNC Symbol;Acc:2501]	Metabolism	Global and Overview;Amino acid metabolism;Metabolism of other amino acids	ko01230//Biosynthesis of amino acids;ko00270//Cysteine and methionine metabolism;ko00260//Glycine, serine and threonine metabolism;ko00450//Selenocompound metabolism	K01758	GO:0005622//intracellular;GO:0005634//nucleus;GO:0005623//cell;GO:0005829//cytosol;GO:0005737//cytoplasm;GO:0043227//membrane-bounded organelle;GO:0044424//intracellular part;GO:0005575//cellular_component;GO:0043226//organelle;GO:0044464//cell part;GO:0043229//intracellular organelle;GO:0044444//cytoplasmic part;GO:0043231//intracellular membrane-bounded organelle	GO:0016829//lyase activity;GO:0003824//catalytic activity;GO:0003674//molecular_function;GO:0005488//binding;GO:0043167//ion binding	GO:0016043//cellular component organization;GO:1901564//organonitrogen compound metabolic process;GO:0050896//response to stimulus;GO:0044267//cellular protein metabolic process;GO:0044237//cellular metabolic process;GO:0034641//cellular nitrogen compound metabolic process;GO:0043170//macromolecule metabolic process;GO:0009987//cellular process;GO:0006464//cellular protein modification process;GO…
ENSG00000116852	5	46	0.04	0.28	2.807354922	4.09E-08	1.08E-05	up	KIF21B	kinesin family member 21B [Source:HGNC Symbol;Acc:29442]	-	-	-	-	GO:0005575//cellular_component;GO:0005623//cell;GO:0043234//protein complex;GO:0005737//cytoplasm;GO:0005622//intracellular;GO:0044464//cell part;GO:0043226//organelle;GO:0005856//cytoskeleton;GO:0032991//macromolecular complex;GO:0043232//intracellular non-membrane-bounded organelle;GO:0044424//intracellular part;GO:0043228//non-membrane-bounded organelle;GO:0043229//intracellular organelle	GO:0005515//protein binding;GO:0008092//cytoskeletal protein binding;GO:0005488//binding;GO:0003674//molecular_function;GO:0043167//ion binding	GO:0008150//biological_process
ENSG00000117016	37	81	0.28	0.94	1.74723393	0.000674933	0.029933918	up	RIMS3	regulating synaptic membrane exocytosis 3 [Source:HGNC Symbol;Acc:21292]	-	-	-	-	GO:0005575//cellular_component	GO:0003674//molecular_function	GO:0016192//vesicle-mediated transport;GO:0006810//transport;GO:0008150//biological_process;GO:0051234//establishment of localization;GO:0051179//localization
ENSG00000117152	112	50	5.34	2.16	-1.30580843	0.000847301	0.034952008	down	RGS4	regulator of G-protein signaling 4 [Source:HGNC Symbol;Acc:10000]	-	-	-	-	GO:0005737//cytoplasm;GO:0071944//cell periphery;GO:0044424//intracellular part;GO:0044444//cytoplasmic part;GO:0005622//intracellular;GO:0005886//plasma membrane;GO:0005829//cytosol;GO:0044464//cell part;GO:0005575//cellular_component;GO:0005623//cell;GO:0016020//membrane	GO:0003674//molecular_function;GO:0098772//molecular function regulator;GO:0030234//enzyme regulator activity	GO:0008150//biological_process
ENSG00000117289	5967	2241	117.98	48.83	-1.272702631	2.61E-10	1.09E-07	down	TXNIP	-	-	-	-	-	GO:0043227//membrane-bounded organelle;GO:0043226//organelle;GO:0005829//cytosol;GO:0005634//nucleus;GO:0005575//cellular_component;GO:0005737//cytoplasm;GO:0044424//intracellular part;GO:0043229//intracellular organelle;GO:0043231//intracellular membrane-bounded organelle;GO:0044444//cytoplasmic part;GO:0005623//cell;GO:0005739//mitochondrion;GO:0005622//intracellular;GO:0044464//cell part	GO:0005515//protein binding;GO:0005488//binding;GO:0019899//enzyme binding;GO:0030234//enzyme regulator activity;GO:0003674//molecular_function;GO:0098772//molecular function regulator	GO:0006810//transport;GO:0051649//establishment of localization in cell;GO:0007165//signal transduction;GO:0023052//signaling;GO:0048856//anatomical structure development;GO:0034641//cellular nitrogen compound metabolic process;GO:0045184//establishment of protein localization;GO:0051716//cellular response to stimulus;GO:0007049//cell cycle;GO:0032502//developmental process;GO:0006886//intracellu…
ENSG00000117318	1392	567	76.55	34.15	-1.164516799	3.05E-08	8.27E-06	down	ID3	inhibitor of DNA binding 3, dominant negative helix-loop-helix protein [Source:HGNC Symbol;Acc:5362]	Cellular Processes;Environmental Information Processing	Cellular commiunity;Signal transduction	ko04550//Signaling pathways regulating pluripotency of stem cells;ko04350//TGF-beta signaling pathway	K17694	GO:0044464//cell part;GO:0005575//cellular_component;GO:0005737//cytoplasm;GO:0043227//membrane-bounded organelle;GO:0043231//intracellular membrane-bounded organelle;GO:0005634//nucleus;GO:0005622//intracellular;GO:0044424//intracellular part;GO:0043226//organelle;GO:0005623//cell;GO:0043229//intracellular organelle	GO:0001071//nucleic acid binding transcription factor activity;GO:0008134//transcription factor binding;GO:0005488//binding;GO:0000988//transcription factor activity, protein binding;GO:0005515//protein binding;GO:0003674//molecular_function	GO:0007275//multicellular organism development;GO:0009987//cellular process;GO:0044767//single-organism developmental process;GO:0006950//response to stress;GO:0048856//anatomical structure development;GO:0044699//single-organism process;GO:0009790//embryo development;GO:0032502//developmental process;GO:0009058//biosynthetic process;GO:0048869//cellular developmental process;GO:0030154//cell dif…
ENSG00000117877	977.05	474.92	26.4	12.93	-1.029815654	1.48E-05	0.001824715	down	CD3EAP	-	-	-	-	-	GO:0044446//intracellular organelle part;GO:0005739//mitochondrion;GO:0031981//nuclear lumen;GO:0044422//organelle part;GO:0043226//organelle;GO:0044464//cell part;GO:0043234//protein complex;GO:0032991//macromolecular complex;GO:0043229//intracellular organelle;GO:0005634//nucleus;GO:0005575//cellular_component;GO:0070013//intracellular organelle lumen;GO:0043233//organelle lumen;GO:0043232//int…	GO:0016740//transferase activity;GO:0003824//catalytic activity;GO:0016779//nucleotidyltransferase activity;GO:0016772//transferase activity, transferring phosphorus-containing groups;GO:0003674//molecular_function	GO:0050794//regulation of cellular process;GO:0044699//single-organism process;GO:0008152//metabolic process;GO:0009987//cellular process;GO:0007165//signal transduction;GO:0006807//nitrogen compound metabolic process;GO:0065007//biological regulation;GO:0044237//cellular metabolic process;GO:0009058//biosynthetic process;GO:0023052//signaling;GO:0007154//cell communication;GO:0044700//single org…
ENSG00000117983	54.57	209	0.16	1.46	3.189824559	7.38E-12	4.13E-09	up	MUC5B	mucin 5B, oligomeric mucus/gel-forming [Source:HGNC Symbol;Acc:7516]	Organismal Systems	Digestive system	ko04970//Salivary secretion	K13908	GO:0044444//cytoplasmic part;GO:0005737//cytoplasm;GO:0044464//cell part;GO:0005794//Golgi apparatus;GO:0005575//cellular_component;GO:0043229//intracellular organelle;GO:0012505//endomembrane system;GO:0005623//cell;GO:0043231//intracellular membrane-bounded organelle;GO:0043227//membrane-bounded organelle;GO:0044424//intracellular part;GO:0005576//extracellular region;GO:0005622//intracellular;…	GO:0005198//structural molecule activity;GO:0003674//molecular_function	GO:0008150//biological_process;GO:0022610//biological adhesion;GO:0044237//cellular metabolic process;GO:0009058//biosynthetic process;GO:0044238//primary metabolic process;GO:0043412//macromolecule modification;GO:0044267//cellular protein metabolic process;GO:0036211//protein modification process;GO:0044260//cellular macromolecule metabolic process;GO:0019538//protein metabolic process;GO:00071…
ENSG00000118898	81	268	0.84	3.17	1.916021607	3.07E-11	1.58E-08	up	PPL	periplakin [Source:HGNC Symbol;Acc:9273]	-	-	-	-	GO:0005623//cell;GO:0043231//intracellular membrane-bounded organelle;GO:0005739//mitochondrion;GO:0044444//cytoplasmic part;GO:0005886//plasma membrane;GO:0043227//membrane-bounded organelle;GO:0044424//intracellular part;GO:0043229//intracellular organelle;GO:0005634//nucleus;GO:0005737//cytoplasm;GO:0005856//cytoskeleton;GO:0071944//cell periphery;GO:0044464//cell part;GO:0016020//membrane;GO:…	GO:0005198//structural molecule activity;GO:0003674//molecular_function	GO:0044767//single-organism developmental process;GO:0048869//cellular developmental process;GO:0048856//anatomical structure development;GO:0009987//cellular process;GO:0032502//developmental process;GO:0030154//cell differentiation;GO:0044763//single-organism cellular process;GO:0008150//biological_process;GO:0044699//single-organism process
ENSG00000119138	127	344	1.34	3.87	1.530100566	2.37E-09	8.91E-07	up	KLF9	Kruppel-like factor 9 [Source:HGNC Symbol;Acc:1123]	-	-	-	-	GO:0044464//cell part;GO:0043227//membrane-bounded organelle;GO:0005634//nucleus;GO:0043226//organelle;GO:0044424//intracellular part;GO:0005575//cellular_component;GO:0005623//cell;GO:0005622//intracellular;GO:0043229//intracellular organelle;GO:0043231//intracellular membrane-bounded organelle	GO:0003676//nucleic acid binding;GO:1901363//heterocyclic compound binding;GO:0001071//nucleic acid binding transcription factor activity;GO:0097159//organic cyclic compound binding;GO:0043167//ion binding;GO:0003674//molecular_function;GO:0005488//binding;GO:0003677//DNA binding	GO:0009058//biosynthetic process;GO:0008152//metabolic process;GO:0007154//cell communication;GO:0050794//regulation of cellular process;GO:0007165//signal transduction;GO:0050896//response to stimulus;GO:0000003//reproduction;GO:0034641//cellular nitrogen compound metabolic process;GO:0008150//biological_process;GO:0044763//single-organism cellular process;GO:0044700//single organism signaling;G…
ENSG00000120129	2437	683	72.79	21.93	-1.730834452	1.09E-15	1.12E-12	down	DUSP1	dual specificity phosphatase 1 [Source:HGNC Symbol;Acc:3064]	Organismal Systems;Environmental Information Processing	Signal transduction;Nervous system	ko04010//MAPK signaling pathway;ko04726//Serotonergic synapse	K04459	GO:0043226//organelle;GO:0070013//intracellular organelle lumen;GO:0044446//intracellular organelle part;GO:0005654//nucleoplasm;GO:0005575//cellular_component;GO:0044464//cell part;GO:0043229//intracellular organelle;GO:0044422//organelle part;GO:0005634//nucleus;GO:0031981//nuclear lumen;GO:0031974//membrane-enclosed lumen;GO:0043227//membrane-bounded organelle;GO:0043233//organelle lumen;GO:00…	GO:0003824//catalytic activity;GO:0016788//hydrolase activity, acting on ester bonds;GO:0003674//molecular_function;GO:0016791//phosphatase activity;GO:0042578//phosphoric ester hydrolase activity;GO:0016787//hydrolase activity	GO:0007165//signal transduction;GO:0044237//cellular metabolic process;GO:0044767//single-organism developmental process;GO:0044707//single-multicellular organism process;GO:0065007//biological regulation;GO:0071704//organic substance metabolic process;GO:0023052//signaling;GO:0032501//multicellular organismal process;GO:0008150//biological_process;GO:0050789//regulation of biological process;GO:…
ENSG00000120306	448	245	31.39	14.18	-1.146447496	0.000794677	0.03370525	down	CYSTM1	cysteine-rich transmembrane module containing 1 [Source:HGNC Symbol;Acc:30239]	-	-	-	-	GO:0005575//cellular_component	-	-
ENSG00000120337	7	30	0.22	0.97	2.140481224	0.000382556	0.020221132	up	TNFSF18	tumor necrosis factor (ligand) superfamily, member 18 [Source:HGNC Symbol;Acc:11932]	Environmental Information Processing	Signaling molecules and interaction	ko04060//Cytokine-cytokine receptor interaction	K05479	GO:0005615//extracellular space;GO:0005576//extracellular region;GO:0044421//extracellular region part;GO:0005575//cellular_component;GO:0005886//plasma membrane;GO:0044464//cell part;GO:0005623//cell;GO:0016020//membrane;GO:0071944//cell periphery	GO:0003674//molecular_function	GO:0023052//signaling;GO:0065007//biological regulation;GO:0044700//single organism signaling;GO:0008150//biological_process;GO:0050789//regulation of biological process;GO:0044699//single-organism process;GO:0050896//response to stimulus;GO:0050794//regulation of cellular process;GO:0044763//single-organism cellular process;GO:0009987//cellular process;GO:0008283//cell proliferation;GO:0051716//…
ENSG00000120738	574	240	10.41	4.66	-1.159568209	5.02E-07	0.000105554	down	EGR1	early growth response 1 [Source:HGNC Symbol;Acc:3238]	Human Diseases	Neurodegenerative diseases;Infectious diseases	ko05166//HTLV-I infection;ko05020//Prion diseases	K09203	GO:0005634//nucleus;GO:0044422//organelle part;GO:0005623//cell;GO:0043231//intracellular membrane-bounded organelle;GO:0044464//cell part;GO:0005654//nucleoplasm;GO:0044424//intracellular part;GO:0031981//nuclear lumen;GO:0070013//intracellular organelle lumen;GO:0005737//cytoplasm;GO:0043229//intracellular organelle;GO:0043233//organelle lumen;GO:0044446//intracellular organelle part;GO:0043227…	GO:0005515//protein binding;GO:0097159//organic cyclic compound binding;GO:0003677//DNA binding;GO:0019899//enzyme binding;GO:0008134//transcription factor binding;GO:1901363//heterocyclic compound binding;GO:0005488//binding;GO:0043167//ion binding;GO:0003676//nucleic acid binding;GO:0001071//nucleic acid binding transcription factor activity;GO:0003674//molecular_function	GO:0023052//signaling;GO:0050794//regulation of cellular process;GO:0044763//single-organism cellular process;GO:0003008//system process;GO:0051716//cellular response to stimulus;GO:0032502//developmental process;GO:0006807//nitrogen compound metabolic process;GO:0044767//single-organism developmental process;GO:0032501//multicellular organismal process;GO:0007165//signal transduction;GO:0034641/…
ENSG00000122641	95	42	1.99	0.91	-1.12882998	0.000987517	0.039266563	down	INHBA	inhibin, beta A [Source:HGNC Symbol;Acc:6066]	Environmental Information Processing;Cellular Processes	Signal transduction;Signaling molecules and interaction;Cellular commiunity	ko04060//Cytokine-cytokine receptor interaction;ko04550//Signaling pathways regulating pluripotency of stem cells;ko04350//TGF-beta signaling pathway	K04667	GO:0043234//protein complex;GO:0044421//extracellular region part;GO:0005615//extracellular space;GO:0005575//cellular_component;GO:0005576//extracellular region;GO:0032991//macromolecular complex	GO:0003674//molecular_function	GO:0051716//cellular response to stimulus;GO:0050794//regulation of cellular process;GO:0008219//cell death;GO:0032502//developmental process;GO:0002376//immune system process;GO:0009653//anatomical structure morphogenesis;GO:0007165//signal transduction;GO:0044767//single-organism developmental process;GO:0044707//single-multicellular organism process;GO:0007049//cell cycle;GO:0030154//cell diff…
ENSG00000122711	39	89	17.21	50.69	1.558454067	0.000269446	0.016198893	up	SPINK4	serine peptidase inhibitor, Kazal type 4 [Source:HGNC Symbol;Acc:16646]	-	-	-	-	GO:0005575//cellular_component;GO:0005576//extracellular region	GO:0003674//molecular_function;GO:0098772//molecular function regulator;GO:0030234//enzyme regulator activity	-
ENSG00000123358	288	41	7.21	2.09	-1.786496317	1.24E-19	2.86E-16	down	NR4A1	-	Environmental Information Processing;Organismal Systems	Endocrine system;Signal transduction	ko04151//PI3K-Akt signaling pathway;ko04010//MAPK signaling pathway;ko04925//Aldosterone synthesis and secretion	K04465	GO:0005737//cytoplasm;GO:0044424//intracellular part;GO:0032991//macromolecular complex;GO:0005622//intracellular;GO:0070013//intracellular organelle lumen;GO:0044428//nuclear part;GO:0005575//cellular_component;GO:0043226//organelle;GO:0044464//cell part;GO:0043233//organelle lumen;GO:0005623//cell;GO:0044422//organelle part;GO:0005654//nucleoplasm;GO:0043227//membrane-bounded organelle;GO:00432…	GO:0003677//DNA binding;GO:0001071//nucleic acid binding transcription factor activity;GO:0003676//nucleic acid binding;GO:1901363//heterocyclic compound binding;GO:0004871//signal transducer activity;GO:0097159//organic cyclic compound binding;GO:0005488//binding;GO:0003674//molecular_function;GO:0043167//ion binding	GO:0044700//single organism signaling;GO:0050789//regulation of biological process;GO:0002376//immune system process;GO:0065007//biological regulation;GO:0032502//developmental process;GO:0008152//metabolic process;GO:0048870//cell motility;GO:0008150//biological_process;GO:0006928//movement of cell or subcellular component;GO:0044763//single-organism cellular process;GO:0050896//response to stim…
ENSG00000124143	111	244	2.53	5.69	1.169291268	4.13E-06	0.000650572	up	ARHGAP40	-	-	-	-	-	GO:0005829//cytosol;GO:0005623//cell;GO:0005622//intracellular;GO:0044424//intracellular part;GO:0044464//cell part;GO:0005575//cellular_component;GO:0044444//cytoplasmic part;GO:0005737//cytoplasm	GO:0030234//enzyme regulator activity;GO:0003674//molecular_function;GO:0098772//molecular function regulator	GO:0044763//single-organism cellular process;GO:0009987//cellular process;GO:0050794//regulation of cellular process;GO:0051716//cellular response to stimulus;GO:0023052//signaling;GO:0050789//regulation of biological process;GO:0065007//biological regulation;GO:0044699//single-organism process;GO:0007165//signal transduction;GO:0044700//single organism signaling;GO:0008150//biological_process;GO…
ENSG00000125510	11	45	0.19	0.85	2.161463423	3.55E-05	0.003428954	up	OPRL1	opiate receptor-like 1 [Source:HGNC Symbol;Acc:8155]	Environmental Information Processing	Signaling molecules and interaction	ko04080//Neuroactive ligand-receptor interaction	K04216	GO:0043231//intracellular membrane-bounded organelle;GO:0043229//intracellular organelle;GO:0031988//membrane-bounded vesicle;GO:0071944//cell periphery;GO:0097708//intracellular vesicle;GO:0005623//cell;GO:0016023//cytoplasmic, membrane-bounded vesicle;GO:0043226//organelle;GO:0043227//membrane-bounded organelle;GO:0005737//cytoplasm;GO:0016020//membrane;GO:0044444//cytoplasmic part;GO:0005622//…	GO:0004871//signal transducer activity;GO:0003674//molecular_function	GO:0065007//biological regulation;GO:0007165//signal transduction;GO:0042592//homeostatic process;GO:0009987//cellular process;GO:0008150//biological_process;GO:0003008//system process;GO:0050877//neurological system process;GO:0023052//signaling;GO:0050794//regulation of cellular process;GO:0044700//single organism signaling;GO:0051716//cellular response to stimulus;GO:0065008//regulation of bio…
ENSG00000125657	149	51	5.63	2.08	-1.436551394	2.24E-06	0.00038828	down	TNFSF9	tumor necrosis factor (ligand) superfamily, member 9 [Source:HGNC Symbol;Acc:11939]	Environmental Information Processing	Signaling molecules and interaction	ko04060//Cytokine-cytokine receptor interaction	K05472	GO:0044421//extracellular region part;GO:0005615//extracellular space;GO:0005623//cell;GO:0071944//cell periphery;GO:0005576//extracellular region;GO:0044464//cell part;GO:0005575//cellular_component;GO:0005886//plasma membrane;GO:0016020//membrane	GO:0003674//molecular_function	GO:0008150//biological_process;GO:0007267//cell-cell signaling;GO:0044699//single-organism process;GO:0051716//cellular response to stimulus;GO:0044700//single organism signaling;GO:0050794//regulation of cellular process;GO:0008283//cell proliferation;GO:0065007//biological regulation;GO:0007165//signal transduction;GO:0050896//response to stimulus;GO:0007154//cell communication;GO:0023052//sign…
ENSG00000125740	454	12	11	0.24	-5.518325308	2.04E-46	9.39E-43	down	FOSB	FBJ murine osteosarcoma viral oncogene homolog B [Source:HGNC Symbol;Acc:3797]	Organismal Systems;Human Diseases	Development;Substance dependence	ko05034//Alcoholism;ko04380//Osteoclast differentiation;ko05031//Amphetamine addiction;ko05030//Cocaine addiction	K09029	GO:0005634//nucleus;GO:0043227//membrane-bounded organelle;GO:0005622//intracellular;GO:0044424//intracellular part;GO:0043226//organelle;GO:0043231//intracellular membrane-bounded organelle;GO:0005575//cellular_component;GO:0044464//cell part;GO:0043229//intracellular organelle;GO:0005623//cell	GO:0005488//binding;GO:1901363//heterocyclic compound binding;GO:0003674//molecular_function;GO:0008134//transcription factor binding;GO:0003676//nucleic acid binding;GO:0003677//DNA binding;GO:0097159//organic cyclic compound binding;GO:0005515//protein binding;GO:0001071//nucleic acid binding transcription factor activity	GO:0008150//biological_process
ENSG00000127325	28	3	0.79	0.08	-3.303780748	2.85E-05	0.002869292	down	BEST3	bestrophin 3 [Source:HGNC Symbol;Acc:17105]	-	-	-	-	GO:0005623//cell;GO:0071944//cell periphery;GO:0016020//membrane;GO:0044464//cell part;GO:0005886//plasma membrane;GO:0005575//cellular_component;GO:0032991//macromolecular complex;GO:0043234//protein complex	GO:0005215//transporter activity;GO:0003674//molecular_function;GO:0022857//transmembrane transporter activity	GO:0008150//biological_process
ENSG00000127533	32	78	0.52	2.13	2.034269902	0.000185746	0.012195749	up	F2RL3	coagulation factor II (thrombin) receptor-like 3 [Source:HGNC Symbol;Acc:3540]	Organismal Systems;Human Diseases;Environmental Information Processing	Signal transduction;Cancers;Immune system;Signaling molecules and interaction	ko05200//Pathways in cancer;ko04080//Neuroactive ligand-receptor interaction;ko04015//Rap1 signaling pathway;ko04611//Platelet activation	K04236	GO:0044464//cell part;GO:0071944//cell periphery;GO:0005575//cellular_component;GO:0005886//plasma membrane;GO:0005623//cell;GO:0016020//membrane;GO:0005576//extracellular region	GO:0003674//molecular_function;GO:0004871//signal transducer activity	GO:0051716//cellular response to stimulus;GO:0009987//cellular process;GO:0023052//signaling;GO:0050794//regulation of cellular process;GO:0008150//biological_process;GO:0044763//single-organism cellular process;GO:0050789//regulation of biological process;GO:0065007//biological regulation;GO:0044700//single organism signaling;GO:0050896//response to stimulus;GO:0044699//single-organism process;G…
ENSG00000128016	576	265	21.03	10.06	-1.063818545	7.98E-06	0.001098202	down	ZFP36	ZFP36 ring finger protein [Source:HGNC Symbol;Acc:12862]	Human Diseases	Infectious diseases	ko05166//HTLV-I infection	K15308	GO:0005575//cellular_component;GO:0005829//cytosol;GO:0043229//intracellular organelle;GO:0005622//intracellular;GO:0043227//membrane-bounded organelle;GO:0005623//cell;GO:0005634//nucleus;GO:0044464//cell part;GO:0005737//cytoplasm;GO:0044424//intracellular part;GO:0044444//cytoplasmic part;GO:0043226//organelle;GO:0043231//intracellular membrane-bounded organelle	GO:0044822//poly(A) RNA binding;GO:0097159//organic cyclic compound binding;GO:0003674//molecular_function;GO:0003729//mRNA binding;GO:0003677//DNA binding;GO:1901363//heterocyclic compound binding;GO:0005515//protein binding;GO:0043167//ion binding;GO:0003676//nucleic acid binding;GO:0005488//binding;GO:0003723//RNA binding;GO:0019899//enzyme binding	GO:0006396//RNA processing;GO:0006950//response to stress;GO:0044238//primary metabolic process;GO:0008152//metabolic process;GO:0044237//cellular metabolic process;GO:0044260//cellular macromolecule metabolic process;GO:0043170//macromolecule metabolic process;GO:0044248//cellular catabolic process;GO:0006807//nitrogen compound metabolic process;GO:0006397//mRNA processing;GO:0019439//aromatic c…
ENSG00000128165	57	180	0.74	2.49	1.750548566	3.94E-09	1.34E-06	up	ADM2	adrenomedullin 2 [Source:HGNC Symbol;Acc:28898]	-	-	-	-	GO:0005575//cellular_component;GO:0005576//extracellular region	GO:0003674//molecular_function	GO:0065007//biological regulation;GO:0008150//biological_process;GO:0071704//organic substance metabolic process;GO:0009653//anatomical structure morphogenesis;GO:0050794//regulation of cellular process;GO:0019538//protein metabolic process;GO:0044267//cellular protein metabolic process;GO:0036211//protein modification process;GO:0007154//cell communication;GO:0044238//primary metabolic process;G…
ENSG00000128573	84	164	0.87	2.02	1.215267987	0.000213248	0.013520362	up	FOXP2	-	-	-	-	-	GO:0005737//cytoplasm;GO:0005634//nucleus;GO:0044424//intracellular part;GO:0043227//membrane-bounded organelle;GO:0005575//cellular_component;GO:0043229//intracellular organelle;GO:0044464//cell part;GO:0043231//intracellular membrane-bounded organelle;GO:0005622//intracellular;GO:0043226//organelle;GO:0005623//cell	GO:0003674//molecular_function;GO:1901363//heterocyclic compound binding;GO:0003677//DNA binding;GO:0043167//ion binding;GO:0097159//organic cyclic compound binding;GO:0005488//binding;GO:0001071//nucleic acid binding transcription factor activity;GO:0003676//nucleic acid binding	GO:0044699//single-organism process;GO:0008152//metabolic process;GO:0006807//nitrogen compound metabolic process;GO:0009790//embryo development;GO:0044767//single-organism developmental process;GO:0009987//cellular process;GO:0032502//developmental process;GO:0008150//biological_process;GO:0009058//biosynthetic process;GO:0007275//multicellular organism development;GO:0003008//system process;GO:…
ENSG00000128965	173	599	7.32	27.15	1.891036644	9.41E-15	8.68E-12	up	CHAC1	ChaC, cation transport regulator homolog 1 (E. coli) [Source:HGNC Symbol;Acc:28680]	-	-	-	-	GO:0044464//cell part;GO:0043227//membrane-bounded organelle;GO:0044424//intracellular part;GO:0012505//endomembrane system;GO:0005829//cytosol;GO:0043226//organelle;GO:0005622//intracellular;GO:0005575//cellular_component;GO:0005737//cytoplasm;GO:0043231//intracellular membrane-bounded organelle;GO:0043229//intracellular organelle;GO:0005794//Golgi apparatus;GO:0005623//cell;GO:0044444//cytoplas…	GO:0003674//molecular_function	GO:0009987//cellular process;GO:0023052//signaling;GO:0007165//signal transduction;GO:0050789//regulation of biological process;GO:0044699//single-organism process;GO:0044763//single-organism cellular process;GO:0050794//regulation of cellular process;GO:0065007//biological regulation;GO:0007154//cell communication;GO:0008219//cell death;GO:0048856//anatomical structure development;GO:0008150//bi…
ENSG00000130766	299	919	4.89	16.05	1.714666927	1.10E-13	8.61E-11	up	SESN2	sestrin 2 [Source:HGNC Symbol;Acc:20746]	Cellular Processes	Cell growth and death	ko04115//p53 signaling pathway	K10141	GO:0043231//intracellular membrane-bounded organelle;GO:0044424//intracellular part;GO:0043227//membrane-bounded organelle;GO:0005737//cytoplasm;GO:0005634//nucleus;GO:0005575//cellular_component;GO:0005623//cell;GO:0044464//cell part;GO:0043229//intracellular organelle;GO:0043226//organelle;GO:0005622//intracellular	-	GO:0044763//single-organism cellular process;GO:0008150//biological_process;GO:0044699//single-organism process;GO:0007049//cell cycle;GO:0009987//cellular process
ENSG00000131095	21	56	1.11	3.34	1.589288426	0.00035419	0.019107629	up	GFAP	-	-	-	-	-	GO:0044464//cell part;GO:0005829//cytosol;GO:0044444//cytoplasmic part;GO:0043229//intracellular organelle;GO:0005623//cell;GO:0043234//protein complex;GO:0005622//intracellular;GO:0043232//intracellular non-membrane-bounded organelle;GO:0032991//macromolecular complex;GO:0043226//organelle;GO:0043228//non-membrane-bounded organelle;GO:0005575//cellular_component;GO:0005856//cytoskeleton;GO:00057…	GO:0003674//molecular_function;GO:0005198//structural molecule activity;GO:0005515//protein binding;GO:0019899//enzyme binding;GO:0005488//binding	GO:0032502//developmental process;GO:0044767//single-organism developmental process;GO:0043062//extracellular structure organization;GO:0044699//single-organism process;GO:0048869//cellular developmental process;GO:0009987//cellular process;GO:0030198//extracellular matrix organization;GO:0006996//organelle organization;GO:0016043//cellular component organization;GO:0007010//cytoskeleton organiza…
ENSG00000131746	67	203.08	1.15	4.33	1.912733164	4.91E-09	1.62E-06	up	TNS4	tensin 4 [Source:HGNC Symbol;Acc:24352]	-	-	-	-	GO:0044464//cell part;GO:0005856//cytoskeleton;GO:0043228//non-membrane-bounded organelle;GO:0005623//cell;GO:0043232//intracellular non-membrane-bounded organelle;GO:0044424//intracellular part;GO:0043229//intracellular organelle;GO:0043226//organelle;GO:0005622//intracellular;GO:0005575//cellular_component;GO:0005737//cytoplasm	GO:0005515//protein binding;GO:0005488//binding;GO:0008092//cytoskeletal protein binding;GO:0003674//molecular_function	GO:0009987//cellular process;GO:0044763//single-organism cellular process;GO:0008219//cell death;GO:0044699//single-organism process;GO:0008150//biological_process
ENSG00000132470	2897	6534	41.31	87.54	1.083451324	2.07E-09	7.95E-07	up	ITGB4	integrin, beta 4 [Source:HGNC Symbol;Acc:6158]	Human Diseases;Environmental Information Processing;Cellular Processes	Signal transduction;Cell motility;Cardiovascular diseases;Cellular commiunity;Signaling molecules and interaction	ko04151//PI3K-Akt signaling pathway;ko04510//Focal adhesion;ko04810//Regulation of actin cytoskeleton;ko04512//ECM-receptor interaction;ko05414//Dilated cardiomyopathy (DCM);ko05410//Hypertrophic cardiomyopathy (HCM);ko05412//Arrhythmogenic right ventricular cardiomyopathy (ARVC)	K06525	GO:0005575//cellular_component;GO:0043234//protein complex;GO:0005578//proteinaceous extracellular matrix;GO:0005886//plasma membrane;GO:0044421//extracellular region part;GO:0005623//cell;GO:0005576//extracellular region;GO:0031012//extracellular matrix;GO:0071944//cell periphery;GO:0044464//cell part;GO:0032991//macromolecular complex;GO:0016020//membrane	GO:0003674//molecular_function	GO:0050896//response to stimulus;GO:0007154//cell communication;GO:0016043//cellular component organization;GO:0051674//localization of cell;GO:0051716//cellular response to stimulus;GO:0008150//biological_process;GO:0065007//biological regulation;GO:0022607//cellular component assembly;GO:0006928//movement of cell or subcellular component;GO:0044699//single-organism process;GO:0050789//regulatio…
ENSG00000134824	5371	2367	115.76	54.85	-1.077573301	1.54E-07	3.69E-05	down	FADS2	fatty acid desaturase 2 [Source:HGNC Symbol;Acc:3575]	Metabolism;Organismal Systems	Endocrine system;Global and Overview;Lipid metabolism	ko03320//PPAR signaling pathway;ko01212//Fatty acid metabolism;ko00592//alpha-Linolenic acid metabolism;ko01040//Biosynthesis of unsaturated fatty acids	K10226	GO:0043231//intracellular membrane-bounded organelle;GO:0005575//cellular_component;GO:0043229//intracellular organelle;GO:0043227//membrane-bounded organelle;GO:0005737//cytoplasm;GO:0071944//cell periphery;GO:0044424//intracellular part;GO:0005783//endoplasmic reticulum;GO:0005623//cell;GO:0043226//organelle;GO:0044444//cytoplasmic part;GO:0005886//plasma membrane;GO:0044464//cell part;GO:00160…	GO:0043167//ion binding;GO:0016491//oxidoreductase activity;GO:0003824//catalytic activity;GO:0005488//binding;GO:0003674//molecular_function	GO:0006629//lipid metabolic process;GO:0071704//organic substance metabolic process;GO:0044710//single-organism metabolic process;GO:0008152//metabolic process;GO:0044238//primary metabolic process;GO:0044281//small molecule metabolic process;GO:0044699//single-organism process;GO:0008150//biological_process;GO:0009058//biosynthetic process
ENSG00000135205	29	69	0.61	1.81	1.56910855	0.0004225	0.021774077	up	CCDC146	-	-	-	-	-	-	-	-
ENSG00000136167	1828	471	27.05	7.49	-1.85259097	3.57E-17	4.71E-14	down	LCP1	lymphocyte cytosolic protein 1 (L-plastin) [Source:HGNC Symbol;Acc:6528]	-	-	-	-	GO:0071944//cell periphery;GO:0016020//membrane;GO:0005856//cytoskeleton;GO:0043228//non-membrane-bounded organelle;GO:0005575//cellular_component;GO:0043229//intracellular organelle;GO:0044424//intracellular part;GO:0005623//cell;GO:0005829//cytosol;GO:0044464//cell part;GO:0032991//macromolecular complex;GO:0005622//intracellular;GO:0043232//intracellular non-membrane-bounded organelle;GO:00432…	GO:0003674//molecular_function;GO:0005488//binding;GO:0043167//ion binding;GO:0005515//protein binding;GO:0008092//cytoskeletal protein binding	GO:0022607//cellular component assembly;GO:0071840//cellular component organization or biogenesis;GO:0048856//anatomical structure development;GO:0009987//cellular process;GO:0006996//organelle organization;GO:0007010//cytoskeleton organization;GO:0008150//biological_process;GO:0002376//immune system process;GO:0032502//developmental process;GO:0044085//cellular component biogenesis;GO:0016043//c…
ENSG00000137193	528	1532	16.72	42.2	1.335668152	2.14E-13	1.41E-10	up	PIM1	pim-1 oncogene [Source:HGNC Symbol;Acc:8986]	Human Diseases;Environmental Information Processing	Signal transduction;Cancers	ko04630//Jak-STAT signaling pathway;ko05206//MicroRNAs in cancer;ko05221//Acute myeloid leukemia	K04702	GO:0043229//intracellular organelle;GO:0043226//organelle;GO:0016020//membrane;GO:0044424//intracellular part;GO:0005737//cytoplasm;GO:0005886//plasma membrane;GO:0005623//cell;GO:0044464//cell part;GO:0005634//nucleus;GO:0005575//cellular_component;GO:0071944//cell periphery;GO:0043227//membrane-bounded organelle;GO:0005622//intracellular;GO:0043231//intracellular membrane-bounded organelle	GO:0043167//ion binding;GO:0003674//molecular_function;GO:0005488//binding;GO:0016301//kinase activity;GO:0003824//catalytic activity;GO:0005515//protein binding;GO:0016740//transferase activity;GO:0016772//transferase activity, transferring phosphorus-containing groups;GO:0008134//transcription factor binding	GO:0036211//protein modification process;GO:0008219//cell death;GO:0044238//primary metabolic process;GO:0019538//protein metabolic process;GO:0008283//cell proliferation;GO:0043170//macromolecule metabolic process;GO:0008152//metabolic process;GO:0043412//macromolecule modification;GO:0006464//cellular protein modification process;GO:0009987//cellular process;GO:0008150//biological_process;GO:00…
ENSG00000137878	10.2	68.71	0.24	1.81	2.914883386	4.18E-10	1.71E-07	up	GCOM1	GRINL1A complex locus 1 [Source:HGNC Symbol;Acc:26424]	-	-	-	-	GO:0071944//cell periphery;GO:0005623//cell;GO:0043228//non-membrane-bounded organelle;GO:0005575//cellular_component;GO:0016020//membrane;GO:0005856//cytoskeleton;GO:0043232//intracellular non-membrane-bounded organelle;GO:0005622//intracellular;GO:0005737//cytoplasm;GO:0043229//intracellular organelle;GO:0005886//plasma membrane;GO:0044464//cell part;GO:0044424//intracellular part;GO:0043226//o…	GO:0003674//molecular_function	GO:0023052//signaling;GO:0044700//single organism signaling;GO:0050794//regulation of cellular process;GO:0044763//single-organism cellular process;GO:0051716//cellular response to stimulus;GO:0008150//biological_process;GO:0009987//cellular process;GO:0050896//response to stimulus;GO:0044699//single-organism process;GO:0007165//signal transduction;GO:0050789//regulation of biological process;GO:…
ENSG00000138131	183	576	2.81	9.46	1.751270053	4.75E-13	3.02E-10	up	LOXL4	lysyl oxidase-like 4 [Source:HGNC Symbol;Acc:17171]	-	-	-	-	GO:0005575//cellular_component;GO:0044421//extracellular region part;GO:0005576//extracellular region;GO:0005615//extracellular space	GO:0016491//oxidoreductase activity;GO:0003674//molecular_function;GO:0005488//binding;GO:0003824//catalytic activity;GO:0043167//ion binding	GO:0008150//biological_process
ENSG00000138135	21	3	1	0.15	-2.736965594	0.000556462	0.026392626	down	CH25H	cholesterol 25-hydroxylase [Source:HGNC Symbol;Acc:1907]	Metabolism	Lipid metabolism	ko00120//Primary bile acid biosynthesis	K10223	GO:0043227//membrane-bounded organelle;GO:0005622//intracellular;GO:0005829//cytosol;GO:0043226//organelle;GO:0005575//cellular_component;GO:0043231//intracellular membrane-bounded organelle;GO:0044424//intracellular part;GO:0044464//cell part;GO:0005623//cell;GO:0012505//endomembrane system;GO:0044444//cytoplasmic part;GO:0005737//cytoplasm;GO:0043229//intracellular organelle;GO:0005783//endopla…	GO:0016491//oxidoreductase activity;GO:0043167//ion binding;GO:0003824//catalytic activity;GO:0003674//molecular_function;GO:0005488//binding	GO:0071704//organic substance metabolic process;GO:0008152//metabolic process;GO:0044238//primary metabolic process;GO:0008150//biological_process;GO:0044281//small molecule metabolic process;GO:0009058//biosynthetic process;GO:0044710//single-organism metabolic process;GO:0044699//single-organism process;GO:0006629//lipid metabolic process
ENSG00000138764	482	1226	13.28	35.77	1.429494972	1.13E-10	5.20E-08	up	CCNG2	cyclin G2 [Source:HGNC Symbol;Acc:1593]	Environmental Information Processing;Cellular Processes	Signal transduction;Cell growth and death	ko04068//FoxO signaling pathway;ko04115//p53 signaling pathway	K10146	GO:0005737//cytoplasm;GO:0044424//intracellular part;GO:0044464//cell part;GO:0005622//intracellular;GO:0005575//cellular_component;GO:0005623//cell	-	GO:0071840//cellular component organization or biogenesis;GO:0009987//cellular process;GO:0022402//cell cycle process;GO:0000278//mitotic cell cycle;GO:0051301//cell division;GO:0007067//mitotic nuclear division;GO:0016043//cellular component organization;GO:0008150//biological_process;GO:0044763//single-organism cellular process;GO:0048285//organelle fission;GO:0000280//nuclear division;GO:00446…
ENSG00000138944	12	154	0.1	1.31	3.711494907	1.75E-21	5.40E-18	up	KIAA1644	KIAA1644 [Source:HGNC Symbol;Acc:29335]	-	-	-	-	GO:0005575//cellular_component	-	-
ENSG00000139269	1	17	0.02	0.44	4.459431619	0.000252789	0.015546539	up	INHBE	inhibin, beta E [Source:HGNC Symbol;Acc:24029]	Cellular Processes;Environmental Information Processing	Signal transduction;Signaling molecules and interaction;Cellular commiunity	ko04060//Cytokine-cytokine receptor interaction;ko04550//Signaling pathways regulating pluripotency of stem cells;ko04350//TGF-beta signaling pathway	K04667	GO:0005576//extracellular region;GO:0005575//cellular_component	GO:0003674//molecular_function	GO:0008150//biological_process;GO:0040007//growth
ENSG00000139292	130	299	1.66	4.03	1.279596597	5.21E-07	0.000106905	up	LGR5	leucine-rich repeat containing G protein-coupled receptor 5 [Source:HGNC Symbol;Acc:4504]	-	-	-	-	GO:0044424//intracellular part;GO:0005737//cytoplasm;GO:0005623//cell;GO:0005575//cellular_component;GO:0012505//endomembrane system;GO:0005794//Golgi apparatus;GO:0071944//cell periphery;GO:0005622//intracellular;GO:0044464//cell part;GO:0005886//plasma membrane;GO:0043227//membrane-bounded organelle;GO:0043229//intracellular organelle;GO:0016020//membrane;GO:0043226//organelle;GO:0043231//intra…	GO:0003674//molecular_function;GO:0004871//signal transducer activity	GO:0065007//biological regulation;GO:0050896//response to stimulus;GO:0044763//single-organism cellular process;GO:0050789//regulation of biological process;GO:0032502//developmental process;GO:0051716//cellular response to stimulus;GO:0044699//single-organism process;GO:0048856//anatomical structure development;GO:0050794//regulation of cellular process;GO:0008150//biological_process;GO:0009987/…
ENSG00000139428	694	305	41.06	20.49	-1.002813643	1.38E-06	0.000246569	down	MMAB	methylmalonic aciduria (cobalamin deficiency) cblB type [Source:HGNC Symbol;Acc:19331]	Metabolism	Metabolism of cofactors and vitamins	ko00860//Porphyrin and chlorophyll metabolism	K00798	GO:0005739//mitochondrion;GO:0043231//intracellular membrane-bounded organelle;GO:0005737//cytoplasm;GO:0005623//cell;GO:0005622//intracellular;GO:0044424//intracellular part;GO:0043226//organelle;GO:0044464//cell part;GO:0043227//membrane-bounded organelle;GO:0043229//intracellular organelle;GO:0044444//cytoplasmic part;GO:0005575//cellular_component	GO:0016491//oxidoreductase activity;GO:0016765//transferase activity, transferring alkyl or aryl (other than methyl) groups;GO:0016740//transferase activity;GO:0003824//catalytic activity;GO:0005488//binding;GO:0003674//molecular_function;GO:0043167//ion binding	GO:0044237//cellular metabolic process;GO:0044710//single-organism metabolic process;GO:0044699//single-organism process;GO:0044281//small molecule metabolic process;GO:0034641//cellular nitrogen compound metabolic process;GO:0009058//biosynthetic process;GO:0008152//metabolic process;GO:0009987//cellular process;GO:0006807//nitrogen compound metabolic process;GO:0008150//biological_process
ENSG00000140450	98	32	1.34	0.47	-1.511500339	1.15E-05	0.001470371	down	ARRDC4	arrestin domain containing 4 [Source:HGNC Symbol;Acc:28087]	-	-	-	-	GO:0044424//intracellular part;GO:0005886//plasma membrane;GO:0005768//endosome;GO:0071944//cell periphery;GO:0005622//intracellular;GO:0005623//cell;GO:0043226//organelle;GO:0043231//intracellular membrane-bounded organelle;GO:0044464//cell part;GO:0044444//cytoplasmic part;GO:0043227//membrane-bounded organelle;GO:0005773//vacuole;GO:0005737//cytoplasm;GO:0012505//endomembrane system;GO:0016020…	-	GO:0008150//biological_process
ENSG00000140835	13	0	0.48	0.001	-8.906890596	0.000352487	0.019107629	down	CHST4	carbohydrate (N-acetylglucosamine 6-O) sulfotransferase 4 [Source:HGNC Symbol;Acc:1972]	Metabolism	Glycan biosynthesis and metabolism	ko00533//Glycosaminoglycan biosynthesis - keratan sulfate	K04746	GO:0005575//cellular_component;GO:0043229//intracellular organelle;GO:0044464//cell part;GO:0005794//Golgi apparatus;GO:0043227//membrane-bounded organelle;GO:0043226//organelle;GO:0005623//cell;GO:0005737//cytoplasm;GO:0044424//intracellular part;GO:0043231//intracellular membrane-bounded organelle;GO:0012505//endomembrane system;GO:0005622//intracellular;GO:0044444//cytoplasmic part	GO:0003674//molecular_function	GO:0043412//macromolecule modification;GO:0009987//cellular process;GO:0040011//locomotion;GO:0022610//biological adhesion;GO:0043170//macromolecule metabolic process;GO:0006790//sulfur compound metabolic process;GO:0050896//response to stimulus;GO:0036211//protein modification process;GO:0048870//cell motility;GO:0051179//localization;GO:0006928//movement of cell or subcellular component;GO:0044…
ENSG00000140961	500	219	15.88	7.55	-1.072662363	3.06E-06	0.000503655	down	OSGIN1	-	-	-	-	-	GO:0005575//cellular_component	GO:0003824//catalytic activity;GO:0003674//molecular_function;GO:0016491//oxidoreductase activity	GO:0044767//single-organism developmental process;GO:0030154//cell differentiation;GO:0048869//cellular developmental process;GO:0008150//biological_process;GO:0009987//cellular process;GO:0032502//developmental process;GO:0044699//single-organism process;GO:0044763//single-organism cellular process
ENSG00000143127	24	86	0.29	1.45	2.321928095	3.56E-07	7.91E-05	up	ITGA10	integrin, alpha 10 [Source:HGNC Symbol;Acc:6135]	Human Diseases;Environmental Information Processing;Cellular Processes	Cellular commiunity;Cardiovascular diseases;Signaling molecules and interaction;Signal transduction;Cell motility	ko04151//PI3K-Akt signaling pathway;ko04510//Focal adhesion;ko04810//Regulation of actin cytoskeleton;ko04512//ECM-receptor interaction;ko05414//Dilated cardiomyopathy (DCM);ko05410//Hypertrophic cardiomyopathy (HCM);ko05412//Arrhythmogenic right ventricular cardiomyopathy (ARVC)	K06586	GO:0032991//macromolecular complex;GO:0044464//cell part;GO:0016020//membrane;GO:0043234//protein complex;GO:0005886//plasma membrane;GO:0005575//cellular_component;GO:0071944//cell periphery;GO:0005623//cell	GO:0043167//ion binding;GO:0003674//molecular_function;GO:0005488//binding	GO:0007154//cell communication;GO:0022610//biological adhesion;GO:0051716//cellular response to stimulus;GO:0008150//biological_process;GO:0044699//single-organism process;GO:0044700//single organism signaling;GO:0023052//signaling;GO:0050896//response to stimulus;GO:0007155//cell adhesion;GO:0050789//regulation of biological process;GO:0065007//biological regulation;GO:0050794//regulation of cel…
ENSG00000147100	191	93	2.68	1.3	-1.043721377	0.000528237	0.025548573	down	SLC16A2	solute carrier family 16, member 2 (thyroid hormone transporter) [Source:HGNC Symbol;Acc:10923]	Organismal Systems	Endocrine system	ko04919//Thyroid hormone signaling pathway	K08231	GO:0044464//cell part;GO:0005886//plasma membrane;GO:0071944//cell periphery;GO:0005575//cellular_component;GO:0016020//membrane;GO:0005623//cell	GO:0022857//transmembrane transporter activity;GO:0005215//transporter activity;GO:0003674//molecular_function	GO:0051179//localization;GO:0055085//transmembrane transport;GO:0051234//establishment of localization;GO:0008150//biological_process;GO:0006810//transport
ENSG00000147383	528	247	18.88	9.2	-1.037152998	1.63E-05	0.001953562	down	NSDHL	NAD(P) dependent steroid dehydrogenase-like [Source:HGNC Symbol;Acc:13398]	Metabolism	Lipid metabolism	ko00100//Steroid biosynthesis	K07748	GO:0044464//cell part;GO:0044424//intracellular part;GO:0044444//cytoplasmic part;GO:0005811//lipid particle;GO:0043226//organelle;GO:0012505//endomembrane system;GO:0043229//intracellular organelle;GO:0043231//intracellular membrane-bounded organelle;GO:0005783//endoplasmic reticulum;GO:0043227//membrane-bounded organelle;GO:0005622//intracellular;GO:0043228//non-membrane-bounded organelle;GO:00…	GO:0003824//catalytic activity;GO:0003674//molecular_function;GO:0016491//oxidoreductase activity	GO:0007275//multicellular organism development;GO:0008150//biological_process;GO:0008152//metabolic process;GO:0032501//multicellular organismal process;GO:0065007//biological regulation;GO:0050789//regulation of biological process;GO:0007154//cell communication;GO:0048856//anatomical structure development;GO:0009987//cellular process;GO:0044707//single-multicellular organism process;GO:0023052//…
ENSG00000147408	396	729	6.32	13.24	1.066906659	1.79E-05	0.002087576	up	CSGALNACT1	-	Metabolism	Glycan biosynthesis and metabolism	ko00532//Glycosaminoglycan biosynthesis - chondroitin sulfate / dermatan sulfate	K00746	GO:0012505//endomembrane system;GO:0043227//membrane-bounded organelle;GO:0005622//intracellular;GO:0044444//cytoplasmic part;GO:0043231//intracellular membrane-bounded organelle;GO:0044464//cell part;GO:0044424//intracellular part;GO:0005575//cellular_component;GO:0005794//Golgi apparatus;GO:0005737//cytoplasm;GO:0043229//intracellular organelle;GO:0005623//cell;GO:0043226//organelle	GO:0016757//transferase activity, transferring glycosyl groups;GO:0043167//ion binding;GO:0016740//transferase activity;GO:0003824//catalytic activity;GO:0005488//binding;GO:0003674//molecular_function	GO:0006790//sulfur compound metabolic process;GO:0071840//cellular component organization or biogenesis;GO:0005975//carbohydrate metabolic process;GO:0044238//primary metabolic process;GO:0006807//nitrogen compound metabolic process;GO:0044237//cellular metabolic process;GO:0043062//extracellular structure organization;GO:0008152//metabolic process;GO:0016043//cellular component organization;GO:0…
ENSG00000147614	573	163	13.73	4.19	-1.712309476	9.79E-13	5.83E-10	down	ATP6V0D2	ATPase, H+ transporting, lysosomal 38kDa, V0 subunit d2 [Source:HGNC Symbol;Acc:18266]	Organismal Systems;Human Diseases;Cellular Processes;Metabolism	Excretory system;Immune diseases;Nervous system;Infectious diseases;Transport and catabolism;Cancers;Energy metabolism	ko05203//Viral carcinogenesis;ko04145//Phagosome;ko05152//Tuberculosis;ko05323//Rheumatoid arthritis;ko00190//Oxidative phosphorylation;ko04142//Lysosome;ko05120//Epithelial cell signaling in Helicobacter pylori infection;ko04721//Synaptic vesicle cycle;ko05110//Vibrio cholerae infection;ko04966//Collecting duct acid secretion	K02146	GO:0005886//plasma membrane;GO:0005768//endosome;GO:0071944//cell periphery;GO:0031410//cytoplasmic vesicle;GO:0005622//intracellular;GO:0016020//membrane;GO:0044464//cell part;GO:0043234//protein complex;GO:0043226//organelle;GO:0044424//intracellular part;GO:0043231//intracellular membrane-bounded organelle;GO:0032991//macromolecular complex;GO:0005623//cell;GO:0031988//membrane-bounded vesicle…	GO:0022857//transmembrane transporter activity;GO:0003674//molecular_function;GO:0005215//transporter activity	GO:0006810//transport;GO:0051704//multi-organism process;GO:0051234//establishment of localization;GO:0050794//regulation of cellular process;GO:0065008//regulation of biological quality;GO:0044419//interspecies interaction between organisms;GO:0065007//biological regulation;GO:0023052//signaling;GO:0008150//biological_process;GO:0044699//single-organism process;GO:0009987//cellular process;GO:00…
ENSG00000148346	326	77	32.51	8.52	-1.93195822	2.03E-13	1.41E-10	down	LCN2	-	-	-	-	-	GO:0044464//cell part;GO:0005615//extracellular space;GO:0005576//extracellular region;GO:0005737//cytoplasm;GO:0005575//cellular_component;GO:0044424//intracellular part;GO:0005622//intracellular;GO:0044421//extracellular region part;GO:0044444//cytoplasmic part;GO:0005829//cytosol;GO:0005623//cell	GO:0043167//ion binding;GO:0003674//molecular_function;GO:0005488//binding;GO:0005515//protein binding;GO:0019899//enzyme binding	GO:0065008//regulation of biological quality;GO:0022607//cellular component assembly;GO:0016043//cellular component organization;GO:0002376//immune system process;GO:0051234//establishment of localization;GO:0050896//response to stimulus;GO:0008219//cell death;GO:0044699//single-organism process;GO:0065007//biological regulation;GO:0009987//cellular process;GO:0070271//protein complex biogenesis;…
ENSG00000148671	142	300	16	37.31	1.221490455	4.89E-06	0.000716022	up	ADIRF	adipogenesis regulatory factor [Source:HGNC Symbol;Acc:24043]	-	-	-	-	GO:0043231//intracellular membrane-bounded organelle;GO:0005623//cell;GO:0044424//intracellular part;GO:0043229//intracellular organelle;GO:0044464//cell part;GO:0043227//membrane-bounded organelle;GO:0005575//cellular_component;GO:0043226//organelle;GO:0005622//intracellular;GO:0005634//nucleus	GO:0003674//molecular_function	GO:0044237//cellular metabolic process;GO:0008150//biological_process;GO:0044767//single-organism developmental process;GO:0009058//biosynthetic process;GO:0034641//cellular nitrogen compound metabolic process;GO:0006807//nitrogen compound metabolic process;GO:0048869//cellular developmental process;GO:0008152//metabolic process;GO:0030154//cell differentiation;GO:0044699//single-organism process…
ENSG00000150593	330.22	761.51	8.53	19.83	1.217067031	1.39E-08	4.02E-06	up	PDCD4	programmed cell death 4 (neoplastic transformation inhibitor) [Source:HGNC Symbol;Acc:8763]	Human Diseases	Cancers	ko05205//Proteoglycans in cancer;ko05206//MicroRNAs in cancer	K16865	GO:0044424//intracellular part;GO:0005622//intracellular;GO:0005623//cell;GO:0043231//intracellular membrane-bounded organelle;GO:0005634//nucleus;GO:0043229//intracellular organelle;GO:0005575//cellular_component;GO:0043227//membrane-bounded organelle;GO:0044464//cell part;GO:0043226//organelle;GO:0044444//cytoplasmic part;GO:0005737//cytoplasm;GO:0005829//cytosol	GO:0003723//RNA binding;GO:0005488//binding;GO:0003674//molecular_function;GO:0003676//nucleic acid binding;GO:1901363//heterocyclic compound binding;GO:0097159//organic cyclic compound binding	GO:0044699//single-organism process;GO:0007568//aging;GO:0008219//cell death;GO:0032502//developmental process;GO:0008150//biological_process;GO:0044763//single-organism cellular process;GO:0044767//single-organism developmental process;GO:0009987//cellular process
ENSG00000152137	184	69	5.11	2.06	-1.310678954	3.43E-06	0.000555013	down	HSPB8	heat shock 22kDa protein 8 [Source:HGNC Symbol;Acc:30171]	-	-	-	-	GO:0005634//nucleus;GO:0005623//cell;GO:0043227//membrane-bounded organelle;GO:0043226//organelle;GO:0005622//intracellular;GO:0043229//intracellular organelle;GO:0043231//intracellular membrane-bounded organelle;GO:0005575//cellular_component;GO:0005737//cytoplasm;GO:0044424//intracellular part;GO:0044464//cell part	GO:0003674//molecular_function	GO:0008150//biological_process;GO:0044763//single-organism cellular process;GO:0006950//response to stress;GO:0044699//single-organism process;GO:0050896//response to stimulus;GO:0008219//cell death;GO:0009987//cellular process
ENSG00000153832	50	135	1	2.95	1.560714954	9.78E-07	0.000192009	up	FBXO36	F-box protein 36 [Source:HGNC Symbol;Acc:27020]	-	-	-	-	-	GO:0003674//molecular_function	-
ENSG00000153898	128	60	5.01	2.15	-1.220473944	0.000940088	0.037623912	down	MCOLN2	-	-	-	-	-	GO:0005575//cellular_component	-	GO:0008150//biological_process;GO:0006810//transport;GO:0051234//establishment of localization;GO:0051179//localization
ENSG00000154589	99	33	17.38	6.98	-1.316129141	1.81E-05	0.002090498	down	LY96	lymphocyte antigen 96 [Source:HGNC Symbol;Acc:17156]	Environmental Information Processing;Human Diseases;Organismal Systems	Infectious diseases;Immune system;Signal transduction	ko05145//Toxoplasmosis;ko04064//NF-kappa B signaling pathway;ko04620//Toll-like receptor signaling pathway;ko05133//Pertussis;ko05130//Pathogenic Escherichia coli infection	K05400	GO:0005737//cytoplasm;GO:0071944//cell periphery;GO:0044464//cell part;GO:0016020//membrane;GO:0005615//extracellular space;GO:0012505//endomembrane system;GO:0043231//intracellular membrane-bounded organelle;GO:0044424//intracellular part;GO:0005622//intracellular;GO:0032991//macromolecular complex;GO:0005575//cellular_component;GO:0005768//endosome;GO:0044444//cytoplasmic part;GO:0005623//cell;…	GO:0004871//signal transducer activity;GO:0003674//molecular_function	GO:0008150//biological_process;GO:0044700//single organism signaling;GO:0050794//regulation of cellular process;GO:0044763//single-organism cellular process;GO:0009987//cellular process;GO:0006950//response to stress;GO:0023052//signaling;GO:0007165//signal transduction;GO:0051716//cellular response to stimulus;GO:0050896//response to stimulus;GO:0044699//single-organism process;GO:0002376//immun…
ENSG00000156509	57	109	1.11	2.25	1.019365325	0.001170436	0.043891332	up	FBXO43	-	Cellular Processes	Cell growth and death	ko04114//Oocyte meiosis	K10318	GO:0044424//intracellular part;GO:0005622//intracellular;GO:0043231//intracellular membrane-bounded organelle;GO:0043229//intracellular organelle;GO:0044464//cell part;GO:0043227//membrane-bounded organelle;GO:0005575//cellular_component;GO:0043226//organelle;GO:0005623//cell;GO:0005634//nucleus	GO:0003674//molecular_function;GO:0043167//ion binding;GO:0005488//binding	GO:0008150//biological_process;GO:0019538//protein metabolic process;GO:0044238//primary metabolic process;GO:0036211//protein modification process;GO:0006464//cellular protein modification process;GO:0000003//reproduction;GO:0007049//cell cycle;GO:0044699//single-organism process;GO:0044763//single-organism cellular process;GO:0043170//macromolecule metabolic process;GO:0044260//cellular macromo…
ENSG00000156510	146	56	4.65	1.69	-1.46020747	2.09E-05	0.002306638	down	HKDC1	hexokinase domain containing 1 [Source:HGNC Symbol;Acc:23302]	Environmental Information Processing;Human Diseases;Metabolism;Organismal Systems	Endocrine and metabolic diseases;Digestive system;Cancers;Biosynthesis of other secondary metabolites;Global and Overview;Signal transduction;Carbohydrate metabolism;Endocrine system	ko04910//Insulin signaling pathway;ko01200//Carbon metabolism;ko04066//HIF-1 signaling pathway;ko05230//Central carbon metabolism in cancer;ko00010//Glycolysis / Gluconeogenesis;ko00500//Starch and sucrose metabolism;ko04973//Carbohydrate digestion and absorption;ko04930//Type II diabetes mellitus;ko00520//Amino sugar and nucleotide sugar metabolism;ko00052//Galactose metabolism;ko00051//Fructose…	K00844	GO:0044424//intracellular part;GO:0005739//mitochondrion;GO:0005634//nucleus;GO:0005575//cellular_component;GO:0005622//intracellular;GO:0043231//intracellular membrane-bounded organelle;GO:0005737//cytoplasm;GO:0005829//cytosol;GO:0044464//cell part;GO:0043227//membrane-bounded organelle;GO:0043226//organelle;GO:0044444//cytoplasmic part;GO:0005623//cell;GO:0043229//intracellular organelle	GO:0016772//transferase activity, transferring phosphorus-containing groups;GO:0043167//ion binding;GO:0016301//kinase activity;GO:0003674//molecular_function;GO:0016740//transferase activity;GO:0003824//catalytic activity;GO:0005488//binding	GO:0008152//metabolic process;GO:0009987//cellular process;GO:0044238//primary metabolic process;GO:0065007//biological regulation;GO:0009056//catabolic process;GO:0065008//regulation of biological quality;GO:0008150//biological_process;GO:0071704//organic substance metabolic process;GO:0005975//carbohydrate metabolic process;GO:0006091//generation of precursor metabolites and energy;GO:0044237//…
ENSG00000157654	65.45	139.82	0.61	1.31	1.102685664	6.81E-05	0.005761151	up	PALM2-AKAP2	PALM2-AKAP2 readthrough [Source:HGNC Symbol;Acc:33529]	-	-	-	-	GO:0005575//cellular_component	GO:0005488//binding;GO:0019899//enzyme binding;GO:0003674//molecular_function;GO:0005515//protein binding	GO:0008150//biological_process
ENSG00000158406	58	19	9.62	2.82	-1.770341731	0.00035419	0.019107629	down	HIST1H4H	histone cluster 1, H4h [Source:HGNC Symbol;Acc:4788]	Human Diseases	Cancers;Immune diseases;Substance dependence	ko05322//Systemic lupus erythematosus;ko05322//Systemic lupus erythematosus;ko05322//Systemic lupus erythematosus;ko05322//Systemic lupus erythematosus;ko05322//Systemic lupus erythematosus;ko05322//Systemic lupus erythematosus;ko05322//Systemic lupus erythematosus;ko05322//Systemic lupus erythematosus;ko05322//Systemic lupus erythematosus;ko05322//Systemic lupus erythematosus;ko05322//Systemic l…	K11254	GO:0031974//membrane-enclosed lumen;GO:0005622//intracellular;GO:0043234//protein complex;GO:0005575//cellular_component;GO:0043227//membrane-bounded organelle;GO:0044446//intracellular organelle part;GO:0005576//extracellular region;GO:0005856//cytoskeleton;GO:0005694//chromosome;GO:0044428//nuclear part;GO:0044422//organelle part;GO:0043228//non-membrane-bounded organelle;GO:0005634//nucleus;GO…	GO:0097159//organic cyclic compound binding;GO:0005488//binding;GO:0003677//DNA binding;GO:0003676//nucleic acid binding;GO:0003674//molecular_function;GO:1901363//heterocyclic compound binding	GO:0008150//biological_process;GO:0065007//biological regulation;GO:0006807//nitrogen compound metabolic process;GO:0008152//metabolic process;GO:0007154//cell communication;GO:1901360//organic cyclic compound metabolic process;GO:0071704//organic substance metabolic process;GO:0044085//cellular component biogenesis;GO:0050789//regulation of biological process;GO:0016043//cellular component organ…
ENSG00000162437	168	319	2.18	4.37	1.003305145	4.85E-05	0.004410119	up	RAVER2	-	-	-	-	-	GO:0043226//organelle;GO:0005622//intracellular;GO:0005737//cytoplasm;GO:0005634//nucleus;GO:0005623//cell;GO:0005575//cellular_component;GO:0043229//intracellular organelle;GO:0043231//intracellular membrane-bounded organelle;GO:0044464//cell part;GO:0044424//intracellular part;GO:0043227//membrane-bounded organelle	GO:0003676//nucleic acid binding;GO:0005488//binding;GO:1901363//heterocyclic compound binding;GO:0003674//molecular_function;GO:0003723//RNA binding;GO:0097159//organic cyclic compound binding	-
ENSG00000162526	6.8	27.41	0.47	2.09	2.15277028	0.00128011	0.046219241	up	TSSK3	testis-specific serine kinase 3 [Source:HGNC Symbol;Acc:15473]	-	-	-	-	-	GO:0043167//ion binding;GO:0003674//molecular_function;GO:0016772//transferase activity, transferring phosphorus-containing groups;GO:0016740//transferase activity;GO:0005488//binding;GO:0016301//kinase activity;GO:0003824//catalytic activity	GO:0071704//organic substance metabolic process;GO:0043412//macromolecule modification;GO:0008150//biological_process;GO:0043170//macromolecule metabolic process;GO:0044767//single-organism developmental process;GO:0044237//cellular metabolic process;GO:0044763//single-organism cellular process;GO:0008152//metabolic process;GO:0000003//reproduction;GO:0044238//primary metabolic process;GO:0019538…
ENSG00000162804	44.76	102.61	1.27	3.13	1.30133416	8.35E-05	0.006906678	up	SNED1	sushi, nidogen and EGF-like domains 1 [Source:HGNC Symbol;Acc:24696]	-	-	-	-	GO:0005576//extracellular region;GO:0005575//cellular_component	GO:0003674//molecular_function;GO:0043167//ion binding;GO:0005488//binding	GO:0007155//cell adhesion;GO:0008150//biological_process;GO:0022610//biological adhesion
ENSG00000162878	60	15	1.53	0.66	-1.212993723	1.77E-05	0.002085877	down	PKDCC	-	-	-	-	-	GO:0043231//intracellular membrane-bounded organelle;GO:0044464//cell part;GO:0043229//intracellular organelle;GO:0005622//intracellular;GO:0005575//cellular_component;GO:0005623//cell;GO:0043227//membrane-bounded organelle;GO:0005737//cytoplasm;GO:0044444//cytoplasmic part;GO:0044424//intracellular part;GO:0012505//endomembrane system;GO:0043226//organelle;GO:0005794//Golgi apparatus	GO:0005488//binding;GO:0043167//ion binding;GO:0016772//transferase activity, transferring phosphorus-containing groups;GO:0003824//catalytic activity;GO:0016301//kinase activity;GO:0016740//transferase activity;GO:0003674//molecular_function	GO:0044260//cellular macromolecule metabolic process;GO:0043170//macromolecule metabolic process;GO:0044707//single-multicellular organism process;GO:0071704//organic substance metabolic process;GO:0036211//protein modification process;GO:0048856//anatomical structure development;GO:0044699//single-organism process;GO:0044267//cellular protein metabolic process;GO:0044763//single-organism cellula…
ENSG00000163467	33	9	6.21	1.7	-1.869058522	0.001279284	0.046219241	down	TSACC	TSSK6 activating co-chaperone [Source:HGNC Symbol;Acc:30636]	-	-	-	-	GO:0044424//intracellular part;GO:0005622//intracellular;GO:0005623//cell;GO:0005737//cytoplasm;GO:0005575//cellular_component;GO:0044464//cell part	GO:0003674//molecular_function	-
ENSG00000163739	172	364	11.71	26.76	1.19233704	2.25E-06	0.00038828	up	CXCL1	chemokine (C-X-C motif) ligand 1 (melanoma growth stimulating activity, alpha) [Source:HGNC Symbol;Acc:4602]	Organismal Systems;Human Diseases;Environmental Information Processing	Signal transduction;Infectious diseases;Signaling molecules and interaction;Immune system;Immune diseases	ko04060//Cytokine-cytokine receptor interaction;ko04062//Chemokine signaling pathway;ko05323//Rheumatoid arthritis;ko04668//TNF signaling pathway;ko05146//Amoebiasis;ko05132//Salmonella infection;ko05134//Legionellosis;ko05120//Epithelial cell signaling in Helicobacter pylori infection;ko04621//NOD-like receptor signaling pathway	K05505	GO:0005615//extracellular space;GO:0005576//extracellular region;GO:0005575//cellular_component;GO:0044421//extracellular region part	GO:0030234//enzyme regulator activity;GO:0003674//molecular_function;GO:0098772//molecular function regulator	GO:0023052//signaling;GO:0007010//cytoskeleton organization;GO:0050896//response to stimulus;GO:0040011//locomotion;GO:0006996//organelle organization;GO:0065007//biological regulation;GO:0002376//immune system process;GO:0006950//response to stress;GO:0050794//regulation of cellular process;GO:0044763//single-organism cellular process;GO:0007154//cell communication;GO:0071840//cellular component…
ENSG00000164161	33.99	91	0.47	1.51	1.683815888	2.28E-05	0.002445944	up	HHIP	hedgehog interacting protein [Source:HGNC Symbol;Acc:14866]	Human Diseases;Environmental Information Processing	Cancers;Signal transduction	ko05200//Pathways in cancer;ko04024//cAMP signaling pathway;ko05217//Basal cell carcinoma;ko04340//Hedgehog signaling pathway	K06231	GO:0005576//extracellular region;GO:0071944//cell periphery;GO:0005886//plasma membrane;GO:0044424//intracellular part;GO:0005575//cellular_component;GO:0005623//cell;GO:0044464//cell part;GO:0005737//cytoplasm;GO:0016020//membrane;GO:0005622//intracellular	GO:0003824//catalytic activity;GO:0043167//ion binding;GO:0005488//binding;GO:0016491//oxidoreductase activity;GO:0003674//molecular_function	GO:0008152//metabolic process;GO:0050789//regulation of biological process;GO:0007154//cell communication;GO:0048856//anatomical structure development;GO:0030154//cell differentiation;GO:0005975//carbohydrate metabolic process;GO:0044238//primary metabolic process;GO:0023052//signaling;GO:0008283//cell proliferation;GO:0051716//cellular response to stimulus;GO:0008150//biological_process;GO:00508…
ENSG00000164744	22	0	2.13	0.001	-11.05663772	1.36E-06	0.000245689	down	SUN3	Sad1 and UNC84 domain containing 3 [Source:HGNC Symbol;Acc:22429]	-	-	-	-	GO:0012505//endomembrane system;GO:0043227//membrane-bounded organelle;GO:0031975//envelope;GO:0043231//intracellular membrane-bounded organelle;GO:0043226//organelle;GO:0005622//intracellular;GO:0032991//macromolecular complex;GO:0044422//organelle part;GO:0005623//cell;GO:0044446//intracellular organelle part;GO:0005634//nucleus;GO:0044464//cell part;GO:0044424//intracellular part;GO:0005635//n…	-	-
ENSG00000165029	908	1921	5.12	10.95	1.096715154	6.11E-08	1.52E-05	up	ABCA1	-	Environmental Information Processing;Organismal Systems	Digestive system;Membrane transport	ko02010//ABC transporters;ko04975//Fat digestion and absorption	K05641	GO:0016020//membrane;GO:0005575//cellular_component;GO:0044464//cell part;GO:0043231//intracellular membrane-bounded organelle;GO:0005737//cytoplasm;GO:0044444//cytoplasmic part;GO:0005623//cell;GO:0005794//Golgi apparatus;GO:0071944//cell periphery;GO:0031982//vesicle;GO:0043227//membrane-bounded organelle;GO:0016023//cytoplasmic, membrane-bounded vesicle;GO:0005886//plasma membrane;GO:0044424//…	GO:0016887//ATPase activity;GO:0016462//pyrophosphatase activity;GO:0017111//nucleoside-triphosphatase activity;GO:0016818//hydrolase activity, acting on acid anhydrides, in phosphorus-containing anhydrides;GO:0019899//enzyme binding;GO:0005215//transporter activity;GO:0008289//lipid binding;GO:0016817//hydrolase activity, acting on acid anhydrides;GO:0022857//transmembrane transporter activity;G…	GO:0071704//organic substance metabolic process;GO:0050794//regulation of cellular process;GO:0006810//transport;GO:0061024//membrane organization;GO:0044763//single-organism cellular process;GO:0043933//macromolecular complex subunit organization;GO:0009987//cellular process;GO:0051234//establishment of localization;GO:0065003//macromolecular complex assembly;GO:0065007//biological regulation;GO…
ENSG00000165449	51	11	0.68	0.16	-2.087462841	1.89E-05	0.002170794	down	SLC16A9	solute carrier family 16, member 9 [Source:HGNC Symbol;Acc:23520]	-	-	-	-	GO:0044464//cell part;GO:0005575//cellular_component;GO:0071944//cell periphery;GO:0005886//plasma membrane;GO:0005623//cell;GO:0016020//membrane	GO:0003674//molecular_function;GO:0022857//transmembrane transporter activity;GO:0005215//transporter activity	GO:0008152//metabolic process;GO:0008150//biological_process;GO:0006810//transport;GO:0055085//transmembrane transport;GO:0009987//cellular process;GO:0051234//establishment of localization;GO:0006807//nitrogen compound metabolic process;GO:0044281//small molecule metabolic process;GO:0044710//single-organism metabolic process;GO:0051179//localization;GO:0044237//cellular metabolic process;GO:003…
ENSG00000166046	79	214	3.57	10.33	1.532844275	3.98E-08	1.06E-05	up	TCP11L2	-	-	-	-	-	-	-	-
ENSG00000166592	440	175	18.33	7.63	-1.264451824	3.08E-07	7.02E-05	down	RRAD	-	-	-	-	-	GO:0016020//membrane;GO:0005886//plasma membrane;GO:0005622//intracellular;GO:0071944//cell periphery;GO:0005623//cell;GO:0044464//cell part;GO:0005575//cellular_component	GO:0005488//binding;GO:0003924//GTPase activity;GO:0016462//pyrophosphatase activity;GO:0016818//hydrolase activity, acting on acid anhydrides, in phosphorus-containing anhydrides;GO:0016787//hydrolase activity;GO:0003674//molecular_function;GO:0016817//hydrolase activity, acting on acid anhydrides;GO:0017111//nucleoside-triphosphatase activity;GO:0003824//catalytic activity;GO:0043167//ion bindi…	GO:0050896//response to stimulus;GO:0044763//single-organism cellular process;GO:0034655//nucleobase-containing compound catabolic process;GO:0044699//single-organism process;GO:0044248//cellular catabolic process;GO:0046700//heterocycle catabolic process;GO:0050789//regulation of biological process;GO:0044237//cellular metabolic process;GO:0006139//nucleobase-containing compound metabolic proces…
ENSG00000166741	106	245	12.1	27.04	1.160088104	1.18E-06	0.000221542	up	NNMT	nicotinamide N-methyltransferase [Source:HGNC Symbol;Acc:7861]	Metabolism	Metabolism of cofactors and vitamins	ko00760//Nicotinate and nicotinamide metabolism	K00541	GO:0005829//cytosol;GO:0005622//intracellular;GO:0044424//intracellular part;GO:0044464//cell part;GO:0044444//cytoplasmic part;GO:0005575//cellular_component;GO:0005737//cytoplasm;GO:0005623//cell	GO:0016741//transferase activity, transferring one-carbon groups;GO:0016740//transferase activity;GO:0003824//catalytic activity;GO:0008168//methyltransferase activity;GO:0003674//molecular_function	GO:0032502//developmental process;GO:0044710//single-organism metabolic process;GO:0008150//biological_process;GO:0044281//small molecule metabolic process;GO:0048856//anatomical structure development;GO:0008152//metabolic process;GO:0044699//single-organism process
ENSG00000166922	243	77	21.89	7.7	-1.507341604	1.31E-08	3.84E-06	down	SCG5	secretogranin V (7B2 protein) [Source:HGNC Symbol;Acc:10816]	-	-	-	-	GO:0097708//intracellular vesicle;GO:0031410//cytoplasmic vesicle;GO:0005576//extracellular region;GO:0044464//cell part;GO:0016023//cytoplasmic, membrane-bounded vesicle;GO:0031988//membrane-bounded vesicle;GO:0044444//cytoplasmic part;GO:0043226//organelle;GO:0005575//cellular_component;GO:0005623//cell;GO:0043231//intracellular membrane-bounded organelle;GO:0031982//vesicle;GO:0005622//intrace…	GO:0005515//protein binding;GO:0051082//unfolded protein binding;GO:0043167//ion binding;GO:0003674//molecular_function;GO:0005488//binding;GO:0098772//molecular function regulator;GO:0030234//enzyme regulator activity	GO:0009987//cellular process;GO:0051716//cellular response to stimulus;GO:0006810//transport;GO:0023052//signaling;GO:0043170//macromolecule metabolic process;GO:0050789//regulation of biological process;GO:0010467//gene expression;GO:0051234//establishment of localization;GO:0007165//signal transduction;GO:0044699//single-organism process;GO:0044238//primary metabolic process;GO:0051604//protein…
ENSG00000167550	49	104	2.93	6.42	1.131672633	0.000269543	0.016198893	up	RHEBL1	Ras homolog enriched in brain like 1 [Source:HGNC Symbol;Acc:21166]	-	-	-	-	GO:0016020//membrane;GO:0044424//intracellular part;GO:0005737//cytoplasm;GO:0071944//cell periphery;GO:0044464//cell part;GO:0005575//cellular_component;GO:0005622//intracellular;GO:0005623//cell;GO:0005886//plasma membrane	GO:0005488//binding;GO:0016462//pyrophosphatase activity;GO:0043167//ion binding;GO:0003924//GTPase activity;GO:0016818//hydrolase activity, acting on acid anhydrides, in phosphorus-containing anhydrides;GO:0017111//nucleoside-triphosphatase activity;GO:0003824//catalytic activity;GO:0016787//hydrolase activity;GO:0003674//molecular_function;GO:0016817//hydrolase activity, acting on acid anhydrid…	GO:0034641//cellular nitrogen compound metabolic process;GO:0034655//nucleobase-containing compound catabolic process;GO:0046700//heterocycle catabolic process;GO:0051716//cellular response to stimulus;GO:0044238//primary metabolic process;GO:0044700//single organism signaling;GO:1901361//organic cyclic compound catabolic process;GO:0044281//small molecule metabolic process;GO:0009056//catabolic …
ENSG00000167772	372	158	12.24	5.71	-1.100040907	3.14E-06	0.000512393	down	ANGPTL4	angiopoietin-like 4 [Source:HGNC Symbol;Acc:16039]	Organismal Systems	Endocrine system	ko03320//PPAR signaling pathway	K08767	GO:0005575//cellular_component;GO:0005576//extracellular region;GO:0005578//proteinaceous extracellular matrix;GO:0044421//extracellular region part;GO:0005615//extracellular space;GO:0031012//extracellular matrix	GO:0003674//molecular_function;GO:0030234//enzyme regulator activity;GO:0098772//molecular function regulator	GO:0044710//single-organism metabolic process;GO:0044767//single-organism developmental process;GO:0071840//cellular component organization or biogenesis;GO:0048856//anatomical structure development;GO:0009653//anatomical structure morphogenesis;GO:0043933//macromolecular complex subunit organization;GO:0048646//anatomical structure formation involved in morphogenesis;GO:0070271//protein complex …
ENSG00000168016	319	518	4.55	10.28	1.175901814	0.000691062	0.030429809	up	TRANK1	tetratricopeptide repeat and ankyrin repeat containing 1 [Source:HGNC Symbol;Acc:29011]	-	-	-	-	-	GO:0003674//molecular_function;GO:0043167//ion binding;GO:0005488//binding	-
ENSG00000168209	3071	9780.57	114.12	387.67	1.764277444	1.25E-16	1.44E-13	up	DDIT4	DNA-damage-inducible transcript 4 [Source:HGNC Symbol;Acc:24944]	Human Diseases;Environmental Information Processing	Signal transduction;Cancers	ko04151//PI3K-Akt signaling pathway;ko05206//MicroRNAs in cancer;ko04150//mTOR signaling pathway	K08270	GO:0043226//organelle;GO:0044464//cell part;GO:0044424//intracellular part;GO:0043227//membrane-bounded organelle;GO:0005739//mitochondrion;GO:0044444//cytoplasmic part;GO:0005623//cell;GO:0005622//intracellular;GO:0043229//intracellular organelle;GO:0005737//cytoplasm;GO:0005575//cellular_component;GO:0005829//cytosol;GO:0043231//intracellular membrane-bounded organelle	GO:0003674//molecular_function	GO:0040011//locomotion;GO:0030154//cell differentiation;GO:0007154//cell communication;GO:0051674//localization of cell;GO:0008283//cell proliferation;GO:0050896//response to stimulus;GO:0044763//single-organism cellular process;GO:0044700//single organism signaling;GO:0023052//signaling;GO:0006950//response to stress;GO:0008150//biological_process;GO:0048870//cell motility;GO:0044699//single-org…
ENSG00000168772	16	55	0.16	0.8	2.321928095	2.32E-05	0.002461553	up	CXXC4	CXXC finger protein 4 [Source:HGNC Symbol;Acc:24593]	Environmental Information Processing	Signal transduction	ko04310//Wnt signaling pathway	K03344	GO:0044424//intracellular part;GO:0043227//membrane-bounded organelle;GO:0043231//intracellular membrane-bounded organelle;GO:0031982//vesicle;GO:0031988//membrane-bounded vesicle;GO:0005575//cellular_component;GO:0016023//cytoplasmic, membrane-bounded vesicle;GO:0097708//intracellular vesicle;GO:0043226//organelle;GO:0043229//intracellular organelle;GO:0005737//cytoplasm;GO:0044444//cytoplasmic …	GO:0005488//binding;GO:0003676//nucleic acid binding;GO:1901363//heterocyclic compound binding;GO:0003677//DNA binding;GO:0043167//ion binding;GO:0003674//molecular_function;GO:0097159//organic cyclic compound binding	GO:0044707//single-multicellular organism process;GO:0009987//cellular process;GO:0051716//cellular response to stimulus;GO:0007165//signal transduction;GO:0007154//cell communication;GO:0048856//anatomical structure development;GO:0007275//multicellular organism development;GO:0032501//multicellular organismal process;GO:0050789//regulation of biological process;GO:0023052//signaling;GO:0065007/…
ENSG00000168874	80	33	1.85	0.81	-1.191531458	0.000932621	0.037406206	down	ATOH8	atonal homolog 8 (Drosophila) [Source:HGNC Symbol;Acc:24126]	-	-	-	-	GO:0043226//organelle;GO:0043227//membrane-bounded organelle;GO:0005575//cellular_component;GO:0043231//intracellular membrane-bounded organelle;GO:0005623//cell;GO:0005622//intracellular;GO:0044464//cell part;GO:0005634//nucleus;GO:0044424//intracellular part;GO:0043229//intracellular organelle	GO:0003674//molecular_function;GO:0003676//nucleic acid binding;GO:0005488//binding;GO:1901363//heterocyclic compound binding;GO:0003677//DNA binding;GO:0097159//organic cyclic compound binding	GO:0030154//cell differentiation;GO:0048856//anatomical structure development;GO:0044763//single-organism cellular process;GO:0034641//cellular nitrogen compound metabolic process;GO:0044237//cellular metabolic process;GO:0008152//metabolic process;GO:0048869//cellular developmental process;GO:0044767//single-organism developmental process;GO:0044699//single-organism process;GO:0032502//developme…
ENSG00000169174	3135	775	48.4	12.77	-1.922248522	8.35E-19	1.71E-15	down	PCSK9	proprotein convertase subtilisin/kexin type 9 [Source:HGNC Symbol;Acc:20001]	-	-	-	-	GO:0005576//extracellular region;GO:0000323//lytic vacuole;GO:0043227//membrane-bounded organelle;GO:0005737//cytoplasm;GO:0044464//cell part;GO:0044421//extracellular region part;GO:0005886//plasma membrane;GO:0043231//intracellular membrane-bounded organelle;GO:0005623//cell;GO:0005622//intracellular;GO:0005575//cellular_component;GO:0005773//vacuole;GO:0071944//cell periphery;GO:0005783//endop…	GO:0003674//molecular_function;GO:0003824//catalytic activity;GO:0016787//hydrolase activity;GO:0008233//peptidase activity	GO:0048856//anatomical structure development;GO:0007034//vacuolar transport;GO:0009987//cellular process;GO:0044763//single-organism cellular process;GO:0008152//metabolic process;GO:0030154//cell differentiation;GO:0032502//developmental process;GO:0009056//catabolic process;GO:0019538//protein metabolic process;GO:0071704//organic substance metabolic process;GO:0043170//macromolecule metabolic …
ENSG00000169213	79.97	31.13	0.33	0.14	-1.237039197	0.000438362	0.022219189	down	RAB3B	RAB3B, member RAS oncogene family [Source:HGNC Symbol;Acc:9778]	Cellular Processes	Cellular commiunity	ko04530//Tight junction	K06108	GO:0043231//intracellular membrane-bounded organelle;GO:0043226//organelle;GO:0005829//cytosol;GO:0044464//cell part;GO:0031982//vesicle;GO:0005886//plasma membrane;GO:0043229//intracellular organelle;GO:0043227//membrane-bounded organelle;GO:0044424//intracellular part;GO:0005737//cytoplasm;GO:0097708//intracellular vesicle;GO:0031410//cytoplasmic vesicle;GO:0016023//cytoplasmic, membrane-bounde…	GO:0043167//ion binding;GO:0017111//nucleoside-triphosphatase activity;GO:0005488//binding;GO:0016462//pyrophosphatase activity;GO:0003924//GTPase activity;GO:0003824//catalytic activity;GO:0016787//hydrolase activity;GO:0016818//hydrolase activity, acting on acid anhydrides, in phosphorus-containing anhydrides;GO:0003674//molecular_function;GO:0016817//hydrolase activity, acting on acid anhydrid…	GO:0050794//regulation of cellular process;GO:0071704//organic substance metabolic process;GO:0044267//cellular protein metabolic process;GO:0046907//intracellular transport;GO:0009056//catabolic process;GO:0065007//biological regulation;GO:0044270//cellular nitrogen compound catabolic process;GO:0044260//cellular macromolecule metabolic process;GO:0034641//cellular nitrogen compound metabolic pr…
ENSG00000170190	116	219	4.14	8.97	1.115477217	0.000150206	0.010568925	up	SLC16A5	solute carrier family 16 (monocarboxylate transporter), member 5 [Source:HGNC Symbol;Acc:10926]	-	-	-	-	GO:0005623//cell;GO:0016020//membrane;GO:0071944//cell periphery;GO:0005886//plasma membrane;GO:0005575//cellular_component;GO:0044464//cell part	GO:0022857//transmembrane transporter activity;GO:0003674//molecular_function;GO:0005215//transporter activity	GO:0051179//localization;GO:0006810//transport;GO:0055085//transmembrane transport;GO:0008150//biological_process;GO:0051234//establishment of localization
ENSG00000170345	1792	35	63.63	1.26	-5.658211483	1.29E-79	1.19E-75	down	FOS	-	Organismal Systems;Environmental Information Processing;Human Diseases	Substance dependence;Environmental adaptation;Immune diseases;Signal transduction;Endocrine system;Immune system;Development;Cancers;Infectious diseases;Nervous system	ko05200//Pathways in cancer;ko05166//HTLV-I infection;ko05168//Herpes simplex infection;ko04010//MAPK signaling pathway;ko04024//cAMP signaling pathway;ko04380//Osteoclast differentiation;ko05323//Rheumatoid arthritis;ko05161//Hepatitis B;ko04921//Oxytocin signaling pathway;ko05140//Leishmaniasis;ko04728//Dopaminergic synapse;ko05142//Chagas disease (American trypanosomiasis);ko04915//Estrogen si…	K04379	GO:0005737//cytoplasm;GO:0044446//intracellular organelle part;GO:0032991//macromolecular complex;GO:0043231//intracellular membrane-bounded organelle;GO:0044444//cytoplasmic part;GO:0044422//organelle part;GO:0043226//organelle;GO:0044428//nuclear part;GO:0005575//cellular_component;GO:0012505//endomembrane system;GO:0005654//nucleoplasm;GO:0043229//intracellular organelle;GO:0005622//intracellu…	GO:0005515//protein binding;GO:0003677//DNA binding;GO:0097159//organic cyclic compound binding;GO:0003676//nucleic acid binding;GO:0001071//nucleic acid binding transcription factor activity;GO:0003674//molecular_function;GO:1901363//heterocyclic compound binding;GO:0008134//transcription factor binding;GO:0005488//binding	GO:0071704//organic substance metabolic process;GO:0002376//immune system process;GO:0043170//macromolecule metabolic process;GO:0006725//cellular aromatic compound metabolic process;GO:0023052//signaling;GO:0046483//heterocycle metabolic process;GO:0044767//single-organism developmental process;GO:0006950//response to stress;GO:1901360//organic cyclic compound metabolic process;GO:0090304//nucle…
ENSG00000170373	90.39	317.2	9.99	38.76	1.956011988	9.39E-13	5.77E-10	up	CST1	cystatin SN [Source:HGNC Symbol;Acc:2473]	Organismal Systems	Digestive system	ko04970//Salivary secretion	K13897	GO:0005575//cellular_component;GO:0005576//extracellular region	GO:0030234//enzyme regulator activity;GO:0098772//molecular function regulator;GO:0003674//molecular_function	-
ENSG00000170442	35	77.03	1	2.4	1.263034406	0.000755019	0.03246504	up	KRT86	keratin 86 [Source:HGNC Symbol;Acc:6463]	-	-	-	-	GO:0005575//cellular_component;GO:0005623//cell;GO:0043228//non-membrane-bounded organelle;GO:0032991//macromolecular complex;GO:0005856//cytoskeleton;GO:0043226//organelle;GO:0044424//intracellular part;GO:0043229//intracellular organelle;GO:0043234//protein complex;GO:0043232//intracellular non-membrane-bounded organelle;GO:0005622//intracellular;GO:0044464//cell part	GO:0005198//structural molecule activity;GO:0003674//molecular_function	GO:0007010//cytoskeleton organization;GO:0006996//organelle organization;GO:0008150//biological_process;GO:0009987//cellular process;GO:0016043//cellular component organization;GO:0071840//cellular component organization or biogenesis
ENSG00000170498	37	132	4.54	18.13	1.997614722	7.38E-09	2.31E-06	up	KISS1	KiSS-1 metastasis-suppressor [Source:HGNC Symbol;Acc:6341]	-	-	-	-	GO:0005737//cytoplasm;GO:0005622//intracellular;GO:0044464//cell part;GO:0016020//membrane;GO:0005615//extracellular space;GO:0005886//plasma membrane;GO:0044421//extracellular region part;GO:0005575//cellular_component;GO:0005623//cell;GO:0005576//extracellular region;GO:0071944//cell periphery;GO:0044424//intracellular part	GO:0003674//molecular_function	GO:0065007//biological regulation;GO:0050794//regulation of cellular process;GO:0007154//cell communication;GO:0065008//regulation of biological quality;GO:0050896//response to stimulus;GO:0008150//biological_process;GO:0009987//cellular process;GO:0044763//single-organism cellular process;GO:0044700//single organism signaling;GO:0006996//organelle organization;GO:0007165//signal transduction;GO:…
ENSG00000170684	158	69	5.61	2.64	-1.087462841	0.000131428	0.009699409	down	ZNF296	zinc finger protein 296 [Source:HGNC Symbol;Acc:15981]	-	-	-	-	GO:0044464//cell part;GO:0043229//intracellular organelle;GO:0043226//organelle;GO:0043231//intracellular membrane-bounded organelle;GO:0005622//intracellular;GO:0005575//cellular_component;GO:0043227//membrane-bounded organelle;GO:0005634//nucleus;GO:0044424//intracellular part;GO:0005623//cell	GO:0003677//DNA binding;GO:0097159//organic cyclic compound binding;GO:0043167//ion binding;GO:0003674//molecular_function;GO:0003676//nucleic acid binding;GO:1901363//heterocyclic compound binding;GO:0005488//binding	GO:0009987//cellular process;GO:0008150//biological_process;GO:0000003//reproduction;GO:0044237//cellular metabolic process;GO:0009058//biosynthetic process;GO:0006807//nitrogen compound metabolic process;GO:0034641//cellular nitrogen compound metabolic process;GO:0008152//metabolic process
ENSG00000170915	73	336	0.85	4.17	2.294512637	4.77E-17	5.87E-14	up	PAQR8	progestin and adipoQ receptor family member VIII [Source:HGNC Symbol;Acc:15708]	-	-	-	-	GO:0005623//cell;GO:0071944//cell periphery;GO:0044464//cell part;GO:0016020//membrane;GO:0005575//cellular_component;GO:0005886//plasma membrane	GO:0003674//molecular_function;GO:0008289//lipid binding;GO:0005488//binding;GO:0004871//signal transducer activity	GO:0044699//single-organism process;GO:0009987//cellular process;GO:0008150//biological_process;GO:0030154//cell differentiation;GO:0032502//developmental process;GO:0044767//single-organism developmental process;GO:0000003//reproduction;GO:0048869//cellular developmental process;GO:0044763//single-organism cellular process
ENSG00000172201	159	73	4	1.97	-1.02180437	0.000301462	0.017489195	down	ID4	inhibitor of DNA binding 4, dominant negative helix-loop-helix protein [Source:HGNC Symbol;Acc:5363]	Environmental Information Processing;Cellular Processes	Cellular commiunity;Signal transduction	ko04550//Signaling pathways regulating pluripotency of stem cells;ko04350//TGF-beta signaling pathway	K17695	GO:0044424//intracellular part;GO:0043231//intracellular membrane-bounded organelle;GO:0005575//cellular_component;GO:0005634//nucleus;GO:0005623//cell;GO:0043227//membrane-bounded organelle;GO:0043226//organelle;GO:0005622//intracellular;GO:0044464//cell part;GO:0043229//intracellular organelle;GO:0005737//cytoplasm	GO:0005488//binding;GO:0003674//molecular_function;GO:0005515//protein binding;GO:0000988//transcription factor activity, protein binding;GO:0008134//transcription factor binding	GO:0044699//single-organism process;GO:0048869//cellular developmental process;GO:0030154//cell differentiation;GO:0008283//cell proliferation;GO:0044763//single-organism cellular process;GO:0007049//cell cycle;GO:0048856//anatomical structure development;GO:0008150//biological_process;GO:0032501//multicellular organismal process;GO:0003008//system process;GO:0050877//neurological system process;…
ENSG00000172638	30	72	1.61	3.46	1.10371135	0.00031911	0.017930168	up	EFEMP2	EGF containing fibulin-like extracellular matrix protein 2 [Source:HGNC Symbol;Acc:3219]	-	-	-	-	GO:0005578//proteinaceous extracellular matrix;GO:0005576//extracellular region;GO:0044421//extracellular region part;GO:0031012//extracellular matrix;GO:0005575//cellular_component	GO:0005488//binding;GO:0005198//structural molecule activity;GO:0043167//ion binding;GO:0004871//signal transducer activity;GO:0003674//molecular_function	GO:0044763//single-organism cellular process;GO:0030198//extracellular matrix organization;GO:0043062//extracellular structure organization;GO:0044699//single-organism process;GO:0006950//response to stress;GO:0050896//response to stimulus;GO:0009987//cellular process;GO:0016043//cellular component organization;GO:0008150//biological_process;GO:0071840//cellular component organization or biogenes…
ENSG00000172794	20	60	0.57	3.57	2.64689025	4.85E-05	0.004410119	up	RAB37	RAB37, member RAS oncogene family [Source:HGNC Symbol;Acc:30268]	-	-	-	-	GO:0044424//intracellular part;GO:0031982//vesicle;GO:0005634//nucleus;GO:0005575//cellular_component;GO:0016023//cytoplasmic, membrane-bounded vesicle;GO:0031410//cytoplasmic vesicle;GO:0044444//cytoplasmic part;GO:0043226//organelle;GO:0005737//cytoplasm;GO:0044464//cell part;GO:0005623//cell;GO:0043231//intracellular membrane-bounded organelle;GO:0005622//intracellular;GO:0031988//membrane-bou…	GO:0017111//nucleoside-triphosphatase activity;GO:0016818//hydrolase activity, acting on acid anhydrides, in phosphorus-containing anhydrides;GO:0016787//hydrolase activity;GO:0016817//hydrolase activity, acting on acid anhydrides;GO:0003924//GTPase activity;GO:0005488//binding;GO:0003674//molecular_function;GO:0016462//pyrophosphatase activity;GO:0043167//ion binding;GO:0003824//catalytic activi…	GO:0008152//metabolic process;GO:1901360//organic cyclic compound metabolic process;GO:0019439//aromatic compound catabolic process;GO:0034641//cellular nitrogen compound metabolic process;GO:0044700//single organism signaling;GO:0044763//single-organism cellular process;GO:0008150//biological_process;GO:0006725//cellular aromatic compound metabolic process;GO:0034655//nucleobase-containing compo…
ENSG00000172893	4319	1146	130.6	36.38	-1.843937449	1.53E-17	2.16E-14	down	DHCR7	-	Metabolism	Lipid metabolism	ko00100//Steroid biosynthesis	K00213	GO:0043226//organelle;GO:0044444//cytoplasmic part;GO:0043229//intracellular organelle;GO:0005623//cell;GO:0012505//endomembrane system;GO:0005635//nuclear envelope;GO:0043227//membrane-bounded organelle;GO:0005622//intracellular;GO:0044424//intracellular part;GO:0044428//nuclear part;GO:0044464//cell part;GO:0005634//nucleus;GO:0005737//cytoplasm;GO:0005575//cellular_component;GO:0043231//intrac…	GO:0003824//catalytic activity;GO:0003674//molecular_function;GO:0016491//oxidoreductase activity	GO:0044767//single-organism developmental process;GO:0009987//cellular process;GO:0040007//growth;GO:0048869//cellular developmental process;GO:0009058//biosynthetic process;GO:0048856//anatomical structure development;GO:0044281//small molecule metabolic process;GO:0044238//primary metabolic process;GO:0032502//developmental process;GO:0008152//metabolic process;GO:0006629//lipid metabolic proce…
ENSG00000173209	259.66	456.33	5.73	12.77	1.156151481	0.00013687	0.009941937	up	AHSA2	-	-	-	-	-	-	GO:0030234//enzyme regulator activity;GO:0098772//molecular function regulator;GO:0003674//molecular_function	GO:0050896//response to stimulus;GO:0006950//response to stress;GO:0008150//biological_process
ENSG00000173991	56	19	1.58	0.58	-1.445799753	0.000616405	0.028337177	down	TCAP	-	-	-	-	-	GO:0044424//intracellular part;GO:0005622//intracellular;GO:0005623//cell;GO:0043226//organelle;GO:0005829//cytosol;GO:0005575//cellular_component;GO:0044464//cell part;GO:0044444//cytoplasmic part;GO:0005737//cytoplasm	GO:0005515//protein binding;GO:0005488//binding;GO:0008092//cytoskeletal protein binding;GO:0060090//binding, bridging;GO:0030674//protein binding, bridging;GO:0003674//molecular_function;GO:0005198//structural molecule activity	GO:0008150//biological_process;GO:0048856//anatomical structure development;GO:0009790//embryo development;GO:0006950//response to stress;GO:0048646//anatomical structure formation involved in morphogenesis;GO:0050896//response to stimulus;GO:0032501//multicellular organismal process;GO:0044763//single-organism cellular process;GO:0030154//cell differentiation;GO:0070271//protein complex biogenes…
ENSG00000174600	53	123	0.71	1.64	1.207804885	3.30E-05	0.003255973	up	CMKLR1	chemokine-like receptor 1 [Source:HGNC Symbol;Acc:2121]	-	-	-	-	GO:0005886//plasma membrane;GO:0016020//membrane;GO:0005623//cell;GO:0044464//cell part;GO:0005575//cellular_component;GO:0071944//cell periphery	GO:0004871//signal transducer activity;GO:0003674//molecular_function	GO:0002376//immune system process;GO:0050789//regulation of biological process;GO:0009987//cellular process;GO:0007165//signal transduction;GO:0007154//cell communication;GO:0048856//anatomical structure development;GO:0008150//biological_process;GO:0044763//single-organism cellular process;GO:0044699//single-organism process;GO:0044700//single organism signaling;GO:0032502//developmental process…
ENSG00000174951	40	85	0.52	1.19	1.194378045	0.000851424	0.034952008	up	FUT1	fucosyltransferase 1 (galactoside 2-alpha-L-fucosyltransferase, H blood group) [Source:HGNC Symbol;Acc:4012]	Metabolism	Glycan biosynthesis and metabolism	ko00601//Glycosphingolipid biosynthesis - lacto and neolacto series;ko00603//Glycosphingolipid biosynthesis - globo series	K00718	GO:0012505//endomembrane system;GO:0044464//cell part;GO:0005622//intracellular;GO:0043226//organelle;GO:0044444//cytoplasmic part;GO:0005794//Golgi apparatus;GO:0043231//intracellular membrane-bounded organelle;GO:0005623//cell;GO:0071944//cell periphery;GO:0043227//membrane-bounded organelle;GO:0016020//membrane;GO:0005886//plasma membrane;GO:0005575//cellular_component;GO:0005737//cytoplasm;GO…	GO:0016757//transferase activity, transferring glycosyl groups;GO:0003824//catalytic activity;GO:0016740//transferase activity;GO:0003674//molecular_function	GO:0006464//cellular protein modification process;GO:0009987//cellular process;GO:0036211//protein modification process;GO:0044237//cellular metabolic process;GO:0008152//metabolic process;GO:0008150//biological_process;GO:0019538//protein metabolic process;GO:0071704//organic substance metabolic process;GO:0009058//biosynthetic process;GO:0044238//primary metabolic process;GO:0044267//cellular p…
ENSG00000176020	410.01	0	4.21	0.001	-12.03960452	1.17E-57	7.22E-54	down	AMIGO3	adhesion molecule with Ig-like domain 3 [Source:HGNC Symbol;Acc:24075]	-	-	-	-	GO:0005575//cellular_component	GO:0003674//molecular_function	GO:0008150//biological_process;GO:0007155//cell adhesion;GO:0022610//biological adhesion
ENSG00000176170	1046	366	34.49	12.52	-1.461943567	1.93E-10	8.67E-08	down	SPHK1	sphingosine kinase 1 [Source:HGNC Symbol;Acc:11240]	Metabolism;Environmental Information Processing;Human Diseases;Organismal Systems	Infectious diseases;Lipid metabolism;Immune system;Signal transduction	ko05152//Tuberculosis;ko04020//Calcium signaling pathway;ko04071//Sphingolipid signaling pathway;ko04666//Fc gamma R-mediated phagocytosis;ko04370//VEGF signaling pathway;ko00600//Sphingolipid metabolism	K04718	GO:0005634//nucleus;GO:0016020//membrane;GO:0043227//membrane-bounded organelle;GO:0043229//intracellular organelle;GO:0005622//intracellular;GO:0044464//cell part;GO:0005623//cell;GO:0005886//plasma membrane;GO:0071944//cell periphery;GO:0005737//cytoplasm;GO:0043231//intracellular membrane-bounded organelle;GO:0044424//intracellular part;GO:0005829//cytosol;GO:0005575//cellular_component;GO:004…	GO:0097159//organic cyclic compound binding;GO:0016301//kinase activity;GO:1901363//heterocyclic compound binding;GO:0016740//transferase activity;GO:0016772//transferase activity, transferring phosphorus-containing groups;GO:0003824//catalytic activity;GO:0019899//enzyme binding;GO:0005488//binding;GO:0003677//DNA binding;GO:0003676//nucleic acid binding;GO:0005515//protein binding;GO:0043167//i…	GO:0071704//organic substance metabolic process;GO:0007154//cell communication;GO:0044700//single organism signaling;GO:0050794//regulation of cellular process;GO:0009058//biosynthetic process;GO:0032502//developmental process;GO:0006629//lipid metabolic process;GO:0007165//signal transduction;GO:0044710//single-organism metabolic process;GO:0008150//biological_process;GO:0044699//single-organism…
ENSG00000176593	75.63	156.86	1.17	2.55	1.123988717	0.000104265	0.008048921	up	CTD-2368P22.1	-	-	-	-	-	-	-	-
ENSG00000177169	367	645	4.14	8.71	1.073041951	7.65E-05	0.006387437	up	ULK1	unc-51 like autophagy activating kinase 1 [Source:HGNC Symbol;Acc:12558]	Cellular Processes;Environmental Information Processing	Transport and catabolism;Signal transduction	ko04152//AMPK signaling pathway;ko04150//mTOR signaling pathway;ko04140//Regulation of autophagy	K08269	GO:0005575//cellular_component;GO:0031988//membrane-bounded vesicle;GO:0005829//cytosol;GO:0005737//cytoplasm;GO:0032991//macromolecular complex;GO:0005622//intracellular;GO:0005623//cell;GO:0097708//intracellular vesicle;GO:0031410//cytoplasmic vesicle;GO:0043231//intracellular membrane-bounded organelle;GO:0044464//cell part;GO:0043226//organelle;GO:0044444//cytoplasmic part;GO:0044424//intrace…	GO:0003824//catalytic activity;GO:0005515//protein binding;GO:0016740//transferase activity;GO:0005488//binding;GO:0003674//molecular_function;GO:0019899//enzyme binding;GO:0043167//ion binding;GO:0016301//kinase activity;GO:0016772//transferase activity, transferring phosphorus-containing groups	GO:0048646//anatomical structure formation involved in morphogenesis;GO:0051716//cellular response to stimulus;GO:0006464//cellular protein modification process;GO:0040007//growth;GO:0051179//localization;GO:0000902//cell morphogenesis;GO:0009056//catabolic process;GO:0050896//response to stimulus;GO:0032989//cellular component morphogenesis;GO:0036211//protein modification process;GO:0016043//ce…
ENSG00000177181	20	50	0.12	0.32	1.415037499	0.001129198	0.042691998	up	RIMKLA	ribosomal modification protein rimK-like family member A [Source:HGNC Symbol;Acc:28725]	Metabolism	Amino acid metabolism	ko00250//Alanine, aspartate and glutamate metabolism	K18311	GO:0005575//cellular_component;GO:0044464//cell part;GO:0044424//intracellular part;GO:0005622//intracellular;GO:0005623//cell;GO:0005737//cytoplasm	GO:0003674//molecular_function;GO:0003824//catalytic activity;GO:0005488//binding;GO:0043167//ion binding;GO:0016874//ligase activity	GO:0036211//protein modification process;GO:0044710//single-organism metabolic process;GO:0044238//primary metabolic process;GO:0034641//cellular nitrogen compound metabolic process;GO:0044699//single-organism process;GO:0009058//biosynthetic process;GO:0044281//small molecule metabolic process;GO:0006807//nitrogen compound metabolic process;GO:0044237//cellular metabolic process;GO:0019752//carb…
ENSG00000177943	52	105	1.41	3.85	1.449163283	0.000566463	0.026593504	up	MAMDC4	MAM domain containing 4 [Source:HGNC Symbol;Acc:24083]	-	-	-	-	GO:0005575//cellular_component	GO:0003674//molecular_function	GO:0006810//transport;GO:0051179//localization;GO:0051234//establishment of localization;GO:0008150//biological_process
ENSG00000178150	549	207.86	19.93	7.11	-1.487020245	2.64E-08	7.27E-06	down	ZNF114	-	-	-	-	-	GO:0005622//intracellular;GO:0043226//organelle;GO:0005575//cellular_component;GO:0043227//membrane-bounded organelle;GO:0005623//cell;GO:0044464//cell part;GO:0005634//nucleus;GO:0043231//intracellular membrane-bounded organelle;GO:0044424//intracellular part;GO:0043229//intracellular organelle	GO:0003677//DNA binding;GO:0005488//binding;GO:0003674//molecular_function;GO:0003676//nucleic acid binding;GO:1901363//heterocyclic compound binding;GO:0097159//organic cyclic compound binding;GO:0043167//ion binding	GO:0044237//cellular metabolic process;GO:0009987//cellular process;GO:0008152//metabolic process;GO:0008150//biological_process;GO:0034641//cellular nitrogen compound metabolic process;GO:0006807//nitrogen compound metabolic process;GO:0009058//biosynthetic process
ENSG00000178878	141.47	256.88	2.06	4.35	1.078371064	0.000223693	0.014134023	up	APOLD1	apolipoprotein L domain containing 1 [Source:HGNC Symbol;Acc:25268]	-	-	-	-	GO:0005886//plasma membrane;GO:0005576//extracellular region;GO:0016020//membrane;GO:0005623//cell;GO:0071944//cell periphery;GO:0044464//cell part;GO:0005575//cellular_component	GO:0005488//binding;GO:0003674//molecular_function;GO:0008289//lipid binding	GO:0048869//cellular developmental process;GO:0051179//localization;GO:0009653//anatomical structure morphogenesis;GO:0044767//single-organism developmental process;GO:0030154//cell differentiation;GO:0032502//developmental process;GO:0044699//single-organism process;GO:0006810//transport;GO:0048856//anatomical structure development;GO:0006950//response to stress;GO:0048646//anatomical structure …
ENSG00000179041	817	377	29.83	14.84	-1.007272886	4.31E-06	0.000664343	down	RRS1	RRS1 ribosome biogenesis regulator homolog (S. cerevisiae) [Source:HGNC Symbol;Acc:17083]	-	-	-	-	GO:0005737//cytoplasm;GO:0043226//organelle;GO:0043227//membrane-bounded organelle;GO:0070013//intracellular organelle lumen;GO:0005623//cell;GO:0044424//intracellular part;GO:0012505//endomembrane system;GO:0005730//nucleolus;GO:0031981//nuclear lumen;GO:0005622//intracellular;GO:0043228//non-membrane-bounded organelle;GO:0043231//intracellular membrane-bounded organelle;GO:0043229//intracellula…	GO:0003674//molecular_function	GO:0048285//organelle fission;GO:0007049//cell cycle;GO:0009987//cellular process;GO:1903047//mitotic cell cycle process;GO:0000280//nuclear division;GO:0051276//chromosome organization;GO:0007067//mitotic nuclear division;GO:0042254//ribosome biogenesis;GO:0022402//cell cycle process;GO:0044699//single-organism process;GO:0007059//chromosome segregation;GO:0016043//cellular component organizatio…
ENSG00000180044	37	11	0.84	0.27	-1.637429921	0.00122165	0.04507887	down	C3orf80	chromosome 3 open reading frame 80 [Source:HGNC Symbol;Acc:40048]	-	-	-	-	GO:0005575//cellular_component	-	-
ENSG00000180537	133	227	2.76	7.47	1.436439976	0.001069861	0.041234869	up	RNF182	ring finger protein 182 [Source:HGNC Symbol;Acc:28522]	-	-	-	-	GO:0044424//intracellular part;GO:0005623//cell;GO:0005622//intracellular;GO:0044464//cell part;GO:0043226//organelle;GO:0005575//cellular_component;GO:0005737//cytoplasm	GO:0003824//catalytic activity;GO:0003674//molecular_function;GO:0016874//ligase activity;GO:0043167//ion binding;GO:0005488//binding	GO:0044260//cellular macromolecule metabolic process;GO:0044267//cellular protein metabolic process;GO:0006464//cellular protein modification process;GO:0008152//metabolic process;GO:0043412//macromolecule modification;GO:0036211//protein modification process;GO:0008150//biological_process;GO:0044238//primary metabolic process;GO:0043170//macromolecule metabolic process;GO:0019538//protein metabo…
ENSG00000181577	37	9	0.8	0.19	-2.074000581	0.000287197	0.016929013	down	C6orf223	-	-	-	-	-	-	-	-
ENSG00000181690	114	211	0.97	2.25	1.213868349	0.000286625	0.016929013	up	PLAG1	pleiomorphic adenoma gene 1 [Source:HGNC Symbol;Acc:9045]	-	-	-	-	GO:0044424//intracellular part;GO:0005623//cell;GO:0005622//intracellular;GO:0043229//intracellular organelle;GO:0043231//intracellular membrane-bounded organelle;GO:0005575//cellular_component;GO:0043227//membrane-bounded organelle;GO:0044464//cell part;GO:0005634//nucleus;GO:0043226//organelle	GO:1901363//heterocyclic compound binding;GO:0003677//DNA binding;GO:0003674//molecular_function;GO:0003676//nucleic acid binding;GO:0097159//organic cyclic compound binding;GO:0043167//ion binding;GO:0001071//nucleic acid binding transcription factor activity;GO:0005488//binding	GO:0006807//nitrogen compound metabolic process;GO:0009987//cellular process;GO:0030154//cell differentiation;GO:0009058//biosynthetic process;GO:0008152//metabolic process;GO:0040007//growth;GO:0000003//reproduction;GO:0044699//single-organism process;GO:0048856//anatomical structure development;GO:0034641//cellular nitrogen compound metabolic process;GO:0044763//single-organism cellular process…
ENSG00000183638	49	121	0.33	0.87	1.398549376	1.15E-05	0.001470371	up	RP1L1	retinitis pigmentosa 1-like 1 [Source:HGNC Symbol;Acc:15946]	-	-	-	-	GO:0005929//cilium;GO:0044464//cell part;GO:0043226//organelle;GO:0042995//cell projection;GO:0005623//cell;GO:0005575//cellular_component	-	GO:0050794//regulation of cellular process;GO:0050896//response to stimulus;GO:0023052//signaling;GO:0008150//biological_process;GO:0065008//regulation of biological quality;GO:0009987//cellular process;GO:0044700//single organism signaling;GO:0042592//homeostatic process;GO:0048869//cellular developmental process;GO:0007154//cell communication;GO:0050789//regulation of biological process;GO:0044…
ENSG00000183979	11.88	0	0.55	0.001	-9.103287808	0.000667207	0.029687776	down	NPB	neuropeptide B [Source:HGNC Symbol;Acc:30099]	Environmental Information Processing	Signaling molecules and interaction	ko04080//Neuroactive ligand-receptor interaction	K05267	GO:0005575//cellular_component;GO:0005576//extracellular region	GO:0003674//molecular_function	GO:0050789//regulation of biological process;GO:0051716//cellular response to stimulus;GO:0023052//signaling;GO:0008150//biological_process;GO:0050896//response to stimulus;GO:0050794//regulation of cellular process;GO:0044700//single organism signaling;GO:0009987//cellular process;GO:0065007//biological regulation;GO:0044763//single-organism cellular process;GO:0044699//single-organism process;G…
ENSG00000184194	99	184	1.38	3.18	1.204358499	0.000376704	0.020145452	up	GPR173	G protein-coupled receptor 173 [Source:HGNC Symbol;Acc:18186]	-	-	-	-	GO:0005575//cellular_component;GO:0005623//cell;GO:0044464//cell part;GO:0016020//membrane;GO:0005886//plasma membrane;GO:0071944//cell periphery	GO:0003674//molecular_function;GO:0004871//signal transducer activity	GO:0051716//cellular response to stimulus;GO:0050789//regulation of biological process;GO:0044700//single organism signaling;GO:0044699//single-organism process;GO:0050794//regulation of cellular process;GO:0007165//signal transduction;GO:0044763//single-organism cellular process;GO:0009987//cellular process;GO:0023052//signaling;GO:0065007//biological regulation;GO:0008150//biological_process;GO…
ENSG00000184489	49	102	2.12	4.64	1.130060541	0.00038661	0.020221132	up	PTP4A3	-	-	-	-	-	GO:0005886//plasma membrane;GO:0044444//cytoplasmic part;GO:0043226//organelle;GO:0005575//cellular_component;GO:0005768//endosome;GO:0043229//intracellular organelle;GO:0005737//cytoplasm;GO:0043231//intracellular membrane-bounded organelle;GO:0044424//intracellular part;GO:0005773//vacuole;GO:0005623//cell;GO:0005622//intracellular;GO:0044464//cell part;GO:0016020//membrane;GO:0043227//membrane…	GO:0016788//hydrolase activity, acting on ester bonds;GO:0016791//phosphatase activity;GO:0003674//molecular_function;GO:0016787//hydrolase activity;GO:0003824//catalytic activity;GO:0042578//phosphoric ester hydrolase activity	GO:0043412//macromolecule modification;GO:0009987//cellular process;GO:0006464//cellular protein modification process;GO:0044237//cellular metabolic process;GO:0071704//organic substance metabolic process;GO:0019538//protein metabolic process;GO:0044238//primary metabolic process;GO:0044260//cellular macromolecule metabolic process;GO:0043170//macromolecule metabolic process;GO:0008150//biologica…
ENSG00000185414	142.41	12.3	5.37	2.08	-1.36833856	7.95E-18	1.22E-14	down	MRPL30	mitochondrial ribosomal protein L30 [Source:HGNC Symbol;Acc:14036]	Genetic Information Processing	Translation	ko03010//Ribosome	K02907	GO:0043227//membrane-bounded organelle;GO:0043228//non-membrane-bounded organelle;GO:0030529//intracellular ribonucleoprotein complex;GO:0005737//cytoplasm;GO:0005739//mitochondrion;GO:0044464//cell part;GO:0005575//cellular_component;GO:0044444//cytoplasmic part;GO:0043232//intracellular non-membrane-bounded organelle;GO:0043226//organelle;GO:1990904//ribonucleoprotein complex;GO:0043229//intrac…	-	-
ENSG00000185432	92	163	1.59	4.62	1.538866086	0.00124064	0.045597229	up	METTL7A	methyltransferase like 7A [Source:HGNC Symbol;Acc:24550]	-	-	-	-	GO:0043231//intracellular membrane-bounded organelle;GO:0043228//non-membrane-bounded organelle;GO:0043229//intracellular organelle;GO:0044444//cytoplasmic part;GO:0005811//lipid particle;GO:0043227//membrane-bounded organelle;GO:0005783//endoplasmic reticulum;GO:0005575//cellular_component;GO:0044464//cell part;GO:0005737//cytoplasm;GO:0005623//cell;GO:0012505//endomembrane system;GO:0044424//in…	GO:0016740//transferase activity;GO:0003824//catalytic activity;GO:0003674//molecular_function;GO:0008168//methyltransferase activity;GO:0016741//transferase activity, transferring one-carbon groups	GO:0009058//biosynthetic process;GO:0051704//multi-organism process;GO:0044238//primary metabolic process;GO:0008150//biological_process;GO:0008152//metabolic process;GO:0044403//symbiosis, encompassing mutualism through parasitism;GO:0005975//carbohydrate metabolic process;GO:0071704//organic substance metabolic process;GO:0044419//interspecies interaction between organisms
ENSG00000185495	13.16	71.82	1.45	3.29	1.182034684	3.92E-09	1.34E-06	up	-	-	-	-	-	-	-	-	-
ENSG00000186056	6	25.64	0.15	1.01	2.751320887	0.000819566	0.034210384	up	-	-	-	-	-	-	-	-	-
ENSG00000186480	2286	1057	66.07	29.63	-1.156936718	1.30E-06	0.000241912	down	INSIG1	insulin induced gene 1 [Source:HGNC Symbol;Acc:6083]	-	-	-	-	GO:0005783//endoplasmic reticulum;GO:0043227//membrane-bounded organelle;GO:0043226//organelle;GO:0005737//cytoplasm;GO:0043234//protein complex;GO:0044464//cell part;GO:0044424//intracellular part;GO:0032991//macromolecular complex;GO:0005575//cellular_component;GO:0005622//intracellular;GO:0044444//cytoplasmic part;GO:0043229//intracellular organelle;GO:0012505//endomembrane system;GO:0005623//…	GO:0003674//molecular_function	GO:0044700//single organism signaling;GO:0006950//response to stress;GO:0032501//multicellular organismal process;GO:0009987//cellular process;GO:0050789//regulation of biological process;GO:0044281//small molecule metabolic process;GO:0007275//multicellular organism development;GO:0050896//response to stimulus;GO:0023052//signaling;GO:0044763//single-organism cellular process;GO:0009058//biosynt…
ENSG00000186868	14	43	0.14	0.44	1.652076697	0.000305231	0.017489195	up	MAPT	microtubule-associated protein tau [Source:HGNC Symbol;Acc:6893]	Environmental Information Processing;Human Diseases	Signal transduction;Neurodegenerative diseases	ko04010//MAPK signaling pathway;ko05010//Alzheimer's disease	K04380	GO:0016020//membrane;GO:0044424//intracellular part;GO:0032991//macromolecular complex;GO:0005575//cellular_component;GO:0005623//cell;GO:0043232//intracellular non-membrane-bounded organelle;GO:0043228//non-membrane-bounded organelle;GO:0043231//intracellular membrane-bounded organelle;GO:0043226//organelle;GO:0005737//cytoplasm;GO:0005622//intracellular;GO:0044444//cytoplasmic part;GO:0005634//…	GO:0005198//structural molecule activity;GO:0005515//protein binding;GO:0005488//binding;GO:0008092//cytoskeletal protein binding;GO:0019899//enzyme binding;GO:0003674//molecular_function	GO:0048856//anatomical structure development;GO:0030705//cytoskeleton-dependent intracellular transport;GO:0046907//intracellular transport;GO:0044767//single-organism developmental process;GO:0048870//cell motility;GO:0006928//movement of cell or subcellular component;GO:0051641//cellular localization;GO:0044699//single-organism process;GO:0032502//developmental process;GO:0048869//cellular deve…
ENSG00000187123	373	706	5.14	10.41	1.018129804	9.01E-06	0.001195845	up	LYPD6	LY6/PLAUR domain containing 6 [Source:HGNC Symbol;Acc:28751]	-	-	-	-	GO:0005576//extracellular region;GO:0005575//cellular_component	-	-
ENSG00000187624	87	35	3.38	1.26	-1.423599513	0.000446108	0.022278018	down	C17orf97	-	-	-	-	-	-	-	-
ENSG00000187908	85	175	0.65	1.42	1.127379306	5.65E-05	0.005007764	up	DMBT1	deleted in malignant brain tumors 1 [Source:HGNC Symbol;Acc:2926]	Organismal Systems	Digestive system	ko04970//Salivary secretion	K13912	GO:0044464//cell part;GO:0097708//intracellular vesicle;GO:0031410//cytoplasmic vesicle;GO:0005737//cytoplasm;GO:0044421//extracellular region part;GO:0044424//intracellular part;GO:0031012//extracellular matrix;GO:0043229//intracellular organelle;GO:0016023//cytoplasmic, membrane-bounded vesicle;GO:0031982//vesicle;GO:0005622//intracellular;GO:0005623//cell;GO:0043226//organelle;GO:0005576//extr…	GO:0019899//enzyme binding;GO:0004871//signal transducer activity;GO:0005488//binding;GO:0005515//protein binding;GO:0003674//molecular_function	GO:0065007//biological regulation;GO:0050794//regulation of cellular process;GO:0048856//anatomical structure development;GO:0048869//cellular developmental process;GO:0044699//single-organism process;GO:0044700//single organism signaling;GO:0009790//embryo development;GO:0044767//single-organism developmental process;GO:0032502//developmental process;GO:0044419//interspecies interaction between …
ENSG00000188015	91	198	10.53	22.94	1.123359955	1.23E-05	0.001555437	up	S100A3	S100 calcium binding protein A3 [Source:HGNC Symbol;Acc:10493]	-	-	-	-	GO:0005737//cytoplasm;GO:0044424//intracellular part;GO:0005623//cell;GO:0044464//cell part;GO:0005622//intracellular;GO:0005575//cellular_component	GO:0043167//ion binding;GO:0003674//molecular_function;GO:0005488//binding	-
ENSG00000188177	23	65	0.21	0.53	1.335603032	6.50E-05	0.005577244	up	ZC3H6	zinc finger CCCH-type containing 6 [Source:HGNC Symbol;Acc:24762]	-	-	-	-	GO:0005575//cellular_component	GO:0043167//ion binding;GO:0005488//binding;GO:0003674//molecular_function	GO:0008150//biological_process
ENSG00000196154	703	1437	116.74	273.38	1.227608728	2.90E-07	6.68E-05	up	S100A4	S100 calcium binding protein A4 [Source:HGNC Symbol;Acc:10494]	-	-	-	-	GO:0043227//membrane-bounded organelle;GO:0005737//cytoplasm;GO:0005575//cellular_component;GO:0044464//cell part;GO:0043231//intracellular membrane-bounded organelle;GO:0043229//intracellular organelle;GO:0044424//intracellular part;GO:0043226//organelle;GO:0005634//nucleus;GO:0005623//cell;GO:0005622//intracellular	GO:0003674//molecular_function;GO:0043167//ion binding;GO:0005488//binding	GO:0009987//cellular process;GO:0008150//biological_process;GO:0000902//cell morphogenesis;GO:0044763//single-organism cellular process;GO:0009653//anatomical structure morphogenesis;GO:0030154//cell differentiation;GO:0016043//cellular component organization;GO:0048869//cellular developmental process;GO:0048856//anatomical structure development;GO:0044699//single-organism process;GO:0032989//cel…
ENSG00000196517	302.22	604	8.15	18.06	1.147925928	2.52E-06	0.000424786	up	SLC6A9	solute carrier family 6 (neurotransmitter transporter, glycine), member 9 [Source:HGNC Symbol;Acc:11056]	-	-	-	-	GO:0005575//cellular_component;GO:0016020//membrane;GO:0005886//plasma membrane;GO:0044464//cell part;GO:0005623//cell;GO:0071944//cell periphery	GO:0022857//transmembrane transporter activity;GO:0005215//transporter activity;GO:0003674//molecular_function	GO:0008150//biological_process;GO:0055085//transmembrane transport;GO:0051179//localization;GO:0051234//establishment of localization;GO:0006810//transport
ENSG00000196611	1204	464	37.01	15.34	-1.270616653	5.23E-09	1.69E-06	down	MMP1	matrix metallopeptidase 1 (interstitial collagenase) [Source:HGNC Symbol;Acc:7155]	Organismal Systems;Human Diseases	Endocrine system;Cancers;Immune diseases	ko05200//Pathways in cancer;ko05323//Rheumatoid arthritis;ko03320//PPAR signaling pathway;ko05219//Bladder cancer	K01388	GO:0005575//cellular_component;GO:0005576//extracellular region;GO:0044421//extracellular region part;GO:0005578//proteinaceous extracellular matrix;GO:0031012//extracellular matrix	GO:0003824//catalytic activity;GO:0043167//ion binding;GO:0005488//binding;GO:0003674//molecular_function;GO:0008233//peptidase activity;GO:0016787//hydrolase activity	GO:0008152//metabolic process;GO:0051179//localization;GO:0051674//localization of cell;GO:0043062//extracellular structure organization;GO:0071840//cellular component organization or biogenesis;GO:0006928//movement of cell or subcellular component;GO:0048870//cell motility;GO:0044763//single-organism cellular process;GO:0002376//immune system process;GO:0040011//locomotion;GO:0030198//extracellu…
ENSG00000196754	394	712	51.65	114.89	1.153412977	3.35E-05	0.003291971	up	S100A2	S100 calcium binding protein A2 [Source:HGNC Symbol;Acc:10492]	-	-	-	-	GO:0005575//cellular_component	GO:0043167//ion binding;GO:0003674//molecular_function;GO:0005488//binding	GO:0051674//localization of cell;GO:0008150//biological_process;GO:0048870//cell motility;GO:0051179//localization;GO:0044699//single-organism process;GO:0009987//cellular process;GO:0044763//single-organism cellular process;GO:0040011//locomotion;GO:0006928//movement of cell or subcellular component
ENSG00000196774	22.42	2.38	0.36	0.04	-3.169925001	8.47E-05	0.006948259	down	ANKRD20A1	ankyrin repeat domain 20 family, member A1 [Source:HGNC Symbol;Acc:23665]	-	-	-	-	GO:0005623//cell;GO:0005575//cellular_component;GO:0005886//plasma membrane;GO:0071944//cell periphery;GO:0016020//membrane;GO:0044464//cell part	GO:0003674//molecular_function	-
ENSG00000196826	15.49	0	0.19	0.001	-7.569855608	9.96E-05	0.007787839	down	ZNF709	-	-	-	-	-	GO:0044424//intracellular part;GO:0005634//nucleus;GO:0005622//intracellular;GO:0005575//cellular_component;GO:0043226//organelle;GO:0005623//cell;GO:0043227//membrane-bounded organelle;GO:0043231//intracellular membrane-bounded organelle;GO:0043229//intracellular organelle;GO:0044464//cell part	GO:0097159//organic cyclic compound binding;GO:0003674//molecular_function;GO:1901363//heterocyclic compound binding;GO:0043167//ion binding;GO:0003676//nucleic acid binding;GO:0005488//binding;GO:0003677//DNA binding	GO:0008152//metabolic process;GO:0006807//nitrogen compound metabolic process;GO:0044237//cellular metabolic process;GO:0034641//cellular nitrogen compound metabolic process;GO:0009058//biosynthetic process;GO:0008150//biological_process;GO:0009987//cellular process
ENSG00000197019	690	311	19.54	9.46	-1.046518379	2.91E-06	0.000483414	down	SERTAD1	SERTA domain containing 1 [Source:HGNC Symbol;Acc:17932]	-	-	-	-	-	GO:0003674//molecular_function	GO:0009987//cellular process;GO:0006807//nitrogen compound metabolic process;GO:0008152//metabolic process;GO:0008150//biological_process;GO:0034641//cellular nitrogen compound metabolic process;GO:0009058//biosynthetic process;GO:0044237//cellular metabolic process
ENSG00000197249	254	483	9.74	19.75	1.019858976	1.56E-05	0.001885821	up	SERPINA1	serpin peptidase inhibitor, clade A (alpha-1 antiproteinase, antitrypsin), member 1 [Source:HGNC Symbol;Acc:8941]	Organismal Systems	Immune system	ko04610//Complement and coagulation cascades	K03984	GO:0005615//extracellular space;GO:0044421//extracellular region part;GO:0044424//intracellular part;GO:0005576//extracellular region;GO:0043229//intracellular organelle;GO:0031982//vesicle;GO:0044464//cell part;GO:0016023//cytoplasmic, membrane-bounded vesicle;GO:0005623//cell;GO:0043226//organelle;GO:0031988//membrane-bounded vesicle;GO:0097708//intracellular vesicle;GO:0005622//intracellular;G…	GO:0030234//enzyme regulator activity;GO:0098772//molecular function regulator;GO:0003674//molecular_function;GO:0005488//binding;GO:0019899//enzyme binding;GO:0005515//protein binding	GO:0050896//response to stimulus;GO:0051234//establishment of localization;GO:0051179//localization;GO:0006950//response to stress;GO:0006810//transport;GO:0008150//biological_process;GO:0016192//vesicle-mediated transport
ENSG00000197632	708	259	22.7	8.87	-1.355686288	3.44E-09	1.22E-06	down	SERPINB2	serpin peptidase inhibitor, clade B (ovalbumin), member 2 [Source:HGNC Symbol;Acc:8584]	Human Diseases	Infectious diseases	ko05146//Amoebiasis	K13963	GO:0005737//cytoplasm;GO:0044424//intracellular part;GO:0005623//cell;GO:0005615//extracellular space;GO:0044421//extracellular region part;GO:0005575//cellular_component;GO:0005576//extracellular region;GO:0044464//cell part;GO:0005622//intracellular;GO:0016020//membrane;GO:0071944//cell periphery;GO:0005886//plasma membrane	GO:0003674//molecular_function;GO:0098772//molecular function regulator;GO:0030234//enzyme regulator activity	GO:0008150//biological_process;GO:0050896//response to stimulus;GO:0006950//response to stress
ENSG00000198771	527	964	10.06	20.62	1.035414028	1.52E-05	0.00185314	up	RCSD1	-	-	-	-	-	GO:0044464//cell part;GO:0044424//intracellular part;GO:0043229//intracellular organelle;GO:0043228//non-membrane-bounded organelle;GO:0043226//organelle;GO:0005622//intracellular;GO:0043234//protein complex;GO:0005575//cellular_component;GO:0005856//cytoskeleton;GO:0032991//macromolecular complex;GO:0043232//intracellular non-membrane-bounded organelle;GO:0005623//cell	GO:0003674//molecular_function;GO:0005515//protein binding;GO:0008092//cytoskeletal protein binding;GO:0005488//binding	GO:0006950//response to stress;GO:0050896//response to stimulus;GO:0008150//biological_process
ENSG00000204103	4	24	0.07	0.43	2.618909833	0.000264517	0.016053765	up	MAFB	v-maf avian musculoaponeurotic fibrosarcoma oncogene homolog B [Source:HGNC Symbol;Acc:6408]	-	-	-	-	GO:0005623//cell;GO:0005622//intracellular;GO:0043227//membrane-bounded organelle;GO:0044424//intracellular part;GO:0043231//intracellular membrane-bounded organelle;GO:0032991//macromolecular complex;GO:0044464//cell part;GO:0043229//intracellular organelle;GO:0043226//organelle;GO:0005575//cellular_component;GO:0043234//protein complex;GO:0005634//nucleus	GO:0008134//transcription factor binding;GO:0097159//organic cyclic compound binding;GO:0003676//nucleic acid binding;GO:0005488//binding;GO:0001071//nucleic acid binding transcription factor activity;GO:0005515//protein binding;GO:1901363//heterocyclic compound binding;GO:0003674//molecular_function;GO:0003677//DNA binding	GO:0009987//cellular process;GO:0034641//cellular nitrogen compound metabolic process;GO:0044767//single-organism developmental process;GO:0008152//metabolic process;GO:0009058//biosynthetic process;GO:0032501//multicellular organismal process;GO:0006807//nitrogen compound metabolic process;GO:0044707//single-multicellular organism process;GO:0048856//anatomical structure development;GO:0044237//…
ENSG00000204175	19	54	0.28	0.66	1.237039197	0.000210713	0.013452119	up	GPRIN2	G protein regulated inducer of neurite outgrowth 2 [Source:HGNC Symbol;Acc:23730]	-	-	-	-	-	GO:0003674//molecular_function	-
ENSG00000204386	4280	1523	124.44	47.51	-1.389147188	3.08E-11	1.58E-08	down	NEU1	sialidase 1 (lysosomal sialidase) [Source:HGNC Symbol;Acc:7758]	Cellular Processes;Metabolism	Transport and catabolism;Glycan biosynthesis and metabolism;Lipid metabolism	ko04142//Lysosome;ko00600//Sphingolipid metabolism;ko00511//Other glycan degradation	K01186	GO:0016020//membrane;GO:0097708//intracellular vesicle;GO:0005575//cellular_component;GO:0043226//organelle;GO:0071944//cell periphery;GO:0043229//intracellular organelle;GO:0043231//intracellular membrane-bounded organelle;GO:0005886//plasma membrane;GO:0031982//vesicle;GO:0000323//lytic vacuole;GO:0005764//lysosome;GO:0031988//membrane-bounded vesicle;GO:0016023//cytoplasmic, membrane-bounded v…	GO:0003824//catalytic activity;GO:0016798//hydrolase activity, acting on glycosyl bonds;GO:0016787//hydrolase activity;GO:0003674//molecular_function	GO:0008150//biological_process;GO:0071704//organic substance metabolic process;GO:0044710//single-organism metabolic process;GO:0044281//small molecule metabolic process;GO:0006629//lipid metabolic process;GO:0009056//catabolic process;GO:0044699//single-organism process;GO:0044238//primary metabolic process;GO:0005975//carbohydrate metabolic process;GO:0008152//metabolic process
ENSG00000204388	12807.94	4624.9	296.71	114.85	-1.369302694	3.49E-11	1.74E-08	down	HSPA1B	heat shock 70kDa protein 1B [Source:HGNC Symbol;Acc:5233]	Organismal Systems;Human Diseases;Environmental Information Processing;Genetic Information Processing;Cellular Processes	Transcription;Folding, sorting and degradation;Endocrine system;Neurodegenerative diseases;Signal transduction;Transport and catabolism;Infectious diseases;Immune system	ko04144//Endocytosis;ko04144//Endocytosis;ko05169//Epstein-Barr virus infection;ko05169//Epstein-Barr virus infection;ko05164//Influenza A;ko05164//Influenza A;ko04010//MAPK signaling pathway;ko04010//MAPK signaling pathway;ko04612//Antigen processing and presentation;ko04612//Antigen processing and presentation;ko05145//Toxoplasmosis;ko05145//Toxoplasmosis;ko04141//Protein processing in endoplas…	K03283	GO:0044464//cell part;GO:0043234//protein complex;GO:0043227//membrane-bounded organelle;GO:0031981//nuclear lumen;GO:0044446//intracellular organelle part;GO:0005783//endoplasmic reticulum;GO:0043233//organelle lumen;GO:0031974//membrane-enclosed lumen;GO:0043231//intracellular membrane-bounded organelle;GO:0044444//cytoplasmic part;GO:0005622//intracellular;GO:0044422//organelle part;GO:0005575…	GO:0005488//binding;GO:0003723//RNA binding;GO:1901363//heterocyclic compound binding;GO:0051082//unfolded protein binding;GO:0003676//nucleic acid binding;GO:0097159//organic cyclic compound binding;GO:0005515//protein binding;GO:0003674//molecular_function;GO:0043167//ion binding;GO:0019899//enzyme binding	GO:0048869//cellular developmental process;GO:0071840//cellular component organization or biogenesis;GO:0046483//heterocycle metabolic process;GO:0006457//protein folding;GO:0048856//anatomical structure development;GO:0044699//single-organism process;GO:0044767//single-organism developmental process;GO:0044270//cellular nitrogen compound catabolic process;GO:0016043//cellular component organizat…
ENSG00000204406	132	243	5.26	11.09	1.076124661	0.000196168	0.012699312	up	MBD5	methyl-CpG binding domain protein 5 [Source:HGNC Symbol;Acc:20444]	-	-	-	-	GO:0005623//cell;GO:0044464//cell part;GO:0005694//chromosome;GO:0043229//intracellular organelle;GO:0005622//intracellular;GO:0005634//nucleus;GO:0043226//organelle;GO:0043232//intracellular non-membrane-bounded organelle;GO:0005575//cellular_component;GO:0043228//non-membrane-bounded organelle;GO:0043231//intracellular membrane-bounded organelle;GO:0043227//membrane-bounded organelle;GO:0044424…	GO:0005488//binding;GO:0003676//nucleic acid binding;GO:0097159//organic cyclic compound binding;GO:0003677//DNA binding;GO:1901363//heterocyclic compound binding;GO:0003674//molecular_function	-
ENSG00000204876	56	119	1.29	2.93	1.183529599	0.000171977	0.011617141	up	AC021218.2	-	-	-	-	-	-	-	-
ENSG00000205336	204	362	4.61	11.7	1.343669874	0.000172833	0.011617141	up	GPR56	G protein-coupled receptor 56 [Source:HGNC Symbol;Acc:4512]	-	-	-	-	GO:0005623//cell;GO:0044464//cell part;GO:0005575//cellular_component;GO:0016020//membrane;GO:0005886//plasma membrane;GO:0071944//cell periphery;GO:0005576//extracellular region	GO:0004871//signal transducer activity;GO:0003674//molecular_function	GO:0023052//signaling;GO:0051674//localization of cell;GO:0007154//cell communication;GO:0050794//regulation of cellular process;GO:0006928//movement of cell or subcellular component;GO:0048870//cell motility;GO:0044767//single-organism developmental process;GO:0007267//cell-cell signaling;GO:0044763//single-organism cellular process;GO:0009653//anatomical structure morphogenesis;GO:0050789//regu…
ENSG00000205609	53.02	14.58	0.98	0.29	-1.756728849	0.000159196	0.010842764	down	EIF3CL	eukaryotic translation initiation factor 3, subunit C-like [Source:HGNC Symbol;Acc:26347]	Genetic Information Processing	Translation	ko03013//RNA transport;ko03013//RNA transport	K03252	GO:0005623//cell;GO:0032991//macromolecular complex;GO:0005622//intracellular;GO:0043234//protein complex;GO:0005737//cytoplasm;GO:0005575//cellular_component;GO:0044424//intracellular part;GO:0044464//cell part	GO:0003676//nucleic acid binding;GO:0097159//organic cyclic compound binding;GO:0005488//binding;GO:0008135//translation factor activity, RNA binding;GO:0003674//molecular_function;GO:1901363//heterocyclic compound binding;GO:0003723//RNA binding	GO:0006412//translation;GO:0010467//gene expression;GO:0044249//cellular biosynthetic process;GO:0016043//cellular component organization;GO:0006518//peptide metabolic process;GO:0009987//cellular process;GO:0044085//cellular component biogenesis;GO:0008152//metabolic process;GO:0043604//amide biosynthetic process;GO:0043170//macromolecule metabolic process;GO:0022618//ribonucleoprotein complex a…
ENSG00000205809	10.21	55.44	0.71	3.34	2.233957173	3.62E-07	7.96E-05	up	KLRC2	killer cell lectin-like receptor subfamily C, member 2 [Source:HGNC Symbol;Acc:6375]	Organismal Systems	Immune system	ko04612//Antigen processing and presentation;ko04650//Natural killer cell mediated cytotoxicity	K06541	GO:0016020//membrane;GO:0005575//cellular_component;GO:0071944//cell periphery;GO:0044464//cell part;GO:0005886//plasma membrane;GO:0005623//cell	GO:0003674//molecular_function;GO:0004871//signal transducer activity	GO:0023052//signaling;GO:0002376//immune system process;GO:0009987//cellular process;GO:0051716//cellular response to stimulus;GO:0050794//regulation of cellular process;GO:0008150//biological_process;GO:0007154//cell communication;GO:0007165//signal transduction;GO:0044700//single organism signaling;GO:0050896//response to stimulus;GO:0006950//response to stress;GO:0044763//single-organism cellu…
ENSG00000206344	13	41	1.17	2.37	1.018378529	0.000305088	0.017489195	up	HCG27	-	-	-	-	-	-	-	-
ENSG00000213347	223.47	421.04	10.94	24.97	1.190583083	2.63E-05	0.002706786	up	MXD3	MAX dimerization protein 3 [Source:HGNC Symbol;Acc:14008]	-	-	-	-	GO:0005622//intracellular;GO:0044424//intracellular part;GO:0043227//membrane-bounded organelle;GO:0043231//intracellular membrane-bounded organelle;GO:0044464//cell part;GO:0005575//cellular_component;GO:0043229//intracellular organelle;GO:0005634//nucleus;GO:0043226//organelle;GO:0005623//cell	GO:0003677//DNA binding;GO:0003674//molecular_function;GO:0005488//binding;GO:0097159//organic cyclic compound binding;GO:0003676//nucleic acid binding;GO:1901363//heterocyclic compound binding	GO:0009058//biosynthetic process;GO:0006807//nitrogen compound metabolic process;GO:0008150//biological_process;GO:0034641//cellular nitrogen compound metabolic process;GO:0044237//cellular metabolic process;GO:0008152//metabolic process;GO:0009987//cellular process
ENSG00000214309	53	18	2.35	0.83	-1.501477515	0.000854382	0.034952008	down	MBLAC1	-	-	-	-	-	-	GO:0005488//binding;GO:0003674//molecular_function;GO:0043167//ion binding	-
ENSG00000215182	45	161	0.8	3.18	1.99095486	5.54E-10	2.22E-07	up	MUC5AC	-	-	-	-	-	-	-	-
ENSG00000215695	2.69	23.14	0.09	0.82	3.187627003	0.000126105	0.00938161	up	RSC1A1	regulatory solute carrier protein, family 1, member 1 [Source:HGNC Symbol;Acc:10458]	-	-	-	-	GO:0044444//cytoplasmic part;GO:0005623//cell;GO:0043231//intracellular membrane-bounded organelle;GO:0016020//membrane;GO:0005634//nucleus;GO:0005575//cellular_component;GO:0005794//Golgi apparatus;GO:0043226//organelle;GO:0005886//plasma membrane;GO:0012505//endomembrane system;GO:0005737//cytoplasm;GO:0043227//membrane-bounded organelle;GO:0044424//intracellular part;GO:0071944//cell periphery…	GO:0003674//molecular_function	GO:0044237//cellular metabolic process;GO:0009987//cellular process;GO:0034641//cellular nitrogen compound metabolic process;GO:0008150//biological_process;GO:0008152//metabolic process;GO:0051234//establishment of localization;GO:0051179//localization;GO:0009058//biosynthetic process;GO:0006807//nitrogen compound metabolic process;GO:0006810//transport
ENSG00000226416	0	17	0.001	0.6	9.22881869	2.86E-05	0.002869292	up	-	-	-	-	-	-	-	-	-
ENSG00000231551	11.78	0	0.48	0.001	-8.906890596	0.000667207	0.029687776	down	-	-	-	-	-	-	-	-	-
ENSG00000231864	164.11	55.58	18.41	6.95	-1.405404744	1.01E-06	0.000195637	down	-	-	-	-	-	-	-	-	-
ENSG00000232593	16	49	1.58	4.75	1.588002955	0.000159262	0.010842764	up	-	-	-	-	-	-	-	-	-
ENSG00000232941	9.26	56.59	0.89	6	2.75308526	5.99E-08	1.51E-05	up	AC090186.1	-	-	-	-	-	-	-	-
ENSG00000239445	37	11	4.53	1.7	-1.413976304	0.00122165	0.04507887	down	-	-	-	-	-	-	-	-	-
ENSG00000239704	77.85	187.21	2.08	6.02	1.533179959	1.68E-06	0.000297323	up	CDRT4	CMT1A duplicated region transcript 4 [Source:HGNC Symbol;Acc:14383]	-	-	-	-	-	GO:0097159//organic cyclic compound binding;GO:0003676//nucleic acid binding;GO:0016740//transferase activity;GO:1901363//heterocyclic compound binding;GO:0016772//transferase activity, transferring phosphorus-containing groups;GO:0016779//nucleotidyltransferase activity;GO:0003824//catalytic activity;GO:0003674//molecular_function;GO:0003677//DNA binding;GO:0005488//binding	GO:0006807//nitrogen compound metabolic process;GO:0034641//cellular nitrogen compound metabolic process;GO:0044237//cellular metabolic process;GO:0008152//metabolic process;GO:0008150//biological_process;GO:0009987//cellular process;GO:0009058//biosynthetic process
ENSG00000240694	517	1096	6.27	13.99	1.157858614	1.24E-07	3.06E-05	up	PNMA2	paraneoplastic Ma antigen 2 [Source:HGNC Symbol;Acc:9159]	-	-	-	-	GO:0005623//cell;GO:0005730//nucleolus;GO:0044422//organelle part;GO:0043228//non-membrane-bounded organelle;GO:0043231//intracellular membrane-bounded organelle;GO:0005634//nucleus;GO:0005622//intracellular;GO:0043226//organelle;GO:0043229//intracellular organelle;GO:0031974//membrane-enclosed lumen;GO:0043233//organelle lumen;GO:0044428//nuclear part;GO:0005575//cellular_component;GO:0043227//m…	GO:0003674//molecular_function	GO:0044763//single-organism cellular process;GO:0008219//cell death;GO:0009987//cellular process;GO:0044699//single-organism process;GO:0008150//biological_process
ENSG00000243137	92	37	3.8	1.63	-1.221127454	0.000330333	0.018357334	down	PSG4	pregnancy specific beta-1-glycoprotein 4 [Source:HGNC Symbol;Acc:9521]	-	-	-	-	GO:0005575//cellular_component;GO:0005576//extracellular region	GO:0003674//molecular_function	GO:0008150//biological_process;GO:0006950//response to stress;GO:0050896//response to stimulus;GO:0000003//reproduction
ENSG00000245112	13.1	0	1.03	0.001	-10.00842862	0.000352487	0.019107629	down	-	-	-	-	-	-	-	-	-
ENSG00000246451	27	63	1.25	3.16	1.337996464	0.000756638	0.03246504	up	-	-	-	-	-	-	-	-	-
ENSG00000247151	14	41	0.81	3.47	2.09894185	0.000591283	0.027548421	up	-	-	-	-	-	-	-	-	-
ENSG00000247828	34	75	3.84	10	1.380821784	0.000799628	0.033760039	up	-	-	-	-	-	-	-	-	-
ENSG00000248871	0	10.6	0.001	0.39	8.607330314	0.001268294	0.046104617	up	TNFSF12-TNFSF13	TNFSF12-TNFSF13 readthrough [Source:HGNC Symbol;Acc:33537]	-	-	-	-	GO:0005615//extracellular space;GO:0005575//cellular_component;GO:0005576//extracellular region;GO:0044421//extracellular region part	GO:0003674//molecular_function	GO:0008150//biological_process;GO:0002376//immune system process
ENSG00000249087	48	117	1.82	10.25	2.493613554	1.69E-05	0.001997558	up	C1orf213	-	-	-	-	-	-	-	-
ENSG00000251247	30	83	0.75	1.76	1.230612928	2.29E-05	0.002447046	up	ZNF345	zinc finger protein 345 [Source:HGNC Symbol;Acc:16367]	-	-	-	-	GO:0043229//intracellular organelle;GO:0005575//cellular_component;GO:0043231//intracellular membrane-bounded organelle;GO:0043227//membrane-bounded organelle;GO:0044424//intracellular part;GO:0005634//nucleus;GO:0005623//cell;GO:0043226//organelle;GO:0005622//intracellular;GO:0044464//cell part	GO:0003677//DNA binding;GO:0005488//binding;GO:1901363//heterocyclic compound binding;GO:0097159//organic cyclic compound binding;GO:0003674//molecular_function;GO:0003676//nucleic acid binding;GO:0043167//ion binding	GO:0044237//cellular metabolic process;GO:0009987//cellular process;GO:0034641//cellular nitrogen compound metabolic process;GO:0009058//biosynthetic process;GO:0008150//biological_process;GO:0006807//nitrogen compound metabolic process;GO:0008152//metabolic process
ENSG00000253522	262	804	6.73	22.16	1.719279471	2.14E-13	1.41E-10	up	-	-	-	-	-	-	-	-	-
ENSG00000254979	6.26	29.15	0.24	1.83	2.930737338	0.00023063	0.014522623	up	RP11-872D17.8	-	-	-	-	-	-	-	GO:0008150//biological_process;GO:0002376//immune system process
ENSG00000255154	12.04	0	2.83	0.001	-11.46658634	0.000667207	0.029687776	down	RPP14	Hydroxyacyl-thioester dehydratase type 2, mitochondrial [Source:UniProtKB/Swiss-Prot;Acc:P86397]	-	-	-	-	GO:0044464//cell part;GO:0005575//cellular_component;GO:0043231//intracellular membrane-bounded organelle;GO:0005739//mitochondrion;GO:0044444//cytoplasmic part;GO:0044424//intracellular part;GO:0005623//cell;GO:0005737//cytoplasm;GO:0043229//intracellular organelle;GO:0005622//intracellular;GO:0043226//organelle;GO:0043227//membrane-bounded organelle	GO:0016491//oxidoreductase activity;GO:0003674//molecular_function;GO:0016829//lyase activity;GO:0003824//catalytic activity	GO:0071704//organic substance metabolic process;GO:0008150//biological_process;GO:0044281//small molecule metabolic process;GO:0006629//lipid metabolic process;GO:0008152//metabolic process;GO:0044238//primary metabolic process;GO:0044699//single-organism process;GO:0044710//single-organism metabolic process
ENSG00000255346	153	511	4.57	12.54	1.456271278	1.12E-13	8.61E-11	up	NOX5	-	-	-	-	-	GO:0005623//cell;GO:0044444//cytoplasmic part;GO:0005622//intracellular;GO:0012505//endomembrane system;GO:0005783//endoplasmic reticulum;GO:0044424//intracellular part;GO:0005737//cytoplasm;GO:0043226//organelle;GO:0005575//cellular_component;GO:0044464//cell part;GO:0043231//intracellular membrane-bounded organelle;GO:0043227//membrane-bounded organelle;GO:0043229//intracellular organelle	GO:0022857//transmembrane transporter activity;GO:0043167//ion binding;GO:0003674//molecular_function;GO:0016491//oxidoreductase activity;GO:0005488//binding;GO:0005215//transporter activity;GO:0003824//catalytic activity	GO:0032502//developmental process;GO:0044699//single-organism process;GO:0044763//single-organism cellular process;GO:0008150//biological_process;GO:0008283//cell proliferation;GO:0051179//localization;GO:0009987//cellular process;GO:0048856//anatomical structure development;GO:0008219//cell death;GO:0009653//anatomical structure morphogenesis;GO:0048646//anatomical structure formation involved i…
ENSG00000255439	29.58	0	1.26	0.001	-10.29920802	2.21E-08	6.28E-06	down	RP11-196G11.1	Uncharacterized protein [Source:UniProtKB/TrEMBL;Acc:E9PLN8]	-	-	-	-	-	GO:0003824//catalytic activity;GO:0003674//molecular_function;GO:0016787//hydrolase activity;GO:0008233//peptidase activity	GO:0008150//biological_process
ENSG00000256092	10	33	0.48	1.75	1.866248611	0.001255385	0.045774408	up	-	-	-	-	-	-	-	-	-
ENSG00000257411	11.65	0	2.98	0.001	-11.54109662	0.000667207	0.029687776	down	RP11-603J24.9	Uncharacterized protein [Source:UniProtKB/TrEMBL;Acc:H0YIN7]	-	-	-	-	-	GO:0003674//molecular_function	-
ENSG00000258232	39.93	4.05	5.26	0.6	-3.132028394	3.71E-07	8.05E-05	down	-	-	-	-	-	-	-	-	-
ENSG00000258486	5752	8768	9930.99	23386.92	1.235692425	0.000830028	0.034491049	up	-	-	-	-	-	-	-	-	-
ENSG00000258555	0	20.32	0.001	0.19	7.569855608	4.54E-06	0.000679588	up	SPECC1L-ADORA2A	SPECC1L-ADORA2A readthrough (NMD candidate) [Source:HGNC Symbol;Acc:49185]	-	-	-	-	GO:0005575//cellular_component;GO:0044446//intracellular organelle part;GO:0043234//protein complex;GO:0044424//intracellular part;GO:0043226//organelle;GO:0005815//microtubule organizing center;GO:0043228//non-membrane-bounded organelle;GO:0044430//cytoskeletal part;GO:0005856//cytoskeleton;GO:0005623//cell;GO:0043229//intracellular organelle;GO:0044464//cell part;GO:0005622//intracellular;GO:00…	GO:0003674//molecular_function	GO:0051179//localization;GO:0071840//cellular component organization or biogenesis;GO:0009987//cellular process;GO:0006928//movement of cell or subcellular component;GO:0006996//organelle organization;GO:0007010//cytoskeleton organization;GO:0044763//single-organism cellular process;GO:0044699//single-organism process;GO:0008150//biological_process;GO:0048870//cell motility;GO:0051674//localizati…
ENSG00000259040	0	19.17	0.001	0.39	8.607330314	8.35E-06	0.001132936	up	BLOC1S5-TXNDC5	BLOC1S5-TXNDC5 readthrough (NMD candidate) [Source:HGNC Symbol;Acc:42001]	-	-	-	-	GO:0043234//protein complex;GO:0005622//intracellular;GO:0031410//cytoplasmic vesicle;GO:0005575//cellular_component;GO:0044424//intracellular part;GO:0032991//macromolecular complex;GO:0043227//membrane-bounded organelle;GO:0044444//cytoplasmic part;GO:0031988//membrane-bounded vesicle;GO:0043229//intracellular organelle;GO:0043226//organelle;GO:0044464//cell part;GO:0005737//cytoplasm;GO:003198…	-	-
ENSG00000259291	0	12.04	0.001	0.77	9.588714636	0.000667207	0.029687776	up	-	-	-	-	-	-	-	-	-
ENSG00000259305	40.87	10.98	2.18	0.64	-1.768184325	0.000302407	0.017489195	down	ZHX1-C8ORF76	-	-	-	-	-	-	-	-
ENSG00000259522	66.59	9.04	0.85	0.12	-2.824428435	4.08E-09	1.37E-06	down	RP11-468E2.2	-	-	-	-	-	GO:0005575//cellular_component	-	-
ENSG00000260272	33.25	9.46	1.04	0.32	-1.700439718	0.001279284	0.046219241	down	RP11-20I23.1	Uncharacterized protein [Source:UniProtKB/TrEMBL;Acc:H3BQ06]	-	-	-	-	-	GO:0030234//enzyme regulator activity;GO:0098772//molecular function regulator;GO:0003674//molecular_function	GO:0008150//biological_process
ENSG00000260342	347.7	149.28	37.7	18.02	-1.064965512	4.93E-06	0.000716022	down	RP11-1035H13.3	Uncharacterized protein [Source:UniProtKB/TrEMBL;Acc:H3BN98]	-	-	-	-	GO:1990904//ribonucleoprotein complex;GO:0005737//cytoplasm;GO:0005840//ribosome;GO:0044424//intracellular part;GO:0043232//intracellular non-membrane-bounded organelle;GO:0044444//cytoplasmic part;GO:0005575//cellular_component;GO:0005623//cell;GO:0043228//non-membrane-bounded organelle;GO:0044464//cell part;GO:0005622//intracellular;GO:0032991//macromolecular complex;GO:0043226//organelle;GO:00…	GO:0003735//structural constituent of ribosome;GO:0003674//molecular_function;GO:0005198//structural molecule activity	GO:0071704//organic substance metabolic process;GO:0034641//cellular nitrogen compound metabolic process;GO:0043043//peptide biosynthetic process;GO:0009058//biosynthetic process;GO:0044249//cellular biosynthetic process;GO:0006412//translation;GO:0034645//cellular macromolecule biosynthetic process;GO:0043170//macromolecule metabolic process;GO:1901566//organonitrogen compound biosynthetic proce…
ENSG00000261759	0	28.81	0.001	1.91	10.89935692	1.25E-08	3.71E-06	up	-	-	-	-	-	-	-	-	-
ENSG00000261770	10	45	0.15	0.74	2.30256277	1.54E-05	0.001870144	up	-	-	-	-	-	-	-	-	-
ENSG00000261824	95	236	4.4	14.04	1.673967507	2.42E-07	5.64E-05	up	-	-	-	-	-	-	-	-	-
ENSG00000262456	12.71	0	0.85	0.001	-9.731319031	0.000352487	0.019107629	down	-	-	-	-	-	-	-	-	-
ENSG00000262526	0	12.59	0.001	1.48	10.53138146	0.000352487	0.019107629	up	CTD-2545G14.7	-	-	-	-	-	-	-	-
ENSG00000262621	86.24	7.23	2.07	0.39	-2.408084739	1.96E-13	1.41E-10	down	NAA60	N-alpha-acetyltransferase 60 [Source:RefSeq peptide;Acc:NP_001077069]	-	-	-	-	GO:0005575//cellular_component;GO:0043231//intracellular membrane-bounded organelle;GO:0005623//cell;GO:0012505//endomembrane system;GO:0043227//membrane-bounded organelle;GO:0043229//intracellular organelle;GO:0044444//cytoplasmic part;GO:0044464//cell part;GO:0044424//intracellular part;GO:0005794//Golgi apparatus;GO:0005622//intracellular;GO:0005737//cytoplasm;GO:0043226//organelle	GO:0016740//transferase activity;GO:0016746//transferase activity, transferring acyl groups;GO:0003674//molecular_function;GO:0003824//catalytic activity	GO:0019538//protein metabolic process;GO:0006725//cellular aromatic compound metabolic process;GO:0090304//nucleic acid metabolic process;GO:0044763//single-organism cellular process;GO:0006139//nucleobase-containing compound metabolic process;GO:1901360//organic cyclic compound metabolic process;GO:0008283//cell proliferation;GO:0008152//metabolic process;GO:0044699//single-organism process;GO:0…
ENSG00000263020	245.73	106.1	7.49	3.32	-1.173782477	1.91E-05	0.002175668	down	CSNK2B-LY6G5B-1181	Uncharacterized protein [Source:UniProtKB/TrEMBL;Acc:H0Y6P8]	-	-	-	-	GO:0005623//cell;GO:0044464//cell part;GO:0005575//cellular_component;GO:0043234//protein complex;GO:0032991//macromolecular complex;GO:0005622//intracellular	GO:0003674//molecular_function;GO:0098772//molecular function regulator;GO:0030234//enzyme regulator activity	-
ENSG00000263069	11	39	0.17	0.64	1.912537159	0.000302407	0.017489195	up	-	-	-	-	-	-	-	-	-
ENSG00000263155	51.66	2.62	1.29	0.34	-1.923764414	2.60E-10	1.09E-07	down	MYZAP	myocardial zonula adherens protein [Source:HGNC Symbol;Acc:43444]	-	-	-	-	GO:0016020//membrane;GO:0044424//intracellular part;GO:0043228//non-membrane-bounded organelle;GO:0043226//organelle;GO:0005886//plasma membrane;GO:0005737//cytoplasm;GO:0005623//cell;GO:0044464//cell part;GO:0005856//cytoskeleton;GO:0043229//intracellular organelle;GO:0005622//intracellular;GO:0071944//cell periphery;GO:0005575//cellular_component;GO:0043232//intracellular non-membrane-bounded o…	GO:0003674//molecular_function	GO:0044700//single organism signaling;GO:0050896//response to stimulus;GO:0044699//single-organism process;GO:0008150//biological_process;GO:0065007//biological regulation;GO:0050794//regulation of cellular process;GO:0051716//cellular response to stimulus;GO:0009987//cellular process;GO:0044763//single-organism cellular process;GO:0007165//signal transduction;GO:0023052//signaling;GO:0050789//re…
ENSG00000263182	77.45	0	2.51	0.001	-11.29347165	1.48E-18	2.73E-15	down	-	-	-	-	-	-	-	-	-
ENSG00000266753	23	60	0.87	2.45	1.493694443	0.000252326	0.015546539	up	-	-	-	-	-	-	-	-	-
ENSG00000267030	12.83	0	2.62	0.001	-11.3553511	0.000352487	0.019107629	down	-	-	-	-	-	-	-	-	-
ENSG00000267125	0	14.29	0.001	4.5	12.13570929	0.000187	0.012234573	up	-	-	-	-	-	-	-	-	-
ENSG00000267374	50	109	1.28	3.04	1.247927513	0.000150657	0.010568925	up	-	-	-	-	-	-	-	-	-
ENSG00000267519	694	287	24.14	10.76	-1.165747598	2.24E-07	5.30E-05	down	-	-	-	-	-	-	-	-	-
ENSG00000267660	0.82	20.46	0.06	1.69	4.815916936	4.58E-05	0.004245456	up	-	-	-	-	-	-	-	-	-
ENSG00000268061	0	14.8	0.001	0.56	9.129283017	9.96E-05	0.007787839	up	-	-	-	-	-	-	-	-	-
ENSG00000268790	154.55	49.04	41.58	16.13	-1.36614332	3.47E-07	7.81E-05	down	CTC-429P9.4	-	-	-	-	-	-	-	-
ENSG00000268861	0	12.09	0.001	0.22	7.781359714	0.000667207	0.029687776	up	CTD-2207O23.3	Rho guanine nucleotide exchange factor 18 [Source:UniProtKB/TrEMBL;Acc:M0R125]	-	-	-	-	-	GO:0005488//binding;GO:0043167//ion binding;GO:0003674//molecular_function	GO:0008150//biological_process
ENSG00000269242	34.42	5.13	3.23	0.53	-2.6074699	2.14E-05	0.002338419	down	CTD-2192J16.22	-	-	-	-	-	-	GO:0003674//molecular_function;GO:0016798//hydrolase activity, acting on glycosyl bonds;GO:0016787//hydrolase activity;GO:0003824//catalytic activity	GO:0008152//metabolic process;GO:0044238//primary metabolic process;GO:0071704//organic substance metabolic process;GO:0005975//carbohydrate metabolic process;GO:0008150//biological_process
ENSG00000269905	1.09	20.03	0.02	0.41	4.357552005	4.58E-05	0.004245456	up	-	-	-	-	-	-	-	-	-
ENSG00000269968	39.11	188.6	14.88	90.03	2.597031293	3.57E-14	2.99E-11	up	-	-	-	-	-	-	-	-	-
ENSG00000270012	15	47	0.32	1.07	1.741466986	0.000158433	0.010842764	up	-	-	-	-	-	-	-	-	-
ENSG00000270181	124.37	11.72	1.66	0.17	-3.28757659	1.97E-15	1.91E-12	down	BIVM-ERCC5	BIVM-ERCC5 readthrough [Source:HGNC Symbol;Acc:43690]	Genetic Information Processing	Replication and repair	ko03420//Nucleotide excision repair	K10846	GO:0005623//cell;GO:0044424//intracellular part;GO:0043229//intracellular organelle;GO:0005575//cellular_component;GO:0044464//cell part;GO:0005622//intracellular;GO:0043226//organelle;GO:0043227//membrane-bounded organelle;GO:0005634//nucleus;GO:0043231//intracellular membrane-bounded organelle	GO:0003824//catalytic activity;GO:0016787//hydrolase activity;GO:0003674//molecular_function;GO:1901363//heterocyclic compound binding;GO:0005488//binding;GO:0004518//nuclease activity;GO:0003676//nucleic acid binding;GO:0003677//DNA binding;GO:0097159//organic cyclic compound binding;GO:0016788//hydrolase activity, acting on ester bonds	GO:0034641//cellular nitrogen compound metabolic process;GO:0090304//nucleic acid metabolic process;GO:0046483//heterocycle metabolic process;GO:0006807//nitrogen compound metabolic process;GO:0008150//biological_process;GO:0006950//response to stress;GO:0050896//response to stimulus;GO:0044238//primary metabolic process;GO:0009987//cellular process;GO:0008152//metabolic process;GO:0006259//DNA m…
ENSG00000270757	97.57	39.68	8.37	3.75	-1.158337027	0.00035131	0.019107629	down	HSPE1-MOB4	HSPE1-MOB4 readthrough [Source:HGNC Symbol;Acc:49184]	-	-	-	-	GO:0005794//Golgi apparatus;GO:0044464//cell part;GO:0043226//organelle;GO:0005575//cellular_component;GO:0005737//cytoplasm;GO:0043231//intracellular membrane-bounded organelle;GO:0043227//membrane-bounded organelle;GO:0012505//endomembrane system;GO:0044444//cytoplasmic part;GO:0044424//intracellular part;GO:0005622//intracellular;GO:0043229//intracellular organelle;GO:0005623//cell	GO:0005488//binding;GO:0019899//enzyme binding;GO:0043167//ion binding;GO:0003674//molecular_function;GO:0005515//protein binding	GO:0008150//biological_process;GO:0009987//cellular process;GO:0006457//protein folding
ENSG00000270898	21.52	0	0.61	0.001	-9.252665432	1.36E-06	0.000245689	down	ASB3	Ankyrin repeat and SOCS box protein 3 [Source:UniProtKB/Swiss-Prot;Acc:Q9Y575]	-	-	-	-	-	GO:0003674//molecular_function	GO:0050896//response to stimulus;GO:0008150//biological_process;GO:0044699//single-organism process;GO:0006464//cellular protein modification process;GO:0044237//cellular metabolic process;GO:0044238//primary metabolic process;GO:0009987//cellular process;GO:0044260//cellular macromolecule metabolic process;GO:0008152//metabolic process;GO:0036211//protein modification process;GO:0044763//single-…
ENSG00000271821	1	16	0.22	4.22	4.26166757	0.000447975	0.022278018	up	-	-	-	-	-	-	-	-	-
ENSG00000271948	17	2	4.01	0.56	-2.840103504	0.001187534	0.044262614	down	-	-	-	-	-	-	-	-	-
ENSG00000272005	21	54	0.34	0.93	1.45169597	0.000616405	0.028337177	up	-	-	-	-	-	-	-	-	-
ENSG00000272316	67	129	0.68	1.4	1.041820176	0.000700521	0.030645989	up	-	-	-	-	-	-	-	-	-
ENSG00000272341	16	43	0.37	1.06	1.518467089	0.00104138	0.040620429	up	-	-	-	-	-	-	-	-	-
ENSG00000272540	2182.2	774.11	232.26	91.64	-1.34169135	6.59E-11	3.20E-08	down	-	-	-	-	-	-	-	-	-
XLOC_000550	221	519	1.22	3.04	1.317190176	2.64E-08	7.27E-06	up	TCONS_00004685	ORF 3 [Homo sapiens]	-	-	-	-	-	-	-
XLOC_002355	2	18	0.1	0.95	3.247927513	0.000700954	0.030645989	up	TCONS_00019530	-	-	-	-	-	-	-	-
XLOC_002876	1	17	0.05	0.99	4.307428525	0.000252789	0.015546539	up	TCONS_00023635	-	-	-	-	-	-	-	-
XLOC_013562	12	40	0.19	0.68	1.839535328	0.000429203	0.021996674	up	TCONS_00119675	PREDICTED: casein kinase I isoform delta isoform X3 [Aotus nancymaae]	-	-	-	-	-	-	-
XLOC_014298	20	52	0.83	2.33	1.489146713	0.000645307	0.029397312	up	TCONS_00127420	hCG2038446, partial [Homo sapiens]	-	-	-	-	GO:0016020//membrane;GO:0044444//cytoplasmic part;GO:0043226//organelle;GO:0044424//intracellular part;GO:0044464//cell part;GO:0043229//intracellular organelle;GO:0005737//cytoplasm;GO:0005773//vacuole;GO:0005623//cell;GO:0043227//membrane-bounded organelle;GO:0005622//intracellular;GO:0043231//intracellular membrane-bounded organelle	GO:0005488//binding	GO:0044765//single-organism transport;GO:0051179//localization;GO:0006810//transport;GO:0051181//cofactor transport;GO:0051234//establishment of localization;GO:1902578//single-organism localization;GO:0044699//single-organism process
XLOC_017543	141	25	3.85	0.73	-2.398890077	6.29E-12	3.63E-09	down	TCONS_00158408	PREDICTED: interaptin-like [Myotis brandtii]	-	-	-	-	-	-	-
XLOC_017605	91.21	34.94	1.14	0.47	-1.278301162	0.000192717	0.012519841	down	TCONS_00158893	PREDICTED: cell adhesion molecule-related/down-regulated by oncogenes isoform X1 [Macaca fascicularis]	-	-	-	-	GO:0044425//membrane part;GO:0031224//intrinsic component of membrane;GO:0016020//membrane	-	GO:0007165//signal transduction;GO:0065007//biological regulation;GO:0007275//multicellular organism development;GO:0048856//anatomical structure development;GO:0050794//regulation of cellular process;GO:0050896//response to stimulus;GO:0061061//muscle structure development;GO:0048731//system development;GO:0009653//anatomical structure morphogenesis;GO:0007166//cell surface receptor signaling pa…
XLOC_020091	188	461.99	1.26	3.28	1.380272081	1.00E-08	3.04E-06	up	TCONS_00180520	hCG1818479 [Homo sapiens]	-	-	-	-	GO:0044424//intracellular part;GO:0005764//lysosome;GO:0031982//vesicle;GO:0016020//membrane;GO:0005622//intracellular;GO:0005773//vacuole;GO:1903561//extracellular vesicle;GO:0000323//lytic vacuole;GO:0043229//intracellular organelle;GO:0043227//membrane-bounded organelle;GO:0043230//extracellular organelle;GO:0005576//extracellular region;GO:0005623//cell;GO:0043226//organelle;GO:0043231//intra…	GO:0005488//binding	GO:0006810//transport;GO:0044700//single organism signaling;GO:0099537//trans-synaptic signaling;GO:1902582//single-organism intracellular transport;GO:0046907//intracellular transport;GO:0051179//localization;GO:0098916//anterograde trans-synaptic signaling;GO:0051649//establishment of localization in cell;GO:0030705//cytoskeleton-dependent intracellular transport;GO:1902578//single-organism loc…
XLOC_021754	332	648	6.39	13.37	1.065111629	4.39E-06	0.000664343	up	TCONS_00193976	semaphorin-3B isoform 2 precursor [Homo sapiens]	Organismal Systems	Development	ko04360//Axon guidance	K06840	-	-	-
XLOC_024986	30	68	1.12	2.73	1.285402219	0.000807467	0.033935681	up	TCONS_00221752	hCG2038446, partial [Homo sapiens]	-	-	-	-	GO:0005622//intracellular;GO:0044424//intracellular part;GO:0043229//intracellular organelle;GO:0044464//cell part;GO:0016020//membrane;GO:0005773//vacuole;GO:0044422//organelle part;GO:0043226//organelle;GO:0098588//bounding membrane of organelle;GO:0005623//cell;GO:0044444//cytoplasmic part;GO:0043231//intracellular membrane-bounded organelle;GO:0000323//lytic vacuole;GO:0098805//whole membrane…	GO:0005488//binding	GO:1902578//single-organism localization;GO:0006810//transport;GO:0044765//single-organism transport;GO:0044699//single-organism process;GO:0051234//establishment of localization;GO:0051181//cofactor transport;GO:0051179//localization
XLOC_030214	1	16	0.06	1.13	4.235216462	0.000447975	0.022278018	up	TCONS_00261944	-	-	-	-	-	-	-	-
