# Supplementary material for: Genome-Wide Investigation of Genes Regulated by ERα in Breast Cancer Cells
Source: Molecules. 2018 Oct 5;23(10):2543. doi: 10.3390/molecules23102543 (PMC6222792; doi:10.3390/molecules23102543)
Supplement: Supplementary file 1 [file molecules-23-02543-s001.zip › supplementary/Table S2.xlsx]

## Sheet: Sheet1
Gene	logFC	t	P.Value
KLK11	2.94929	48.5083	9.68612e-13
PSCA	-2.68133	-42.582	3.3386e-12
CDC6	2.59311	41.4691	4.29253e-12
DTL	2.72391	38.9754	7.73036e-12
PCNA	2.08489	37.5545	1.09927e-11
ATAD2	3.07759	37.0202	1.25918e-11
UHRF1	2.06394	36.0128	1.63535e-11
PKIB	3.18061	35.3661	1.94158e-11
RRM2	2.03429	34.7654	2.28353e-11
CA2	2.13432	33.1787	3.55331e-11
MCM10	2.20455	32.2135	4.6981e-11
SGK1	2.61167	31.4146	5.95736e-11
PPIF	1.56471	30.5322	7.79825e-11
CXCL12	2.30462	29.9581	9.3298e-11
RAB31	1.8431	29.7408	9.99373e-11
BRI3BP	1.51957	29.3714	1.12456e-10
RLN2	2.01886	29.1888	1.19277e-10
FBXO5	2.01132	29.0775	1.23655e-10
ZNF367	2.72562	28.904	1.30843e-10
NCAPG2	1.77568	28.8411	1.33562e-10
GLA	1.7537	28.7194	1.38998e-10
RAMP3	2.00064	28.3173	1.58777e-10
E2F8	1.98878	28.2612	1.61776e-10
POC1B	1.57071	27.6991	1.95526e-10
DHRS3	-1.64666	-27.5815	2.03533e-10
GINS1	1.45505	27.0129	2.47697e-10
CCNE2	3.17458	26.6025	2.86127e-10
PGR	2.07508	26.4837	2.98456e-10
FABP5	1.61897	25.963	3.59826e-10
MELK	1.59506	25.9572	3.60579e-10
MASTL	2.28444	25.93	3.64163e-10
RRM1	1.45504	25.8202	3.78997e-10
UBE2T	1.56459	25.6683	4.00648e-10
EZH2	1.36398	25.6473	4.03751e-10
GMNN	2.23361	25.4457	4.34877e-10
RERG	2.33962	25.3851	4.44745e-10
FEN1	1.36028	25.3813	4.45362e-10
RET	1.39619	25.3103	4.57269e-10
PLOD2	2.42887	25.2897	4.60777e-10
RAB26	-1.74125	-25.2019	4.76101e-10
SPIN4	1.58205	25.0937	4.95765e-10
CA12	1.33542	24.9601	5.21297e-10
SLBP	1.33676	24.6276	5.91363e-10
TFF1	1.48781	24.5562	6.07732e-10
ABHD2	1.63534	24.5018	6.20522e-10
ORC6	1.24457	24.3839	6.49317e-10
GFRA1	1.41175	24.3135	6.67206e-10
MDM1	1.39214	24.2342	6.88006e-10
DDIT4	-1.38433	-24.0775	7.31244e-10
TPD52L1	1.60727	24.0039	7.52596e-10
CYP1A1	-2.37877	-23.921	7.77447e-10
SHCBP1	1.74505	23.8638	7.95119e-10
MCM3	1.4224	23.7988	8.1578e-10
SPC25	1.66713	23.6489	8.65648e-10
SLC31A2	-1.52626	-23.5294	9.07794e-10
PAICS	1.47789	23.0051	1.12163e-09
ANG	-1.44406	-22.9582	1.14334e-09
E2F7	1.39987	22.841	1.19953e-09
BUB1B	1.43668	22.808	1.21596e-09
B3GALNT1	1.76825	22.6978	1.27246e-09
RMI2	1.16711	22.6942	1.27433e-09
AGR2	1.43713	22.4685	1.39955e-09
CDK1	1.45323	22.3747	1.45555e-09
NUF2	1.70688	22.2133	1.55774e-09
PBK	1.95775	22.1994	1.5669e-09
WFDC21P	-1.39622	-22.1915	1.5721e-09
SLC39A6	1.88832	22.1644	1.5902e-09
MTHFD1	1.15787	22.1342	1.61065e-09
BRIP1	2.99202	22.0753	1.65139e-09
RNASE4	-1.88674	-21.9469	1.74412e-09
LMBR1	1.63029	21.9004	1.77917e-09
CENPK	2.68286	21.6843	1.95233e-09
PRIM1	1.59825	21.6779	1.9577e-09
MYB	1.30635	21.6406	1.98949e-09
HEY2	1.76597	21.5199	2.09649e-09
MALL	-1.09859	-21.4514	2.16001e-09
HILPDA	-1.26809	-21.43	2.18021e-09
SLC6A14	1.92637	21.308	2.29995e-09
AGR3	3.69284	21.2088	2.40254e-09
KIAA0101	1.50759	21.2034	2.40824e-09
CCNA2	1.49124	21.1785	2.43486e-09
CMSS1	1.08863	21.1632	2.45139e-09
LMNB1	1.44101	20.9375	2.71e-09
TTF2	1.02678	20.9339	2.71441e-09
FIGNL1	1.96222	20.9204	2.73079e-09
POLA1	1.37459	20.8871	2.77185e-09
SMIM5	-1.34173	-20.8732	2.78914e-09
IGFBP3	-1.29988	-20.8512	2.81668e-09
KRT80	-1.32945	-20.8228	2.8528e-09
ASF1B	1.28914	20.7964	2.88692e-09
DHFR	1.25355	20.7756	2.91399e-09
ANLN	2.50082	20.7064	3.00633e-09
FAM174B	-1.30281	-20.5275	3.2603e-09
TRIP13	1.26042	20.4842	3.32529e-09
NDC80	1.79547	20.4713	3.3449e-09
LDHA	1.19994	20.4689	3.34859e-09
HELLS	1.5646	20.4144	3.43303e-09
NPY1R	2.57738	20.3296	3.56906e-09
PRC1	1.21858	20.2959	3.6248e-09
RAD51AP1	1.98678	20.2693	3.66951e-09
C6orf141	1.23422	20.2662	3.67481e-09
ANP32E	1.5521	20.1232	3.92601e-09
NOLC1	1.05542	20.0944	3.97882e-09
PCP4	1.08726	20.0717	4.02098e-09
CDC45	1.55336	20.0544	4.05348e-09
PPAT	1.28701	20.016	4.12662e-09
VRK1	1.48188	19.969	4.21823e-09
PPL	-1.12227	-19.9065	4.3434e-09
UPK1A	-1.47206	-19.8005	4.56538e-09
HMCN1	1.33779	19.7671	4.63776e-09
PMAIP1	1.41848	19.7256	4.72958e-09
NDC1	1.16169	19.7254	4.73014e-09
UNG	1.2329	19.6567	4.88649e-09
TOP2A	1.41321	19.6056	5.00672e-09
MCM4	1.28843	19.5991	5.02223e-09
FREM2	1.74422	19.5969	5.02743e-09
STIL	1.39275	19.5342	5.17997e-09
CTPS1	1.1654	19.4433	5.41025e-09
NUP155	1.43294	19.431	5.44209e-09
CHAC2	1.32287	19.3609	5.62853e-09
MCM6	1.13517	19.335	5.69919e-09
BMF	-1.17571	-19.2859	5.8358e-09
WRB	1.20248	19.2644	5.89695e-09
ST3GAL1	-1.16399	-19.2154	6.03857e-09
S100P	-1.12871	-19.1871	6.12206e-09
DSN1	1.12715	19.1678	6.17957e-09
TIPIN	2.0322	19.1457	6.24644e-09
TYMS	1.15833	19.1378	6.27042e-09
MCM7	1.26378	19.1328	6.28579e-09
MYC	1.12897	19.0663	6.49297e-09
ELOVL2	1.91404	19.0131	6.66403e-09
SFXN2	1.33751	18.9862	6.7526e-09
ABCE1	1.8895	18.899	7.04826e-09
ACTL6A	1.20735	18.8908	7.07696e-09
CRIP1	-1.2661	-18.8888	7.08392e-09
NDRG1	-1.02637	-18.8595	7.1869e-09
STC2	1.11931	18.7496	7.58871e-09
DNAJC9	0.950787	18.742	7.61749e-09
MCM2	1.27401	18.6907	7.81425e-09
SELT	0.971947	18.6733	7.88226e-09
SELENBP1	-1.00421	-18.6581	7.94206e-09
LOC101926907	-0.943082	-18.6042	8.15894e-09
TMEM64	1.56715	18.5989	8.18073e-09
AMD1	1.95881	18.5914	8.21115e-09
SUCLA2	1.061	18.5822	8.24908e-09
MREG	1.41566	18.5771	8.27028e-09
RFC3	1.4603	18.5577	8.35118e-09
EIF1AX	1.40038	18.5571	8.35358e-09
DNAJA1	1.13192	18.466	8.74504e-09
CSE1L	1.78962	18.4627	8.75952e-09
CYP4B1	-0.994747	-18.4511	8.81076e-09
PRPS2	1.23854	18.4508	8.81222e-09
DNMT1	1.1452	18.4462	8.83267e-09
FKBP5	1.20505	18.4049	9.01871e-09
DONSON	1.86194	18.3908	9.08305e-09
RACGAP1	1.07122	18.3216	9.4071e-09
GABBR2	-0.981737	-18.2945	9.53737e-09
VAMP5	-1.00373	-18.2061	9.97639e-09
IGFBP4	1.19113	18.1893	1.00623e-08
ZWINT	1.02721	18.1367	1.03371e-08
CCT2	1.42867	18.1347	1.03478e-08
C2orf54	-0.942177	-18.113	1.04632e-08
RFWD3	1.21351	18.1032	1.05162e-08
SCN1B	-0.892838	-18.01	1.10323e-08
UBE2C	0.922943	17.9731	1.12448e-08
TMPO	1.29241	17.9398	1.14403e-08
HNRNPAB	0.934672	17.9225	1.15428e-08
NETO2	1.15668	17.9216	1.15482e-08
HAUS3	1.21383	17.7925	1.23502e-08
EXOSC9	1.0147	17.7643	1.25332e-08
TMEM45B	-1.16527	-17.7633	1.254e-08
CTR9	0.920339	17.7625	1.25448e-08
TOPBP1	1.70863	17.7608	1.25565e-08
FANCI	1.78348	17.7462	1.26525e-08
PRSS8	-1.03995	-17.7389	1.27006e-08
RAD51C	1.27549	17.7104	1.28915e-08
GREB1	1.57484	17.7084	1.29053e-08
TCF19	1.25014	17.6908	1.30249e-08
SAT2	-1.2493	-17.6712	1.31593e-08
MB	-1.16459	-17.6611	1.32298e-08
HNRNPH3	1.04765	17.6566	1.32608e-08
CEP55	2.06184	17.6193	1.35233e-08
SYBU	1.11917	17.6187	1.35281e-08
GINS3	0.97293	17.599	1.36687e-08
MSH2	1.74227	17.5457	1.4059e-08
SFR1	1.06377	17.5305	1.41723e-08
LYPD1	-1.21988	-17.5053	1.43628e-08
RP11-134G8.8	-1.01706	-17.483	1.45339e-08
KIAA0226L	1.38816	17.4485	1.48021e-08
EGLN3	-1.25042	-17.4125	1.50885e-08
TOM1	-1.08442	-17.405	1.51487e-08
CENPH	1.7308	17.3723	1.54154e-08
CENPU	1.12912	17.3419	1.56674e-08
TMC4	-0.860553	-17.3404	1.56802e-08
BIK	-1.25373	-17.3372	1.57072e-08
TMEM140	-1.56029	-17.2465	1.64893e-08
BAMBI	-1.02137	-17.2434	1.65164e-08
SERHL2	-1.03021	-17.2321	1.66171e-08
LYPD3	-0.958098	-17.1924	1.69763e-08
BLNK	-1.05976	-17.1197	1.76557e-08
UBE2L6	-1.02367	-17.0978	1.78662e-08
ORAI3	-0.949475	-17.0904	1.7938e-08
EFNA1	-1.22197	-17.0845	1.79961e-08
SLC29A1	0.861698	17.0816	1.80237e-08
U47924.27	-0.910801	-17.0645	1.81926e-08
TMEM194A	1.36025	17.0216	1.86212e-08
OIP5	1.15311	16.989	1.8955e-08
TXNDC16	1.06822	16.9822	1.90247e-08
ST3GAL4-AS1	-0.890543	-16.9637	1.92177e-08
NUDT21	0.886891	16.9126	1.97624e-08
DCLRE1B	0.97846	16.8941	1.9963e-08
HIF1A	1.4775	16.8837	2.00777e-08
SOX9	-1.19658	-16.8699	2.02304e-08
DHX15	1.31614	16.8628	2.0309e-08
ELF3	-1.18934	-16.8416	2.05468e-08
SPSB2	-1.09765	-16.8415	2.05478e-08
CKAP5	1.01856	16.8262	2.07209e-08
RRN3	0.889046	16.7325	2.18199e-08
PINK1	-0.926927	-16.7177	2.19997e-08
RILPL2	-0.993152	-16.6794	2.2471e-08
BCAS1	-1.08455	-16.662	2.26888e-08
MVP	-1.16475	-16.6464	2.28868e-08
C1orf106	-1.01755	-16.6379	2.29951e-08
PARP2	0.954165	16.6208	2.32141e-08
GRHL3	-1.30792	-16.6099	2.33555e-08
PPM1K	0.887222	16.6048	2.34222e-08
RND1	-1.2823	-16.549	2.41619e-08
ALG10	0.953954	16.5463	2.41984e-08
CDCA5	1.06313	16.5369	2.43255e-08
MYBL1	1.86639	16.5211	2.45418e-08
FAM65C	-0.824954	-16.5183	2.45804e-08
TFDP1	0.891866	16.5103	2.46902e-08
DEK	1.82413	16.5056	2.47565e-08
TGFBI	-0.878278	-16.4688	2.52721e-08
PIFO	-0.949135	-16.4497	2.55439e-08
ID1	-0.914459	-16.4189	2.59908e-08
AQP3	-0.981129	-16.4105	2.6113e-08
SRSF10	1.22804	16.4072	2.61629e-08
PRKDC	0.956776	16.4024	2.62331e-08
IPO7	1.1238	16.3914	2.63966e-08
ATF1	1.06323	16.3819	2.65372e-08
SELL	-1.19289	-16.3564	2.69228e-08
ISOC1	0.885964	16.3509	2.70066e-08
CHRNA5	1.28222	16.3424	2.71364e-08
GPD2	1.07485	16.3204	2.74764e-08
ABHD3	0.864336	16.3139	2.75767e-08
SUPT16H	1.6908	16.2957	2.78636e-08
EPRS	0.971409	16.2915	2.79295e-08
MKI67	1.26787	16.2545	2.85225e-08
HCK	1.81261	16.2487	2.86164e-08
NUPR1	-0.91544	-16.224	2.90212e-08
PFKFB3	-0.843178	-16.2057	2.93255e-08
EIF5B	1.02089	16.1834	2.97005e-08
CKS1B	0.79451	16.1568	3.01545e-08
LRP10	-0.826518	-16.1383	3.04754e-08
DDX21	1.40318	16.1211	3.07756e-08
PRSS23	1.06059	16.1123	3.09322e-08
MID1IP1	-0.947062	-16.062	3.18369e-08
CSRNP1	-0.835179	-16.0534	3.19952e-08
RFC4	2.01558	16.0405	3.22321e-08
NCAPG	1.79489	16.0352	3.23322e-08
CGN	-0.956421	-16.0088	3.28275e-08
VRK2	0.99681	15.984	3.32998e-08
SYTL5	1.47242	15.9837	3.3305e-08
GRN	-0.793717	-15.9801	3.33747e-08
HMGB1	1.21874	15.9543	3.3876e-08
SEH1L	0.936479	15.9349	3.42581e-08
GLO1	1.05204	15.9106	3.47423e-08
NUP160	0.842991	15.91	3.47549e-08
CAP2	1.30229	15.8949	3.50609e-08
DBF4	1.72068	15.8551	3.58811e-08
EXOSC8	1.34864	15.8201	3.66183e-08
HSPH1	1.34551	15.8101	3.68342e-08
LINC01293	2.00623	15.8046	3.6952e-08
SIGLEC15	0.879729	15.7977	3.71008e-08
PMEPA1	-0.841153	-15.7784	3.75214e-08
NUP35	1.26153	15.7571	3.79914e-08
CYSRT1	-1.21007	-15.7477	3.81998e-08
QSER1	1.09756	15.7032	3.92095e-08
HSP90AA1	2.15086	15.6618	4.01734e-08
SAT1	-0.977239	-15.6577	4.0271e-08
SSFA2	1.39926	15.6552	4.03312e-08
BEX4	-1.03794	-15.6493	4.04712e-08
PTK6	-0.989031	-15.6217	4.11346e-08
RTN2	-1.17299	-15.6008	4.16443e-08
ERH	0.923677	15.5962	4.17573e-08
SPAG1	0.97176	15.5943	4.18057e-08
MCM5	1.14059	15.5861	4.20075e-08
ZNF600	1.45505	15.5793	4.21775e-08
SERBP1	0.910629	15.5715	4.23726e-08
CENPN	0.851851	15.549	4.2939e-08
C1orf226	1.04527	15.5274	4.34926e-08
CLDN9	-1.14899	-15.5064	4.40369e-08
ABAT	0.893424	15.5	4.42044e-08
TSPAN13	0.841494	15.4738	4.49002e-08
PPFIBP2	-0.929458	-15.4688	4.50334e-08
FAM122B	0.841583	15.4485	4.55808e-08
VPS51	-0.900673	-15.4466	4.56308e-08
LRR1	0.819318	15.4441	4.56995e-08
YWHAQ	0.82915	15.4308	4.60643e-08
C6orf211	1.37695	15.4105	4.66245e-08
RIPK4	-0.824821	-15.3845	4.73558e-08
MUC20	-0.828085	-15.3652	4.79046e-08
CTNNAL1	0.998083	15.3624	4.79837e-08
ORC1	1.4038	15.3533	4.82479e-08
PP14571	-1.40337	-15.3213	4.91833e-08
UPK3A	-1.37121	-15.3016	4.97662e-08
IFI35	-1.16515	-15.2953	4.99561e-08
BCAS2	1.08888	15.2949	4.99684e-08
EPHX1	-0.807806	-15.2776	5.04919e-08
THAP9-AS1	1.52119	15.2604	5.10175e-08
DHX29	1.23731	15.2593	5.10491e-08
TMEM40	-0.993695	-15.2573	5.11126e-08
TUFT1	-0.780071	-15.2492	5.13613e-08
LRRC73	-0.832714	-15.2413	5.16073e-08
DDX18	1.19795	15.2395	5.16643e-08
H2AFZ	0.752614	15.2353	5.17962e-08
CCT5	0.799705	15.2215	5.22265e-08
RAD54L	0.948885	15.1954	5.30596e-08
RASD1	-1.05324	-15.1832	5.3453e-08
SLC25A32	1.02531	15.1785	5.36054e-08
CDH26	0.905956	15.1659	5.40146e-08
CHPF2	-0.868599	-15.1627	5.41203e-08
HCAR3	-1.17777	-15.1529	5.44402e-08
SLC25A23	-0.788423	-15.1523	5.44632e-08
CTSH	-0.826219	-15.1416	5.48166e-08
ZG16B	-1.02265	-15.1166	5.56562e-08
TECPR1	-0.911771	-15.1101	5.58738e-08
FHL1	1.03801	15.0562	5.77384e-08
PRR15	-1.00407	-15.047	5.80633e-08
TFPI2	0.836828	15.0294	5.86918e-08
AHRR	-2.0849	-15.0271	5.87764e-08
LOC100996740	-0.909627	-15.015	5.92106e-08
NRIP1	2.12157	15.002	5.9683e-08
IFIT1	-1.20955	-14.9973	5.98569e-08
CBX5	1.38939	14.9915	6.00674e-08
FEM1C	1.01489	14.9868	6.02417e-08
MKNK2	-0.740828	-14.963	6.11289e-08
L1CAM	-0.781743	-14.9552	6.14212e-08
CDCA7	1.13779	14.9384	6.20586e-08
MST4	1.4961	14.9308	6.23499e-08
DLGAP5	1.63201	14.9145	6.29769e-08
CCDC47	1.10975	14.9112	6.31066e-08
MGME1	0.849734	14.9008	6.351e-08
MEST	0.903857	14.8708	6.46951e-08
KCTD3	1.26447	14.866	6.48894e-08
KPNA2	0.838706	14.8632	6.49984e-08
HLA-E	-0.839257	-14.8573	6.52366e-08
IRF9	-0.98356	-14.8482	6.5606e-08
NMD3	1.50489	14.8417	6.58676e-08
TIFA	0.879202	14.8373	6.6049e-08
BRCC3	1.20956	14.8356	6.61165e-08
AMMECR1	1.03296	14.8327	6.62389e-08
TCF7L1	-1.14466	-14.8	6.75935e-08
SOX3	1.00741	14.7998	6.75983e-08
USP1	1.68584	14.7768	6.85709e-08
UBR7	0.912996	14.7739	6.86964e-08
SPTSSA	0.77084	14.7704	6.88434e-08
C19orf66	-0.767863	-14.7664	6.90154e-08
GPN3	1.11031	14.6788	7.2886e-08
DHTKD1	0.745094	14.6724	7.31777e-08
TPX2	0.894148	14.6655	7.34927e-08
PUS7	1.27284	14.6593	7.37801e-08
CNOT8	0.93128	14.657	7.38838e-08
SMS	0.921011	14.6481	7.43003e-08
BARD1	1.07242	14.6421	7.45784e-08
FANCL	1.71615	14.6247	7.53925e-08
SMC2	1.91507	14.6212	7.55604e-08
C2orf69	1.25167	14.6035	7.64042e-08
UPK3B	-0.75329	-14.6032	7.64167e-08
TMED8	1.23772	14.5913	7.69891e-08
PHLDA3	-0.78981	-14.5805	7.75156e-08
RAP2C	0.782854	14.5789	7.75956e-08
SPAG5	0.744824	14.5723	7.79137e-08
SPCS3	0.877809	14.5566	7.86905e-08
UAP1L1	-0.934874	-14.5494	7.90468e-08
ABCG1	-0.870908	-14.5388	7.95769e-08
UGT2B15	1.96153	14.5203	8.05103e-08
CTSL	-0.833382	-14.4959	8.17583e-08
GPRC5C	-0.856991	-14.4933	8.18924e-08
MSH6	1.05764	14.4893	8.21003e-08
VPS37A	0.840492	14.482	8.24794e-08
TMEM38B	0.992599	14.4796	8.26037e-08
TSPAN1	-0.80541	-14.4785	8.26612e-08
CCDC117	0.881724	14.4735	8.29268e-08
ZDHHC7	-0.868596	-14.4703	8.30947e-08
SSR1	0.927333	14.4675	8.32431e-08
NUSAP1	1.26261	14.4664	8.33002e-08
AREG	0.741345	14.4662	8.3311e-08
ID3	-1.00535	-14.4613	8.35668e-08
IL1R1	-1.06329	-14.4588	8.37018e-08
ATP13A3	1.18908	14.438	8.48094e-08
SEMA3C	1.86341	14.4368	8.48753e-08
SLC26A2	1.1463	14.4367	8.48801e-08
IARS	1.17587	14.4359	8.49237e-08
NEU1	-0.893554	-14.4199	8.57932e-08
TNS3	-1.02794	-14.4104	8.63106e-08
TMX1	1.27478	14.3968	8.70586e-08
COPS3	0.864083	14.3847	8.77297e-08
SIAH2	0.824485	14.3732	8.83785e-08
PLLP	-1.05369	-14.3671	8.87199e-08
LINC01137	-0.878029	-14.3587	8.91982e-08
GCA	0.927735	14.3542	8.94508e-08
PKMYT1	0.896343	14.2938	9.29731e-08
SLC39A8	0.851981	14.2615	9.49178e-08
SSH3	-0.728091	-14.2562	9.52398e-08
FZD2	-0.952681	-14.2441	9.59835e-08
IMPACT	0.789114	14.2412	9.61602e-08
CAPN9	-0.848567	-14.2406	9.61973e-08
NUP107	1.75207	14.2381	9.63521e-08
NEDD1	1.17069	14.2375	9.63879e-08
DCK	1.00345	14.2255	9.71334e-08
PRKAR2B	1.00143	14.2236	9.72529e-08
PTPLB	1.29928	14.211	9.80437e-08
CMC2	0.811415	14.1994	9.87769e-08
FASTKD3	0.865658	14.1846	9.97288e-08
SIL1	-1.29886	-14.1713	1.00585e-07
HAUS1	1.44099	14.1636	1.01089e-07
KIAA1715	1.12626	14.1586	1.01411e-07
UGDH	1.08295	14.1477	1.02127e-07
CERS4	-0.95038	-14.1445	1.02337e-07
UBE2K	0.720463	14.1269	1.03514e-07
SRM	0.847185	14.1163	1.04224e-07
C11orf96	-0.943573	-14.1138	1.04393e-07
API5	0.774146	14.1048	1.05007e-07
CPSF2	1.19084	14.0891	1.06075e-07
ADCY1	0.838716	14.0675	1.07574e-07
SYNGR3	-0.722945	-14.0586	1.082e-07
SYAP1	0.942039	14.0576	1.08272e-07
MLH1	0.78772	14.0526	1.08625e-07
ACYP1	0.757517	14.0521	1.08655e-07
OSMR	0.781932	14.0517	1.08683e-07
DDIAS	1.2912	14.0382	1.09642e-07
HSP90AB1	0.822915	14.026	1.10516e-07
NBPF1	0.842248	14.0078	1.11839e-07
DLAT	0.755211	13.9967	1.1265e-07
CACYBP	0.72778	13.987	1.13365e-07
KIAA1522	-0.742232	-13.9827	1.13682e-07
PRLR	0.862073	13.972	1.14479e-07
KAT6B	0.805709	13.9479	1.16298e-07
LIG1	0.772557	13.9469	1.16372e-07
CIB1	-0.851249	-13.9402	1.16888e-07
ENOPH1	0.908043	13.9257	1.18002e-07
GOLT1B	1.1027	13.9149	1.1884e-07
TMOD3	0.873954	13.9008	1.19943e-07
RAB30	1.16017	13.8997	1.20037e-07
DYNLT3	0.930751	13.8984	1.20131e-07
HES1	-0.841029	-13.8902	1.20784e-07
TRA2B	0.798185	13.8863	1.21093e-07
C19orf33	-1.00127	-13.883	1.21359e-07
SLC29A3	-0.879767	-13.8797	1.2162e-07
PSMD12	0.890938	13.879	1.21677e-07
PRPF4	0.795707	13.8757	1.21938e-07
IL17RB	0.994691	13.8731	1.2215e-07
NT5C2	0.853149	13.8602	1.23194e-07
SHISA2	-1.04862	-13.849	1.24106e-07
SIPA1	-0.741929	-13.8486	1.24134e-07
AIDA	1.12825	13.8359	1.25181e-07
GINS2	0.748431	13.8317	1.25525e-07
ZWILCH	2.14881	13.8306	1.25616e-07
SMARCA5	1.09037	13.8171	1.26744e-07
NECAB1	1.76643	13.8059	1.27687e-07
IL4R	-0.830279	-13.8017	1.28035e-07
SLTM	1.19985	13.7801	1.29877e-07
PKIG	-0.94719	-13.7533	1.32204e-07
AHSA1	0.819839	13.7443	1.32998e-07
DSCAM	0.728159	13.7382	1.33536e-07
RAPGEFL1	0.907456	13.7336	1.33946e-07
SUV39H2	1.24106	13.71	1.3606e-07
FAM110B	-0.672307	-13.7024	1.36755e-07
MRPL13	0.818255	13.7012	1.36859e-07
FKBP4	0.850961	13.6934	1.37577e-07
KPNB1	0.866753	13.6884	1.38035e-07
LRP8	0.813977	13.688	1.38064e-07
DUT	0.771541	13.6849	1.38351e-07
BPIFB1	-0.964994	-13.6821	1.38612e-07
PREPL	0.855753	13.6773	1.39058e-07
HDHD3	-0.862434	-13.6635	1.40345e-07
AHCTF1	0.932838	13.6523	1.41393e-07
SLC30A5	0.69023	13.6473	1.41865e-07
C12orf75	0.972693	13.6278	1.43728e-07
LEO1	0.705673	13.6278	1.43729e-07
POLE2	2.03441	13.6271	1.43796e-07
FAM84A	-0.96853	-13.6198	1.44498e-07
RAN	0.711356	13.6166	1.4481e-07
HSP90B1	0.833962	13.6129	1.45168e-07
KIF2A	1.00979	13.6107	1.45378e-07
MGP	1.27241	13.6044	1.45999e-07
PLEKHA7	-0.727703	-13.5822	1.48186e-07
HSPA4L	1.09892	13.5762	1.48783e-07
QPRT	-0.91211	-13.5648	1.49925e-07
KIF21A	1.3148	13.5425	1.52181e-07
MRPL3	1.03472	13.5366	1.52792e-07
VTCN1	-1.10337	-13.5334	1.53117e-07
NOC3L	1.40349	13.5309	1.53381e-07
BST2	-1.35834	-13.525	1.53992e-07
DHX9	1.28869	13.5239	1.541e-07
HSPE1	0.975001	13.5192	1.5459e-07
METRNL	-0.841632	-13.4915	1.57508e-07
2018-03-02	-0.950849	-13.4804	1.58693e-07
NATD1	-0.767265	-13.473	1.59487e-07
UBALD2	-0.766907	-13.4649	1.60356e-07
ZFR	0.930952	13.4612	1.60758e-07
EXO1	1.17705	13.456	1.61331e-07
EIF3J	0.906612	13.4555	1.61378e-07
RPE	0.823822	13.4551	1.61427e-07
TAF5	0.667296	13.4548	1.61459e-07
SPAG4	-0.952601	-13.4543	1.61517e-07
UBA2	0.690678	13.4374	1.63376e-07
TMEM168	1.00957	13.4082	1.66637e-07
LOC101927263	-0.739548	-13.398	1.678e-07
PSMC6	0.787305	13.3937	1.68291e-07
PPA1	0.723402	13.3919	1.68486e-07
G2E3	1.19049	13.3688	1.71162e-07
CBX6	-0.742501	-13.3539	1.72909e-07
PIGW	0.830011	13.3467	1.73756e-07
ALG6	0.943017	13.3417	1.74345e-07
FAM217B	0.866862	13.3377	1.74823e-07
KIF4A	0.862839	13.3153	1.77518e-07
C1orf85	-1.10678	-13.3038	1.78914e-07
PLK4	0.974273	13.2986	1.79555e-07
KPNA3	0.905656	13.2907	1.80527e-07
LOC100288911	-1.07557	-13.2743	1.82556e-07
SNW1	0.756861	13.2721	1.82839e-07
OIP5-AS1	0.723841	13.2588	1.84511e-07
GGCT	0.769313	13.2424	1.86593e-07
XPOT	1.01382	13.2423	1.8661e-07
PNP	0.678851	13.2225	1.89168e-07
CCT6A	0.734381	13.2209	1.89374e-07
FAM83A	-0.756919	-13.2173	1.8984e-07
ANXA3	-0.890934	-13.2024	1.91795e-07
RGS22	0.758821	13.1941	1.92892e-07
ALDH1A3	-1.11748	-13.1871	1.93825e-07
LMAN1	0.699902	13.1584	1.97698e-07
PRRT3	-0.955714	-13.1402	2.00205e-07
CACFD1	-0.822572	-13.1075	2.04786e-07
PBX3	1.03957	13.1057	2.05033e-07
PDLIM1	-0.821715	-13.0884	2.0751e-07
DYNLRB2	-1.10502	-13.088	2.07574e-07
ARMC1	1.10253	13.0816	2.08488e-07
CALCR	1.09418	13.0778	2.09049e-07
CHEK1	0.998661	13.0741	2.09576e-07
BATF	-0.672676	-13.0708	2.10063e-07
RINT1	1.06298	13.0446	2.13919e-07
PPAP2C	-0.966032	-13.0427	2.142e-07
NAA50	0.921882	13.0347	2.15408e-07
EIF2S1	0.906333	13.0323	2.1576e-07
MIS18A	0.795997	13.0319	2.1582e-07
C10orf10	-1.00832	-13.0243	2.16963e-07
CIART	-0.888746	-13.0223	2.17269e-07
MGLL	-0.770694	-13.0139	2.18539e-07
NOL11	1.10178	13.011	2.18985e-07
RPA3OS	0.980911	13.0096	2.19198e-07
NUAK1	-0.972316	-13.0075	2.19529e-07
PA2G4	0.703366	13.0052	2.19877e-07
ITPKC	-0.956447	-13.0034	2.20157e-07
RAP1GAP	-0.731791	-13.0014	2.2046e-07
MIEF2	-0.91104	-12.9952	2.21414e-07
RNF138	0.813655	12.9909	2.22084e-07
NFKBIL1	-0.66315	-12.9879	2.22543e-07
SVIP	0.809923	12.9836	2.23214e-07
BAG1	-0.654278	-12.9703	2.25303e-07
SMC4	1.4257	12.9673	2.25781e-07
RPP40	0.666869	12.9654	2.26073e-07
C6orf1	-0.783564	-12.9617	2.26655e-07
PNPLA7	-0.917621	-12.959	2.27086e-07
C2CD5	0.981601	12.9498	2.28556e-07
GDI2	1.2948	12.944	2.29489e-07
LMCD1	-0.747633	-12.9425	2.29734e-07
TBPL1	0.995648	12.9348	2.30965e-07
CELSR2	0.717016	12.9241	2.32715e-07
LARP4	0.958156	12.919	2.33549e-07
NCBP1	1.48357	12.9178	2.33742e-07
TMEM167A	0.838976	12.9171	2.33855e-07
KRT83	-0.846354	-12.9021	2.36336e-07
SERPINB1	-0.728242	-12.8891	2.38495e-07
LAPTM4B	0.875613	12.889	2.38511e-07
PDHX	0.756123	12.8886	2.38588e-07
ANKRD35	-0.894483	-12.8661	2.42399e-07
KDM1B	0.985458	12.8638	2.42786e-07
TEAD1	0.786617	12.8618	2.43124e-07
CEP76	0.782425	12.8365	2.47506e-07
S100A16	-0.747943	-12.8347	2.47825e-07
RBBP7	0.753113	12.8249	2.49537e-07
MYO5C	1.1951	12.8208	2.50258e-07
RECQL	1.72505	12.7974	2.5444e-07
LOC100506119	-1.0777	-12.7947	2.54923e-07
PALM3	-0.778483	-12.793	2.55236e-07
DEPDC1	1.47167	12.7894	2.55878e-07
CRNKL1	0.882855	12.7798	2.57627e-07
HLA-DMA	-0.843712	-12.77	2.59432e-07
RHNO1	0.90758	12.751	2.62955e-07
LYPLA1	0.79035	12.7493	2.63266e-07
BRIX1	1.20951	12.7481	2.63496e-07
HMGCL	-0.760118	-12.746	2.63887e-07
ZNF296	-0.922422	-12.7426	2.6452e-07
STK10	-0.672543	-12.7409	2.64842e-07
VDAC1	0.767695	12.731	2.66718e-07
RAP1GAP2	-0.83489	-12.7228	2.68272e-07
OTUD6B	1.751	12.7194	2.68925e-07
DPY30	0.688754	12.6936	2.73916e-07
C14orf142	0.956578	12.6915	2.74323e-07
PDS5A	0.985004	12.686	2.7539e-07
G3BP2	0.82222	12.6859	2.75417e-07
SIKE1	0.953775	12.6849	2.75612e-07
RAB24	-0.787566	-12.675	2.77571e-07
MAFB	0.711891	12.6691	2.78736e-07
FOS	0.757142	12.6626	2.80039e-07
ZMPSTE24	0.925109	12.6606	2.80438e-07
ZMYND11	0.861368	12.6484	2.82898e-07
XBP1	0.683502	12.6439	2.83815e-07
ASCL1	0.840759	12.6327	2.86087e-07
VAV3	0.84551	12.6299	2.86667e-07
XRCC5	0.932821	12.6276	2.87132e-07
RPAP3	1.42337	12.613	2.90158e-07
IMMT	0.635313	12.6124	2.90285e-07
OAS1	-1.33929	-12.6062	2.91579e-07
SNX10	1.11649	12.5937	2.94211e-07
IGSF1	0.921827	12.5874	2.95528e-07
HS3ST3A1	1.17655	12.583	2.96477e-07
GABARAPL1	-0.847882	-12.5806	2.96989e-07
HMGB2	0.629806	12.5783	2.97469e-07
ATP2C2	-0.713621	-12.5762	2.97928e-07
TLE2	-0.817108	-12.5645	3.00453e-07
MBD4	1.20743	12.5622	3.00937e-07
SNRPA1	0.73953	12.5615	3.01084e-07
CPSF3	0.811571	12.5585	3.01742e-07
RNF43	-0.812414	-12.5564	3.02194e-07
DSCC1	0.698919	12.5535	3.02832e-07
CDK2	0.6791	12.5499	3.03626e-07
SRPX	-0.817138	-12.5466	3.04344e-07
SLC25A40	0.879369	12.5399	3.05818e-07
ZNF581	-0.902882	-12.5364	3.06595e-07
MISP	-0.98694	-12.5266	3.08765e-07
CASP8AP2	1.20625	12.5196	3.10312e-07
CAPS	-0.727479	-12.519	3.10449e-07
SPINT1	-0.686442	-12.5177	3.1075e-07
PDSS1	0.686579	12.5125	3.11911e-07
LOC100507516	-0.782453	-12.5012	3.14476e-07
YWHAE	1.02547	12.5006	3.14604e-07
SLC9A3R1	0.739772	12.5004	3.14655e-07
IFFO2	-0.768618	-12.4982	3.15147e-07
NYNRIN	-0.932402	-12.4973	3.15374e-07
ASNSD1	1.19038	12.4965	3.15553e-07
ELMO3	-0.77474	-12.4935	3.16219e-07
ECT2	1.14194	12.4868	3.17764e-07
TP53INP2	-1.0911	-12.4856	3.18052e-07
RPRD1A	0.889133	12.4755	3.20372e-07
TJP1	0.680895	12.4742	3.20675e-07
HPRT1	0.648081	12.4677	3.22186e-07
PPID	0.75904	12.4578	3.24516e-07
THAP10	1.21351	12.4546	3.25268e-07
PIK3C2B	-0.82452	-12.4495	3.26476e-07
CDC123	0.759627	12.4435	3.27887e-07
AC079305.10	-0.854339	-12.4361	3.29669e-07
NUDCD1	0.773056	12.4254	3.32238e-07
TPD52	0.715379	12.4224	3.32953e-07
ZNF718	0.987631	12.409	3.36207e-07
SKA3	0.917774	12.4025	3.37812e-07
PTGES3	0.883231	12.4017	3.37999e-07
ITGA3	-0.918917	-12.4015	3.38062e-07
NXT2	1.1641	12.4001	3.38408e-07
GGH	0.914208	12.3884	3.41293e-07
GET4	-0.67638	-12.3872	3.416e-07
FKBP2	-0.677225	-12.3803	3.43311e-07
NARS	1.1644	12.3797	3.43466e-07
WDR45	-0.825689	-12.3695	3.46028e-07
PPIL1	0.850223	12.3664	3.46819e-07
KIAA0513	-0.986279	-12.3506	3.50851e-07
GUSB	-0.703484	-12.3377	3.54166e-07
CIRH1A	0.691351	12.3324	3.55556e-07
TNFRSF21	-0.846849	-12.3159	3.59874e-07
ZNF143	0.822741	12.3158	3.59902e-07
DNAJC10	0.993237	12.3012	3.63752e-07
KIF15	1.236	12.3009	3.63843e-07
IGDCC3	-0.666464	-12.2982	3.64568e-07
CORO1B	-0.797726	-12.2954	3.65306e-07
CDT1	1.01396	12.2922	3.66169e-07
HIP1R	-0.655487	-12.2915	3.66361e-07
PSIP1	0.967782	12.2869	3.67608e-07
HSD17B14	-0.665471	-12.2851	3.68081e-07
ZFYVE1	-0.627261	-12.2809	3.69209e-07
CDC7	1.98829	12.2733	3.71288e-07
MTERF3	1.1868	12.2652	3.73504e-07
IDE	0.913843	12.2629	3.74137e-07
NT5C3A	0.85612	12.2552	3.76256e-07
ALG8	1.07714	12.2469	3.78569e-07
LGALS3BP	-0.929677	-12.2467	3.78618e-07
SMIM13	0.789307	12.2436	3.79479e-07
SRP19	0.835588	12.2378	3.81124e-07
RMI1	1.62583	12.2318	3.82814e-07
RP11-532F12.5	-0.834639	-12.2297	3.83397e-07
TIPARP	1.12347	12.2291	3.8356e-07
SDC1	-0.663732	-12.2233	3.85221e-07
BAK1	-1.05625	-12.2224	3.85478e-07
PPM1D	0.721562	12.2206	3.85983e-07
CCNH	0.867706	12.2147	3.87654e-07
TSPO	-0.902258	-12.207	3.89882e-07
RFC1	0.966827	12.2037	3.90813e-07
HSPD1	0.699163	12.1984	3.92345e-07
PPP1CC	0.696654	12.1981	3.92446e-07
SMEK1	0.816838	12.1976	3.92591e-07
YTHDF3	1.00345	12.1952	3.9327e-07
SPPL2A	0.947241	12.1861	3.95934e-07
FOPNL	0.749713	12.1834	3.96721e-07
TUBG1	0.914145	12.1782	3.98257e-07
PARPBP	0.763923	12.1712	4.00324e-07
GTF3C6	0.653634	12.1682	4.01213e-07
SCAMP1	0.836678	12.1579	4.04289e-07
CDCA2	0.726481	12.1518	4.06113e-07
NCAPH	1.02713	12.1405	4.09544e-07
TUBB	0.646546	12.1369	4.10647e-07
USP37	1.12924	12.1314	4.12311e-07
TRPS1	1.03827	12.1312	4.12386e-07
KIF23	0.847333	12.1275	4.13506e-07
VAMP8	-0.712281	-12.1243	4.14483e-07
NOP58	1.94082	12.1168	4.16803e-07
FAM20B	0.685696	12.1094	4.19111e-07
CA11	-0.657898	-12.0914	4.24772e-07
CDKN1A	-0.706149	-12.0883	4.25751e-07
ESRRA	-0.681566	-12.0775	4.29175e-07
CERS6	1.01191	12.0706	4.31381e-07
TRAF4	-0.821244	-12.0693	4.31825e-07
SYNCRIP	0.715658	12.068	4.32231e-07
GUF1	1.00885	12.063	4.33855e-07
SUN2	-0.724232	-12.0555	4.36292e-07
CA4	-0.767053	-12.0469	4.39083e-07
ARFIP1	0.774431	12.0454	4.39574e-07
RBM14	1.05371	12.0401	4.41326e-07
ZNF121	1.26068	12.0355	4.42837e-07
LARS	0.665011	12.035	4.43025e-07
SLC2A6	-0.87103	-12.0341	4.43328e-07
CLCN7	-0.638893	-12.0337	4.43455e-07
CHMP6	-0.74991	-12.0248	4.46395e-07
MAD2L1	1.33066	12.0245	4.46503e-07
P2RY2	-0.676291	-12.0156	4.49501e-07
YBX1	0.746411	12.0094	4.51576e-07
FAM129B	-0.591809	-12.0043	4.53312e-07
FBXW4	-0.635103	-11.993	4.57164e-07
LAMB2	-0.950053	-11.9916	4.57649e-07
DTX4	-0.842288	-11.9863	4.59465e-07
SDC4	-0.830427	-11.9818	4.61041e-07
MAPRE1	0.82096	11.9726	4.64221e-07
EPN3	-0.688043	-11.9664	4.66386e-07
PIP4K2A	0.7643	11.9588	4.69064e-07
DSG2	1.07575	11.951	4.71821e-07
SSR3	0.601304	11.939	4.76091e-07
COMTD1	-0.664583	-11.9359	4.77214e-07
ZNF467	-0.631687	-11.9256	4.8094e-07
OSCP1	-0.907467	-11.9238	4.81597e-07
CSTF3	0.787168	11.9145	4.84989e-07
ESPL1	0.667548	11.9088	4.87084e-07
PRKCZ	-0.967004	-11.9063	4.87982e-07
SNX5	0.678088	11.9047	4.88582e-07
GIN1	0.715244	11.9032	4.89138e-07
DHX40	0.916321	11.8967	4.9155e-07
SMC3	1.46509	11.8949	4.92209e-07
RPS24	1.05491	11.8772	4.98824e-07
DIO1	-0.738257	-11.8754	4.99521e-07
SYTL4	0.9618	11.8732	5.00339e-07
R3HCC1	-0.679025	-11.8711	5.01127e-07
FAM216A	0.818651	11.8685	5.02131e-07
COG3	0.846783	11.8522	5.08382e-07
PRRT2	-0.624102	-11.8515	5.08631e-07
GBE1	0.715317	11.8514	5.08692e-07
DNAJB2	-0.619979	-11.8508	5.08913e-07
TRAFD1	-0.731669	-11.8482	5.09905e-07
ADAT1	0.840945	11.8427	5.12026e-07
ARPP19	0.744153	11.8391	5.13456e-07
TNFRSF1A	-0.661422	-11.8373	5.14149e-07
ELF1	0.766142	11.8328	5.15906e-07
ZNFX1	-0.661346	-11.8268	5.18252e-07
JUNB	-0.858254	-11.823	5.19746e-07
RP11-363E7.4	-0.741256	-11.8204	5.20786e-07
CPNE3	1.06731	11.8179	5.21776e-07
ABCD3	0.938983	11.812	5.24115e-07
CERK	-0.626723	-11.81	5.24925e-07
GPHN	0.796123	11.8073	5.25982e-07
DDAH2	-0.748985	-11.8063	5.26377e-07
SLC43A2	-0.980212	-11.806	5.26526e-07
GEMIN5	0.771537	11.8053	5.26804e-07
TTC9	-0.627566	-11.8036	5.27458e-07
SYNDIG1	0.72481	11.8017	5.28241e-07
PGRMC1	0.818988	11.7941	5.31285e-07
SH3GL1	-0.679501	-11.7833	5.35695e-07
ARRDC4	0.785457	11.7818	5.36297e-07
MSX2	-0.760503	-11.7742	5.39412e-07
RNASEH2A	0.796857	11.7731	5.39875e-07
BCLAF1	1.13587	11.7729	5.39943e-07
DARS	0.957971	11.7713	5.40594e-07
CDC23	0.653329	11.769	5.41554e-07
COL12A1	0.848287	11.7672	5.42289e-07
GAA	-0.6786	-11.764	5.43645e-07
MAFF	-0.984681	-11.7592	5.45641e-07
FRAT1	-0.941025	-11.7573	5.46412e-07
TXLNG	0.930839	11.7555	5.4718e-07
MYBL2	0.939642	11.747	5.50739e-07
TSEN15	0.630533	11.7437	5.52107e-07
TBC1D2	-1.07518	-11.737	5.54966e-07
BDKRB2	-1.21427	-11.7144	5.64628e-07
RRM2B	1.11389	11.7133	5.65091e-07
CTSF	-0.86165	-11.7099	5.66571e-07
HIP1	0.644996	11.7031	5.69558e-07
PIP5K1A	0.769716	11.6946	5.73263e-07
LOC101926967	-0.666276	-11.6937	5.73651e-07
SSB	1.21684	11.6782	5.80532e-07
SYTL1	-0.854797	-11.6766	5.81258e-07
INHBB	-0.704574	-11.6673	5.85403e-07
CBLN3	-0.745803	-11.6658	5.86102e-07
H2AFJ	0.653918	11.6602	5.88628e-07
SLC38A2	1.20499	11.6472	5.94553e-07
KRT81	-0.814461	-11.6324	6.01349e-07
CCNG2	-0.651473	-11.6318	6.01631e-07
CDCA4	0.727989	11.6311	6.01927e-07
CD97	-0.826393	-11.6248	6.04869e-07
METTL8	0.598785	11.6226	6.05901e-07
RAB8A	0.637758	11.6197	6.07281e-07
TIAM1	0.704836	11.6116	6.11084e-07
PITPNM1	-0.74103	-11.6061	6.13684e-07
TMEM184A	-0.729249	-11.6036	6.14873e-07
ZNF468	0.753995	11.5971	6.17932e-07
RAD21	1.20906	11.5862	6.23175e-07
S100A14	-0.594747	-11.582	6.25204e-07
TBC1D22A	-0.6635	-11.5806	6.2589e-07
MFSD5	-0.653235	-11.5696	6.31232e-07
PSMD14	0.886231	11.567	6.32499e-07
PARP1	0.61258	11.5666	6.32696e-07
CLSTN1	-0.580609	-11.5595	6.36184e-07
INTS2	1.07059	11.5578	6.37028e-07
SOCS4	1.19804	11.5505	6.40651e-07
HEATR5A	0.954664	11.5346	6.48592e-07
CDK2AP1	0.715026	11.5264	6.52715e-07
NKRF	0.62351	11.5257	6.53114e-07
SPAST	0.952777	11.5194	6.56304e-07
LOC440434	0.976721	11.5191	6.5645e-07
PARP12	-1.04843	-11.5164	6.57843e-07
HLTF	1.58457	11.5113	6.60422e-07
PCTP	-0.765073	-11.5104	6.60911e-07
THAP8	-0.582663	-11.505	6.63681e-07
UBTD1	-0.815277	-11.4983	6.67163e-07
AP3B1	0.668496	11.4922	6.70351e-07
EPB41L4A-AS2	-1.135	-11.4894	6.71783e-07
EPHX2	-0.766009	-11.4853	6.73943e-07
CNOT6	0.682183	11.4774	6.78086e-07
RPRM	-0.702795	-11.4683	6.82922e-07
NASP	0.827979	11.4659	6.84222e-07
DUSP4	-0.593573	-11.4656	6.84386e-07
HJURP	0.723657	11.4564	6.89308e-07
RENBP	-0.594031	-11.45	6.92785e-07
EFR3A	0.758792	11.4492	6.93174e-07
CBX1	0.638738	11.4436	6.96252e-07
PRSS22	-0.815956	-11.4375	6.99579e-07
APOO	0.625004	11.4261	7.05848e-07
P2RX2	-0.661898	-11.4249	7.06511e-07
POLL	-0.695296	-11.4224	7.07852e-07
IFI27	-1.20182	-11.422	7.08084e-07
ZYX	-0.694079	-11.4184	7.10125e-07
RPS6KA3	0.673315	11.412	7.13695e-07
PMEL	-0.611558	-11.4094	7.15136e-07
SLIT1	-0.615182	-11.4084	7.15702e-07
FGF13	-0.656696	-11.4031	7.18653e-07
RABEP1	0.978021	11.3911	7.25486e-07
STAM	0.724735	11.3885	7.26946e-07
ZBTB42	-0.79388	-11.3774	7.33316e-07
RABAC1	-0.694524	-11.3748	7.34809e-07
UBE2N	0.928665	11.3707	7.3719e-07
VPS9D1	-1.02943	-11.365	7.40511e-07
OCEL1	-0.629418	-11.3565	7.45469e-07
SP6	-0.736509	-11.3553	7.46156e-07
BZW1	1.18046	11.3392	7.55703e-07
MRPL1	0.81229	11.3278	7.62526e-07
RPS6KB1	0.973872	11.315	7.70244e-07
CD44	0.598762	11.3146	7.70504e-07
PLBD1	-0.747889	-11.3125	7.7177e-07
EPS15	0.728331	11.3109	7.72746e-07
ELOVL2-AS1	0.781149	11.3045	7.76653e-07
TMEM33	0.667988	11.3026	7.7782e-07
HLA-C	-0.63668	-11.3007	7.7899e-07
EDEM3	0.98747	11.2992	7.79921e-07
NARS2	0.651506	11.2965	7.81573e-07
UBLCP1	0.898965	11.293	7.83751e-07
USP10	0.902085	11.2926	7.84026e-07
SPDL1	1.32723	11.2877	7.87054e-07
FBLIM1	-0.651623	-11.2867	7.8767e-07
NUCKS1	0.938186	11.2846	7.88961e-07
CTNND2	-0.628376	-11.2769	7.93796e-07
CBFA2T3	-0.713641	-11.2768	7.93831e-07
CHD1	1.23362	11.2721	7.9682e-07
GMPS	0.756554	11.2665	8.00385e-07
NRCAM	1.12716	11.2644	8.01674e-07
ZNF146	1.40336	11.2619	8.03314e-07
RANBP2	1.04704	11.2576	8.06053e-07
ASUN	1.03606	11.2539	8.08378e-07
PSMB9	-0.884139	-11.2489	8.11629e-07
TUBD1	0.876302	11.2485	8.11897e-07
IVNS1ABP	0.650899	11.2485	8.11898e-07
CAND1	0.664657	11.2471	8.12801e-07
HIST3H2A	-0.648101	-11.2425	8.15752e-07
POR	-0.768887	-11.2296	8.24146e-07
CDCA7L	0.848097	11.2286	8.24796e-07
NEIL3	0.846912	11.2281	8.25107e-07
ZNF260	1.13754	11.2257	8.26728e-07
GOLT1A	-0.920835	-11.2224	8.2886e-07
ALYREF	0.620583	11.2212	8.29646e-07
HOXC13	-0.720595	-11.2117	8.35932e-07
CCDC64B	-0.692739	-11.2032	8.41653e-07
RASSF2	-0.802276	-11.1923	8.48952e-07
TPRN	-0.834298	-11.1919	8.49277e-07
TNPO1	0.871505	11.1918	8.49298e-07
IL10RB	-0.644152	-11.1907	8.50067e-07
WDHD1	1.50036	11.1898	8.50667e-07
KIF11	1.86457	11.1884	8.51626e-07
HSPA4	0.711547	11.1847	8.54162e-07
GEMIN2	0.632789	11.1795	8.57696e-07
SGCG	-0.609945	-11.1765	8.59745e-07
RHOV	-0.652477	-11.1737	8.61674e-07
DDX20	0.602697	11.1713	8.63325e-07
SCNN1A	-0.648155	-11.1659	8.67034e-07
NAP1L1	0.848275	11.1635	8.68697e-07
ST6GALNAC6	-0.679835	-11.1625	8.69391e-07
UBQLN1	0.662412	11.1401	8.85117e-07
HSPA9	0.631091	11.1395	8.85555e-07
FAM43A	-0.610044	-11.1387	8.86083e-07
DBP	-0.584402	-11.1381	8.86549e-07
CLN3	-0.607495	-11.1245	8.96253e-07
OTUD1	-0.622976	-11.1224	8.97762e-07
TTC37	1.36643	11.1166	9.01906e-07
E2F6	0.690791	11.1142	9.03685e-07
ERLIN1	0.863256	11.1141	9.03746e-07
TMEM125	-0.817228	-11.1124	9.04955e-07
NOM1	0.607122	11.1121	9.05183e-07
REG4	-0.842364	-11.1061	9.09588e-07
PPP1R13L	-0.666139	-11.105	9.10332e-07
CENPI	0.618752	11.1016	9.12887e-07
ZBED8	0.938866	11.0979	9.15566e-07
NPM1	0.838095	11.0896	9.21688e-07
TK1	0.967284	11.0889	9.22223e-07
NUP205	0.936642	11.0864	9.2404e-07
CRY2	-0.586723	-11.0751	9.32527e-07
PRIM2	0.941939	11.0691	9.37026e-07
SELM	-1.14442	-11.0612	9.43016e-07
WHSC1	0.616155	11.0564	9.46611e-07
CYB5D2	-0.598016	-11.048	9.53068e-07
POT1	1.16888	11.0447	9.55609e-07
AJUBA	-0.909075	-11.043	9.56908e-07
HLA-B	-0.649066	-11.0425	9.57326e-07
FAM161A	0.688935	11.0324	9.65115e-07
ILF2	0.588094	11.0297	9.67213e-07
ATP6V0A4	-0.90841	-11.0246	9.71267e-07
TOP2B	0.915728	11.016	9.78001e-07
LIN7C	0.826582	11.0142	9.79397e-07
DCUN1D4	0.854803	11.0126	9.80678e-07
AMIGO2	0.857289	10.9999	9.90806e-07
UPF2	1.01367	10.9896	9.99107e-07
MND1	1.58459	10.9874	1.00087e-06
MIS12	1.0677	10.9819	1.00534e-06
SCRN2	-0.776207	-10.9777	1.0088e-06
GPBP1	1.0111	10.9736	1.01215e-06
DPYSL2	0.687581	10.9729	1.01272e-06
MANBAL	-0.667171	-10.9682	1.01655e-06
ABCA12	1.2591	10.9661	1.01833e-06
EXOC5	1.14586	10.9647	1.0195e-06
GPD1L	0.718334	10.9582	1.0249e-06
C1QBP	0.580115	10.9555	1.02711e-06
GDPD3	-0.730711	-10.9546	1.02786e-06
AP006222.2	-0.695366	-10.9543	1.02812e-06
RFC2	1.0496	10.9528	1.02934e-06
TMEM139	-0.604114	-10.9405	1.0397e-06
CENPL	0.713153	10.9402	1.03998e-06
VSIG2	-0.624338	-10.9389	1.04103e-06
MAPK9	0.692577	10.9381	1.04174e-06
DNA2	1.31726	10.9244	1.05344e-06
TMED2	1.21798	10.9194	1.05769e-06
JUP	-0.607917	-10.9065	1.06893e-06
GABPB1	0.803346	10.9048	1.07037e-06
FAM89B	-0.586824	-10.9047	1.07045e-06
HMMR	1.38624	10.9035	1.07155e-06
IFRD2	0.582428	10.8999	1.07462e-06
PIK3IP1	-0.595387	-10.8967	1.07744e-06
SHISA5	-0.653637	-10.8966	1.07753e-06
ADM	-0.994611	-10.8956	1.07845e-06
CAPN7	0.949003	10.8917	1.0819e-06
NCAPD3	0.717011	10.8853	1.08756e-06
USP32	0.885597	10.8781	1.09396e-06
FH	0.61338	10.8729	1.09861e-06
SKP2	1.23503	10.8721	1.09936e-06
PPP3CA	0.838931	10.8717	1.09969e-06
VEGFB	-0.649861	-10.8655	1.10525e-06
SNRPD1	0.811679	10.8618	1.10859e-06
SLC19A2	0.785698	10.8591	1.11109e-06
MTR	0.904198	10.8571	1.11285e-06
VBP1	0.845493	10.8555	1.11439e-06
ADIRF	-1.11642	-10.8546	1.11514e-06
E2F1	0.832871	10.8502	1.11918e-06
GALNT7	0.839468	10.849	1.12033e-06
MAP4K5	1.15275	10.8479	1.12127e-06
OXR1	0.869778	10.8479	1.1213e-06
PCAT6	-0.708306	-10.8451	1.12389e-06
ZNF239	0.634016	10.845	1.12399e-06
CHMP4B	-0.608804	-10.8426	1.12617e-06
HAUS8	0.598071	10.8416	1.12706e-06
DDX3X	0.766142	10.8367	1.13168e-06
PLCB4	0.961052	10.8358	1.13247e-06
RBM12B	0.797541	10.8352	1.13306e-06
MBOAT1	0.695356	10.8317	1.13629e-06
MOB2	-0.736265	-10.8316	1.13635e-06
CCNJL	-0.588344	-10.8309	1.13702e-06
SLC7A2	1.0452	10.8203	1.14693e-06
EIF4E	0.719582	10.8174	1.14969e-06
REEP1	0.774658	10.8118	1.15499e-06
KIAA1279	0.606423	10.8055	1.16096e-06
CRISPLD2	-0.591453	-10.8048	1.16162e-06
ZBTB48	-0.598635	-10.8046	1.16186e-06
FYTTD1	1.11864	10.8012	1.16508e-06
IFI27L2	-0.60525	-10.7994	1.16686e-06
MYH14	-0.591841	-10.7985	1.16772e-06
PTBP3	0.941087	10.7967	1.1694e-06
MAP3K7	0.768732	10.7947	1.17139e-06
SRBD1	0.735282	10.7921	1.17385e-06
THUMPD1	0.885539	10.7914	1.17451e-06
RAB32	-0.630165	-10.7911	1.17486e-06
HLA-A	-0.593136	-10.788	1.17784e-06
HENMT1	0.751153	10.7872	1.17857e-06
ZNF644	1.20139	10.7849	1.18083e-06
SRPK1	0.771062	10.7838	1.18191e-06
PALB2	0.966947	10.7832	1.18251e-06
VMO1	-0.613016	-10.768	1.19734e-06
COL21A1	0.921539	10.7653	1.20002e-06
BRI3	-0.702863	-10.7624	1.20294e-06
VPS28	-0.741744	-10.7619	1.20344e-06
RFC5	0.60942	10.7498	1.2155e-06
ASF1A	0.638033	10.7482	1.21706e-06
CAPG	-1.00072	-10.7453	1.21996e-06
ZNF267	1.40987	10.7411	1.22423e-06
FIS1	-0.59738	-10.7359	1.22948e-06
CCDC51	-0.757221	-10.7338	1.2316e-06
CDC27	0.894125	10.7315	1.23401e-06
ATL2	0.693755	10.7247	1.24092e-06
FAM134C	-0.676829	-10.7223	1.24346e-06
MAN1B1	-0.66997	-10.7216	1.24412e-06
EIF2S3	0.900643	10.721	1.24476e-06
PTPN11	0.725774	10.713	1.25306e-06
TPTE	1.10947	10.7081	1.25807e-06
UHRF2	0.992764	10.7051	1.26129e-06
ENDOG	-0.8544	-10.7017	1.26485e-06
HSF2	0.820825	10.6949	1.27194e-06
STC1	0.87489	10.6937	1.27318e-06
SLFN5	0.747106	10.6904	1.27667e-06
SQSTM1	-0.581094	-10.6874	1.27986e-06
RPS6KA1	-0.626385	-10.6817	1.28591e-06
ACAP2	0.623373	10.6796	1.28815e-06
BAG5	0.750338	10.6657	1.30313e-06
ATR	0.908807	10.6579	1.31159e-06
SRP54	0.898982	10.645	1.32576e-06
ATP6V1A	0.933806	10.6316	1.34065e-06
FAM83E	-0.725272	-10.6295	1.34295e-06
QSOX1	-0.605054	-10.6185	1.35534e-06
CASP9	-0.584976	-10.6162	1.35795e-06
TRIM59	1.11665	10.6141	1.36033e-06
PSMB10	-0.775939	-10.6044	1.37148e-06
PAXIP1	0.59834	10.6025	1.37357e-06
DDX46	0.606969	10.6008	1.37551e-06
BCAS3	-0.644149	-10.6006	1.37574e-06
LDLRAD4	-0.596281	-10.5919	1.38583e-06
IRF7	-0.999922	-10.5883	1.39003e-06
PROSC	0.601796	10.5847	1.39417e-06
RBBP5	0.709725	10.5752	1.40529e-06
ADD3	0.804151	10.5661	1.41602e-06
CAV1	0.733932	10.5509	1.43424e-06
DPH3	0.615268	10.5422	1.44475e-06
POLD1	0.726021	10.5408	1.44638e-06
POLE	0.584977	10.5398	1.44764e-06
CDV3	1.02833	10.5205	1.47136e-06
PWWP2B	-0.596483	-10.5159	1.47703e-06
SNRNP27	0.758807	10.5134	1.48014e-06
STT3B	0.682958	10.5121	1.48172e-06
PSMD10	0.722748	10.5115	1.4825e-06
GMCL1	0.771444	10.5099	1.48442e-06
NBN	1.298	10.5053	1.49017e-06
ERCC1	-0.607086	-10.5031	1.49303e-06
C1orf112	0.629564	10.4966	1.50115e-06
ACTR2	0.75453	10.4957	1.50238e-06
ZBTB41	1.18376	10.4925	1.50643e-06
DERA	0.804826	10.4921	1.50686e-06
PTP4A2	0.651607	10.4885	1.51145e-06
RBM25	0.852544	10.4747	1.52916e-06
KLHL13	0.928304	10.473	1.53143e-06
BUB3	0.685319	10.4725	1.53197e-06
ATG2A	-0.663153	-10.4714	1.53339e-06
CAPN5	-0.63215	-10.4668	1.53943e-06
MFAP3	0.815003	10.4629	1.5445e-06
C4orf46	1.34223	10.4528	1.55772e-06
CCDC107	-0.591154	-10.4499	1.5615e-06
FOXP4	-0.683408	-10.4496	1.56193e-06
DNAJB14	1.44345	10.4479	1.56414e-06
TMEM129	-0.653074	-10.4459	1.56686e-06
PASK	0.580828	10.439	1.57601e-06
TTK	1.91175	10.4353	1.58096e-06
ZNF273	1.50194	10.4283	1.59041e-06
ANKRD17	0.800537	10.4268	1.59241e-06
CTDSPL2	0.846402	10.4244	1.59562e-06
PTP4A1	0.698395	10.4183	1.60395e-06
NTN4	-0.893244	-10.4121	1.61239e-06
NUP50	0.675716	10.4049	1.62224e-06
TRIM16	-0.764577	-10.4012	1.62732e-06
LA16c-380H5.5	-0.666631	-10.3997	1.62942e-06
IER2	-0.600756	-10.3934	1.63815e-06
SRP72	0.9101	10.3931	1.63854e-06
SLMO2	0.822006	10.3894	1.64373e-06
ACAA1	-0.728284	-10.3861	1.64835e-06
RNASEH1	0.687248	10.3799	1.65701e-06
WAPAL	0.593128	10.3652	1.67791e-06
TUBGCP5	0.751775	10.3604	1.68471e-06
TAP1	-0.867197	-10.3594	1.68626e-06
ENC1	-0.605049	-10.3517	1.69731e-06
BRCA2	1.19021	10.3492	1.70094e-06
PPP1CB	0.760807	10.348	1.70265e-06
SENP1	0.697424	10.3454	1.70642e-06
AC004941.5	0.709951	10.344	1.70849e-06
PNPT1	1.33158	10.3435	1.70921e-06
S100PBP	0.645247	10.3427	1.71038e-06
DNAJC3	0.666787	10.331	1.7275e-06
CDC25A	0.942508	10.3305	1.72822e-06
RB1	1.14107	10.329	1.73047e-06
SLC35A5	0.623872	10.317	1.74841e-06
NKAIN1	0.593588	10.3105	1.75807e-06
SMCHD1	0.757263	10.3095	1.75962e-06
SCYL2	1.2569	10.3087	1.76086e-06
TRNT1	0.757705	10.3059	1.765e-06
BEX2	-0.750556	-10.2972	1.77822e-06
RAD18	0.605863	10.2884	1.79171e-06
SMAGP	-0.608749	-10.2881	1.79206e-06
CDC73	0.839776	10.2851	1.7968e-06
FAM98B	0.648386	10.2849	1.79701e-06
GEN1	0.786942	10.2811	1.80299e-06
TOP1	0.834071	10.2724	1.81643e-06
MDH1	0.664884	10.2701	1.81993e-06
LRRC58	1.47757	10.2655	1.82719e-06
CWC15	0.687212	10.2631	1.83098e-06
MICALL1	-0.696022	-10.2577	1.83943e-06
PJA2	0.878916	10.2537	1.84583e-06
RAD54B	1.8224	10.253	1.84701e-06
MTPAP	0.620549	10.2463	1.8576e-06
LRRC8E	-0.796557	-10.2423	1.86394e-06
MYL5	-0.581126	-10.2355	1.87493e-06
RORC	-0.667303	-10.2354	1.87503e-06
TPRG1L	-0.600557	-10.2337	1.87778e-06
RMND1	0.635189	10.2332	1.87862e-06
EGR3	0.930352	10.2269	1.88886e-06
C6orf226	-0.725754	-10.226	1.89028e-06
IER5	-0.660738	-10.2232	1.89498e-06
MAN1A1	1.11566	10.2206	1.89914e-06
CD164	0.853183	10.212	1.91335e-06
LYAR	0.92661	10.2015	1.93078e-06
CLDN7	-0.582432	-10.2014	1.93086e-06
UBXN7	0.690245	10.2011	1.93143e-06
ISG15	-1.09826	-10.2009	1.93174e-06
TEAD3	-0.705984	-10.1884	1.95269e-06
SUCO	1.33653	10.1776	1.97094e-06
NEK7	1.16931	10.1763	1.9732e-06
KIF5B	1.25484	10.1681	1.98723e-06
IQGAP1	0.75212	10.1524	2.0144e-06
EED	0.751973	10.1484	2.02143e-06
YWHAB	0.628276	10.1464	2.02489e-06
CRYZ	0.686358	10.1462	2.02535e-06
PBXIP1	-0.658871	-10.1451	2.0272e-06
TMPRSS4	-0.600334	-10.1451	2.02729e-06
CTSA	-0.592344	-10.1442	2.02879e-06
SCD	0.79949	10.1351	2.04481e-06
SRSF1	0.673496	10.1348	2.04543e-06
COL16A1	-0.629777	-10.1343	2.0463e-06
UBA6	0.783129	10.1335	2.04768e-06
CENPQ	1.13849	10.122	2.06832e-06
FAM117A	-0.781874	-10.1198	2.07232e-06
SPSB3	-0.612555	-10.1149	2.08106e-06
MAPK1IP1L	0.610998	10.1078	2.09391e-06
LOC730101	0.585578	10.1067	2.0959e-06
WLS	-0.739315	-10.0984	2.11121e-06
ZNF675	0.677248	10.0967	2.11425e-06
CSGALNACT2	0.598337	10.0933	2.12056e-06
CDC40	0.606326	10.0922	2.12265e-06
KRIT1	0.666192	10.0863	2.1335e-06
UBE2QL1	-0.648594	-10.0798	2.14562e-06
DARS2	0.73651	10.0709	2.16231e-06
ADCY5	-0.672546	-10.0699	2.16426e-06
SLC1A1	0.909206	10.0592	2.18455e-06
TAF2	0.834123	10.057	2.18882e-06
PM20D2	0.694445	10.054	2.19449e-06
TXNIP	0.608971	10.0505	2.20121e-06
TMEM205	-0.630347	-10.0493	2.20349e-06
ABHD12	-0.668251	-10.0423	2.21706e-06
ATP6V1C1	0.907628	10.0421	2.2174e-06
DDX1	0.900621	10.0396	2.22229e-06
SCML1	0.74733	10.0335	2.23415e-06
UPF3B	0.883356	10.0321	2.23705e-06
CANX	0.701977	10.03	2.24107e-06
APPL1	0.826731	10.0299	2.24131e-06
AGPAT5	0.703194	10.0256	2.24967e-06
PSMG1	0.659515	10.0241	2.25273e-06
STAP2	-1.13653	-10.019	2.26278e-06
IFRD1	0.775052	10.017	2.26667e-06
HAT1	1.31444	10.0052	2.2904e-06
POLE3	0.741653	9.99694	2.30701e-06
EIF5	0.779005	9.98416	2.33304e-06
COPS2	0.659108	9.98407	2.33324e-06
SHC2	-0.761702	-9.98405	2.33328e-06
FAM110C	-0.612511	-9.97998	2.34163e-06
GNL2	0.834298	9.97427	2.35341e-06
TRMT5	0.585418	9.97012	2.36203e-06
ZDHHC6	0.68326	9.96789	2.36667e-06
ZRANB2	1.28989	9.96683	2.36887e-06
TPBG	0.981126	9.96617	2.37025e-06
LFNG	-0.669715	-9.95955	2.38411e-06
TDG	0.678316	9.95819	2.38697e-06
LIPH	-0.646659	-9.95771	2.38798e-06
ACHE	-0.594416	-9.95725	2.38895e-06
FRAT2	-0.668381	-9.95704	2.3894e-06
NRAS	0.803882	9.95435	2.39505e-06
CLOCK	0.669094	9.94899	2.40641e-06
PIGM	0.66894	9.94259	2.42002e-06
HNRNPH1	0.82727	9.93196	2.44284e-06
MPHOSPH10	0.715562	9.91442	2.48097e-06
ADAMTS19	0.798588	9.9078	2.49555e-06
CDCA8	0.597497	9.90734	2.49655e-06
DBN1	-0.636108	-9.90661	2.49816e-06
INPP5J	-0.664356	-9.90513	2.50145e-06
PRMT3	0.986039	9.90364	2.50475e-06
SULT2B1	-0.603934	-9.89584	2.52209e-06
GSKIP	0.976184	9.89246	2.52967e-06
OGFOD1	0.59286	9.89174	2.53128e-06
MMGT1	0.713846	9.8882	2.53922e-06
GRB7	-0.605456	-9.88801	2.53966e-06
ARFGEF1	0.805397	9.88657	2.5429e-06
TOMM5	0.729563	9.87885	2.56036e-06
TMEM123	0.888928	9.87373	2.572e-06
CHEK2	0.707102	9.86597	2.58978e-06
PTDSS2	-0.700021	-9.86561	2.5906e-06
LGALS1	-0.625289	-9.86293	2.59679e-06
MOCOS	0.675605	9.86261	2.59752e-06
C12orf60	0.690766	9.85117	2.62407e-06
GAS2L3	0.817098	9.84888	2.6294e-06
INTS8	0.946621	9.84456	2.63953e-06
ETF1	0.743841	9.84198	2.64559e-06
SUMF1	-0.609247	-9.84058	2.64889e-06
KPNA1	0.683165	9.84027	2.64962e-06
GADD45G	-0.696683	-9.83501	2.66204e-06
FAM50B	-0.667713	-9.83121	2.67107e-06
CLIC3	-0.671389	-9.83015	2.67359e-06
PYCARD	-0.685952	-9.82847	2.6776e-06
SYPL1	0.621699	9.81315	2.7144e-06
ARHGEF26	0.993975	9.81043	2.72099e-06
SH2D3A	-0.669014	-9.80361	2.7376e-06
ZBTB11	0.928412	9.79201	2.76611e-06
DEPTOR	0.598246	9.79124	2.76801e-06
KLHDC2	-0.616699	-9.79073	2.76928e-06
ABLIM3	-0.724916	-9.78862	2.77451e-06
TBCK	0.931099	9.77532	2.80769e-06
LOC283070	-0.69826	-9.7704	2.82007e-06
BRMS1L	0.592609	9.76589	2.83149e-06
CCPG1	0.82797	9.76168	2.84219e-06
NEBL-AS1	-0.749954	-9.76095	2.84403e-06
TMEM181	0.892696	9.75961	2.84745e-06
RBKS	-0.770129	-9.75958	2.84752e-06
ASAP2	0.682477	9.75604	2.85658e-06
KIF14	1.13471	9.75526	2.85858e-06
MOB1A	0.891195	9.74967	2.87294e-06
RASA1	0.910107	9.74175	2.8934e-06
TYW3	0.669264	9.73859	2.90163e-06
SCAF11	0.762976	9.73268	2.91708e-06
P2RX4	-0.584963	-9.72176	2.94583e-06
PAPOLA	0.645773	9.71613	2.96076e-06
TRMT2B	0.72691	9.7155	2.96245e-06
CNKSR1	-0.615445	-9.7093	2.97902e-06
GATA3-AS1	-0.75802	-9.7063	2.98707e-06
XPO7	0.594713	9.70157	2.9998e-06
AK3	0.726791	9.69297	3.02314e-06
BRCA1	1.24371	9.69202	3.02573e-06
NR1H2	-0.623692	-9.69194	3.02596e-06
PIK3R1	0.972484	9.68845	3.03548e-06
HEXIM2	-1.13287	-9.68356	3.04888e-06
SH3BP4	-0.609447	-9.68157	3.05437e-06
PDCD10	0.758014	9.68003	3.0586e-06
SPATA20	-0.594316	-9.67908	3.06122e-06
HNRNPA3	0.960947	9.67489	3.07284e-06
SNRPD3	0.663828	9.67248	3.07952e-06
MTHFD2	0.662921	9.66343	3.10479e-06
DCAF17	0.856595	9.65709	3.12262e-06
GTF2A1	0.692445	9.65639	3.12459e-06
DSCAM-AS1	0.658097	9.65149	3.13846e-06
SYTL2	1.00245	9.64868	3.14644e-06
ARHGAP36	1.84174	9.64363	3.16085e-06
SF3B1	0.867881	9.64211	3.16521e-06
CDKN3	0.85149	9.64205	3.16537e-06
CWC27	0.66951	9.63295	3.19156e-06
CAMK2N1	-0.621066	-9.63121	3.19659e-06
GHDC	-0.588705	-9.62265	3.22148e-06
RAB20	-0.670163	-9.61924	3.23146e-06
CENPM	0.704084	9.61404	3.24673e-06
ZNF43	1.72279	9.60112	3.28503e-06
CSRP1	-0.697005	-9.59472	3.3042e-06
CENPW	0.745994	9.58862	3.32256e-06
WDR89	0.697902	9.58859	3.32266e-06
PRPF4B	1.29913	9.58582	3.33103e-06
HSH2D	-0.650489	-9.58358	3.33781e-06
ASB9	-0.844687	-9.57921	3.35113e-06
ANAPC4	0.782521	9.57748	3.35639e-06
RBPJ	0.600935	9.57364	3.36815e-06
MTO1	0.593776	9.57222	3.3725e-06
GFM2	0.69526	9.56626	3.39085e-06
POLD2	0.664179	9.56571	3.39256e-06
ZBTB6	1.03334	9.56394	3.39803e-06
PCID2	0.664701	9.56369	3.39882e-06
TTI1	0.736489	9.55941	3.41208e-06
SRSF7	0.887603	9.55805	3.41631e-06
SPNS1	-0.852303	-9.5506	3.43961e-06
NADK2	0.664468	9.54432	3.45936e-06
PHTF2	0.712002	9.53942	3.47487e-06
GOLGA5	0.641988	9.5392	3.47557e-06
RGL1	-0.674672	-9.53776	3.48014e-06
WWP1	0.880062	9.53775	3.48017e-06
LOC100288675	0.712645	9.53708	3.4823e-06
PSMD1	0.653124	9.52338	3.52618e-06
TAF1B	0.611004	9.5157	3.55104e-06
NME1	0.589673	9.51425	3.55574e-06
RBBP8	1.54855	9.51393	3.5568e-06
C21orf91	0.680366	9.51154	3.56457e-06
EHBP1	0.741056	9.51042	3.56823e-06
ZGPAT	-0.606084	-9.50881	3.57349e-06
GLIS2	-0.706429	-9.50876	3.57366e-06
ESCO2	0.613126	9.50308	3.5923e-06
USE1	-0.685412	-9.49041	3.63425e-06
SCOC	1.04561	9.4847	3.65334e-06
STAG1	0.737603	9.4772	3.67855e-06
BLOC1S6	0.793212	9.47626	3.68173e-06
TOPORS	1.26789	9.46877	3.70714e-06
NAGPA	-0.865088	-9.46676	3.71399e-06
FAR1	1.17049	9.46674	3.71405e-06
C6orf120	0.667445	9.46554	3.71815e-06
RPL7L1	0.598057	9.46447	3.7218e-06
MYOF	0.831203	9.46206	3.73008e-06
ATP11C	0.69908	9.45817	3.74342e-06
EMC2	0.973807	9.45499	3.75441e-06
NUPL1	0.672567	9.45332	3.76015e-06
STRBP	0.627609	9.45311	3.76091e-06
ZNF253	0.932498	9.4528	3.76197e-06
MTFR2	0.632769	9.4511	3.76786e-06
DMAP1	-0.718284	-9.44698	3.78217e-06
HYI	-0.585711	-9.4398	3.80723e-06
STXBP3	0.812032	9.4293	3.84425e-06
MBNL1	0.766317	9.42492	3.85983e-06
NEURL2	-0.839216	-9.41174	3.90704e-06
PRMT6	0.638471	9.40666	3.92543e-06
B3GALT4	-0.638351	-9.40587	3.92828e-06
LRRC40	0.713932	9.40515	3.93091e-06
CEP78	0.704865	9.4051	3.93107e-06
PPP1R12A	0.827297	9.40191	3.94266e-06
SPOPL	0.951762	9.4009	3.94634e-06
PNN	0.971495	9.39612	3.96383e-06
MRPS10	0.610605	9.39259	3.97679e-06
SLC30A9	0.769344	9.38732	3.99624e-06
GPX8	1.03802	9.38362	4.00993e-06
ZNF823	1.18002	9.37989	4.02379e-06
METAP2	0.833999	9.37864	4.02846e-06
CPQ	-0.594136	-9.37807	4.0306e-06
TAB2	0.739663	9.37517	4.04143e-06
THNSL1	0.616757	9.3645	4.08159e-06
RRAS	-0.793079	-9.36295	4.08746e-06
CEBPZ	1.34618	9.36102	4.09476e-06
POMT1	-0.73521	-9.3537	4.12267e-06
DUSP2	-0.832971	-9.3511	4.13262e-06
ILVBL	-0.645414	-9.34822	4.1437e-06
DDX55	0.649766	9.34624	4.15132e-06
RAD17	0.787314	9.34112	4.17109e-06
BLM	0.743968	9.34074	4.17258e-06
PRDX5	-0.587739	-9.33681	4.18785e-06
UTP23	0.786726	9.33355	4.20054e-06
CSTA	-0.700702	-9.33054	4.21232e-06
FBXL15	-1.09078	-9.32462	4.23558e-06
SPATA2L	-0.816352	-9.31644	4.26793e-06
HOOK1	1.07384	9.3147	4.27485e-06
LYRM7	0.70167	9.30976	4.29457e-06
PLA2G15	-0.90392	-9.30515	4.31306e-06
ZBTB21	0.733172	9.30477	4.3146e-06
ETFB	-0.618765	-9.30321	4.32085e-06
POLR3F	0.713146	9.29746	4.3441e-06
ALDH4A1	-0.593583	-9.27209	4.44822e-06
SKA2	0.656364	9.2705	4.45484e-06
RPA3	0.633731	9.26122	4.49364e-06
WDR43	1.00462	9.25728	4.51025e-06
ORMDL3	-0.600445	-9.24527	4.56125e-06
ARCN1	0.596419	9.24271	4.57219e-06
CBFB	0.676592	9.23228	4.61713e-06
REL	0.661508	9.23061	4.62436e-06
FAM195B	-0.748783	-9.22744	4.63813e-06
LYSMD4	-0.617341	-9.22332	4.65611e-06
FAM46B	-0.862545	-9.22136	4.6647e-06
FOXM1	0.640963	9.2208	4.66713e-06
CMTR2	0.904899	9.21709	4.68344e-06
CTGF	-1.05381	-9.21386	4.69767e-06
CALML5	-1.21525	-9.21332	4.70004e-06
ZMYM4	0.632848	9.21267	4.70292e-06
UBXN8	0.726777	9.2051	4.7365e-06
SMIM15	0.656841	9.20068	4.75624e-06
IL6ST	0.732899	9.1987	4.76506e-06
SGOL2	1.83753	9.1965	4.77497e-06
ZUFSP	0.79207	9.19324	4.78964e-06
KCTD9	0.624673	9.1914	4.79793e-06
HOMER1	0.616478	9.18358	4.83338e-06
WBP1L	-0.595823	-9.1797	4.8511e-06
VEZF1	0.615444	9.17532	4.87114e-06
TRMT10C	1.0869	9.17302	4.88173e-06
SLC22A18	-0.670138	-9.17295	4.88206e-06
C8orf88	0.834952	9.17049	4.89341e-06
OLFML3	0.629233	9.16106	4.93711e-06
IGF1R	0.617907	9.15081	4.98516e-06
COPS5	0.802653	9.15071	4.9856e-06
SGPP1	0.645613	9.14957	4.99097e-06
UBE2Q2	0.838316	9.14863	4.99542e-06
ARL8B	0.646623	9.14721	5.00211e-06
TRMT6	0.766968	9.14481	5.01347e-06
STIP1	0.84499	9.13831	5.04438e-06
TBC1D31	0.661664	9.13307	5.06947e-06
SKIV2L2	0.66919	9.12737	5.09686e-06
TOLLIP-AS1	-0.761325	-9.12673	5.1e-06
AZIN1	0.740753	9.12496	5.10851e-06
STAG2	1.27324	9.11829	5.1409e-06
MAK16	0.759747	9.11751	5.14471e-06
TMEM120A	-0.69111	-9.1134	5.16476e-06
SERINC1	0.704086	9.10837	5.18947e-06
GMFB	0.815613	9.10363	5.21284e-06
FRYL	0.687758	9.10231	5.21938e-06
USP31	0.613187	9.10188	5.22152e-06
CCDC159	-0.716423	-9.09979	5.23188e-06
TIMM21	0.852391	9.09636	5.24896e-06
LRIF1	1.00911	9.09566	5.25243e-06
TBC1D17	-0.667054	-9.09351	5.26318e-06
VPS37B	-0.717227	-9.09309	5.26524e-06
PGM2	0.673035	9.08788	5.2914e-06
ADRA2C	-0.703889	-9.08335	5.3142e-06
ELP2	0.635265	9.07803	5.34117e-06
MTF2	0.599329	9.07129	5.37552e-06
TMEM150A	-0.589187	-9.06013	5.43294e-06
NR4A2	0.646511	9.05909	5.43829e-06
HIPK1	0.834502	9.05305	5.46971e-06
NR2C2AP	0.623674	9.05207	5.4748e-06
TMEM53	-0.684191	-9.04688	5.50195e-06
BBX	0.776282	9.03669	5.55568e-06
FIGN	0.745171	9.03639	5.5573e-06
ACOX3	-0.596129	-9.02847	5.59945e-06
ZHX1	0.82398	9.02296	5.62902e-06
KIAA1033	1.26086	9.02187	5.6349e-06
PLAU	-0.644096	-9.0175	5.65849e-06
SESN2	-0.628673	-9.01111	5.69318e-06
OSTC	0.686605	9.0094	5.70251e-06
TTF1	0.756651	9.00632	5.71931e-06
LINC00963	-0.777841	-9.00264	5.73952e-06
FBXO6	-0.897867	-9.00244	5.74059e-06
PRPF40A	0.809694	8.99253	5.79532e-06
ORC3	1.20801	8.9854	5.83511e-06
EIF2A	1.16675	8.98242	5.85176e-06
CEP57	0.928281	8.98195	5.85443e-06
EYA2	-0.792167	-8.97703	5.88209e-06
MTRR	0.662997	8.9672	5.9379e-06
SPRY1	-0.682109	-8.96535	5.94847e-06
TNFSF13	-0.593883	-8.96087	5.97413e-06
SEPT2	0.733567	8.95656	5.99891e-06
FXR1	0.599534	8.95516	6.00698e-06
UBXN4	0.757799	8.9543	6.01193e-06
APOBEC3B	-0.896803	-8.94917	6.04165e-06
MIER3	0.699105	8.94792	6.04893e-06
SERTAD1	-0.624936	-8.94538	6.06372e-06
UPK2	-0.698821	-8.94117	6.08834e-06
ZNF593	-0.684353	-8.93939	6.09883e-06
TRAPPC5	-0.838672	-8.93744	6.11027e-06
ZSCAN2	-0.672797	-8.9366	6.11525e-06
SIK1	-0.652917	-8.93492	6.12514e-06
SEC24B	0.718072	8.92641	6.17554e-06
SLITRK6	1.08254	8.91978	6.21519e-06
BOLA3	0.620214	8.90516	6.30348e-06
SOD2	-0.673748	-8.90393	6.31097e-06
ZNF16	-0.606917	-8.90171	6.3245e-06
MFN1	0.828961	8.8989	6.3417e-06
MRPL18	0.581402	8.89845	6.34447e-06
SP1	0.848946	8.89283	6.37904e-06
EIF3A	0.635115	8.89171	6.38593e-06
GCHFR	-0.647708	-8.89105	6.39005e-06
FAM134A	-0.655996	-8.8872	6.41388e-06
ARMCX5	0.584812	8.88292	6.44047e-06
CREG1	0.662436	8.88212	6.44548e-06
MAP4K3	1.06503	8.86468	6.55526e-06
GORAB	1.05264	8.86362	6.562e-06
KBTBD2	0.60265	8.85253	6.63298e-06
HEIH	-0.628402	-8.84979	6.65063e-06
CCDC59	0.744611	8.84971	6.65111e-06
YAE1D1	0.61051	8.8487	6.65767e-06
HAUS6	1.10494	8.84265	6.69687e-06
FPGT	0.596834	8.83605	6.73998e-06
CTB-92J24.2	0.614053	8.83555	6.74322e-06
TRRAP	0.62619	8.83429	6.75148e-06
ERI1	0.73417	8.83347	6.75688e-06
OASL	-0.613333	-8.81898	6.85282e-06
NCKAP1	0.624528	8.81593	6.87321e-06
ASL	-0.723125	-8.81013	6.91209e-06
MTIF2	0.663665	8.80443	6.95059e-06
VPS37D	-0.637965	-8.80193	6.96757e-06
FUT8	0.804272	8.80047	6.9775e-06
COPB1	0.739584	8.79972	6.98257e-06
ACLY	0.679519	8.78731	7.06765e-06
EID1	0.598967	8.78583	7.07787e-06
EPT1	0.667839	8.78138	7.10866e-06
GPATCH2	0.655631	8.77269	7.16928e-06
SNHG18	-0.812234	-8.76833	7.1999e-06
FAM83B	0.914974	8.76302	7.23741e-06
KITLG	1.23552	8.75676	7.28188e-06
KEAP1	-0.59946	-8.74858	7.34044e-06
MIB1	0.860336	8.74468	7.36855e-06
IARS2	0.693612	8.73845	7.41368e-06
LOC101928687	0.965404	8.73777	7.41864e-06
JDP2	-0.675042	-8.73424	7.44437e-06
SLC25A38	-0.609862	-8.72226	7.5324e-06
GRHL1	0.72806	8.71896	7.55689e-06
TMEM101	-0.718125	-8.71248	7.60513e-06
SACM1L	0.807779	8.71142	7.61307e-06
TAPBPL	-0.845645	-8.70596	7.65404e-06
C1orf27	0.646109	8.70143	7.6882e-06
PEX1	0.609372	8.69065	7.77022e-06
LOC100996457	-0.628202	-8.67843	7.86439e-06
MAN2A1	0.788852	8.6729	7.90735e-06
VAMP7	0.95062	8.67037	7.9271e-06
ARL8A	-0.586532	-8.66869	7.94031e-06
PRKRIR	0.801756	8.6682	7.9441e-06
MPHOSPH9	0.757389	8.65921	8.01496e-06
MFSD10	-0.613219	-8.65815	8.02336e-06
LINC00657	0.659572	8.65522	8.04657e-06
UGT2B17	0.823752	8.65446	8.05261e-06
ERBB2IP	0.697136	8.65011	8.08731e-06
HMOX1	-0.713276	-8.6465	8.11627e-06
RC3H2	0.658322	8.64325	8.14236e-06
ZNF14	0.709838	8.61954	8.33577e-06
GRAMD1A	-0.770165	-8.61641	8.36173e-06
TOR1AIP1	0.588482	8.61546	8.36959e-06
ZNF83	0.745061	8.61429	8.37931e-06
MRPL50	0.655035	8.61339	8.38683e-06
CAMSAP2	0.744736	8.61028	8.41267e-06
PTER	0.886148	8.60894	8.42391e-06
ZNF184	0.717134	8.60038	8.49575e-06
RP5-1074L1.4	0.884335	8.59883	8.50884e-06
BOK	-0.7049	-8.59778	8.51774e-06
DLD	0.692453	8.59133	8.57249e-06
HOMER3	-0.658305	-8.58858	8.59596e-06
LCLAT1	0.626626	8.58672	8.61189e-06
BIRC6	0.90252	8.57579	8.70602e-06
ATRNL1	0.708154	8.57027	8.754e-06
DPY19L4	0.61349	8.56752	8.77804e-06
XPO1	0.763395	8.56019	8.8424e-06
CTA-29F11.1	-0.659091	-8.55855	8.8568e-06
VPS35	0.654596	8.55751	8.86602e-06
TMEM106B	0.59627	8.55538	8.88485e-06
CMPK2	-0.584419	-8.54903	8.94131e-06
RHCG	-0.648685	-8.54365	8.98943e-06
EIF2S2	0.64569	8.5419	9.0052e-06
DNM1L	0.694298	8.54022	9.02027e-06
ZNF680	1.34287	8.53175	9.09696e-06
YES1	0.616922	8.52973	9.11532e-06
BCAR3	-0.690962	-8.52134	9.19211e-06
HIST1H2AE	-0.915935	-8.50938	9.30285e-06
TWF2	-0.687324	-8.50854	9.31065e-06
GDAP1	0.634497	8.5085	9.311e-06
PCM1	0.637981	8.50844	9.31162e-06
PPP6C	0.620979	8.50476	9.34593e-06
LIMK2	-0.604803	-8.50034	9.38749e-06
OMA1	0.716891	8.49018	9.4836e-06
PCDH1	-0.620158	-8.48491	9.53386e-06
ARL13B	0.909956	8.48265	9.55554e-06
PNPLA8	0.877725	8.48002	9.58073e-06
POLQ	0.628466	8.46499	9.72653e-06
ZZZ3	0.636527	8.4583	9.7922e-06
GDF15	-0.62142	-8.45673	9.80768e-06
C12orf66	0.611374	8.45668	9.8082e-06
ASPM	1.27879	8.44255	9.94873e-06
RNPEPL1	-0.58691	-8.43405	1.00344e-05
PRKACB	0.626266	8.43094	1.00659e-05
PKN1	-0.645045	-8.42796	1.00962e-05
WDR36	0.684316	8.41665	1.02122e-05
NOL8	1.01796	8.40722	1.03099e-05
RAB11FIP4	-0.614989	-8.40697	1.03126e-05
UGCG	0.598715	8.40612	1.03214e-05
ACSF2	-0.682635	-8.40488	1.03344e-05
NAE1	0.835367	8.39678	1.04194e-05
CLIC4	0.764853	8.39556	1.04323e-05
CSDE1	0.631551	8.39295	1.04598e-05
AP1S2	0.580831	8.39233	1.04665e-05
REV3L	0.731861	8.39149	1.04753e-05
RGAG4	-0.676966	-8.38485	1.05461e-05
RLIM	0.96435	8.37755	1.06243e-05
TBC1D9	0.686052	8.373	1.06735e-05
HMHA1	-0.686391	-8.37172	1.06874e-05
WDR13	-0.651561	-8.37167	1.06879e-05
SPIN1	0.630069	8.3653	1.07571e-05
AMPH	-0.589747	-8.363	1.07823e-05
TMTC3	0.985832	8.35347	1.08871e-05
TFPT	-0.616928	-8.35255	1.08974e-05
MICB	0.641723	8.35007	1.09248e-05
MANEA	0.611963	8.34668	1.09625e-05
UPP1	-0.886813	-8.34154	1.10201e-05
SDK1	-0.610277	-8.33229	1.11243e-05
AIMP1	0.753768	8.3286	1.11662e-05
ZNF354A	0.696369	8.32626	1.11928e-05
JPX	0.756221	8.323	1.12301e-05
FMR1	0.728565	8.32196	1.12419e-05
YTHDC2	0.649768	8.31531	1.13184e-05
ZNF566	0.860418	8.30201	1.14731e-05
ZBTB2	0.74707	8.29472	1.15587e-05
LRPPRC	0.726596	8.28765	1.16426e-05
IRX4	-0.662925	-8.28149	1.17162e-05
UHMK1	0.712156	8.27872	1.17494e-05
GLCCI1	0.654257	8.27113	1.18411e-05
TJP3	-0.678875	-8.26972	1.18582e-05
RAB28	0.744592	8.26222	1.19497e-05
BLCAP	-0.613363	-8.26082	1.19668e-05
PEPD	-0.676876	-8.25579	1.20286e-05
DCTN6	0.894768	8.25482	1.20407e-05
FAM83F	-0.596777	-8.24941	1.21076e-05
NIT2	0.782318	8.24491	1.21637e-05
STK11IP	-0.619483	-8.24477	1.21654e-05
DEGS2	-0.602946	-8.24207	1.21991e-05
MICU2	0.671992	8.23938	1.22329e-05
KNTC1	1.12731	8.23776	1.22533e-05
AP1G1	0.629711	8.21823	1.25019e-05
RAB5C	-0.631452	-8.21558	1.2536e-05
DFFB	-0.638661	-8.21527	1.254e-05
RNGTT	0.597312	8.20649	1.26538e-05
MRPL54	-0.729789	-8.18888	1.28857e-05
HTATSF1	0.593844	8.18105	1.29903e-05
SNX6	0.583241	8.17789	1.30328e-05
CD46	0.825754	8.17125	1.31225e-05
ZFYVE19	-0.762307	-8.16708	1.31792e-05
SCAND1	-0.771891	-8.16095	1.3263e-05
IMPA2	0.584228	8.16024	1.32728e-05
SRGAP2C	0.704586	8.16011	1.32746e-05
ZNF652	0.811547	8.15476	1.33483e-05
OTUD6B-AS1	0.649663	8.15391	1.336e-05
LOC101927752	-0.602237	-8.15372	1.33627e-05
SPNS2	-0.602952	-8.14435	1.3493e-05
RAB11B-AS1	-0.647095	-8.14226	1.35222e-05
SHISA4	-0.661974	-8.13934	1.35632e-05
RSRC1	0.65192	8.13785	1.35841e-05
MAGT1	0.594385	8.13717	1.35937e-05
SRFBP1	0.924566	8.13315	1.36506e-05
GNA13	1.1942	8.12845	1.37174e-05
DMKN	-0.588519	-8.11109	1.39669e-05
CCDC6	0.698739	8.10633	1.40361e-05
RBBP4	0.624125	8.10097	1.41147e-05
MMEL1	-0.590216	-8.08976	1.42804e-05
COL2A1	-0.634316	-8.07912	1.44397e-05
TUG1	0.800711	8.0761	1.44852e-05
HNRNPU-AS1	0.87406	8.06326	1.46806e-05
ARRDC3	0.802316	8.05816	1.4759e-05
CBX3	0.978411	8.05658	1.47834e-05
ABCB10	1.00896	8.04565	1.49534e-05
SHOC2	0.982452	8.04454	1.49707e-05
CHUK	1.07458	8.04385	1.49815e-05
PNRC2	0.619424	8.03868	1.50629e-05
BTAF1	0.795686	8.02778	1.52357e-05
C1orf131	0.583264	8.01918	1.53737e-05
RP3-522P13.2	0.77375	8.01229	1.54852e-05
USP8	0.739097	8.01187	1.54921e-05
CTSD	0.584646	8.00918	1.55359e-05
RAB10	0.590235	8.00437	1.56145e-05
MYO6	0.607476	8.00336	1.56311e-05
ZNF30	0.598687	8.00082	1.56728e-05
RABGGTB	0.61314	8.00079	1.56734e-05
CHN1	0.640995	7.99266	1.58078e-05
TIA1	0.788486	7.98486	1.5938e-05
NUP43	0.581382	7.97976	1.60238e-05
AF001548.5	-0.605034	-7.97844	1.6046e-05
FBXO11	0.617849	7.97419	1.61181e-05
C9orf40	0.663984	7.96836	1.62173e-05
PAK1IP1	1.04035	7.96193	1.63277e-05
THOC2	1.11107	7.96125	1.63394e-05
TAF12	0.674548	7.95749	1.64043e-05
NAPEPLD	0.616539	7.95448	1.64564e-05
FZD6	1.23531	7.95423	1.64609e-05
PSMA1	0.599559	7.95011	1.65326e-05
PACSIN3	-0.705779	-7.94623	1.66005e-05
BAD	-0.621641	-7.93577	1.6785e-05
RAB23	0.651587	7.92891	1.69072e-05
ZCCHC9	0.597153	7.926	1.69592e-05
DDX11	0.662153	7.91691	1.71233e-05
FOLR1	-0.616336	-7.91349	1.71854e-05
U2SURP	0.702081	7.90719	1.73005e-05
ACKR3	-0.638638	-7.90035	1.74264e-05
WDR75	0.997043	7.89873	1.74563e-05
NAA16	0.843503	7.89274	1.75678e-05
KCNN4	-0.660789	-7.88368	1.77376e-05
RAB11FIP5	-0.606692	-7.88143	1.77801e-05
OSBPL9	0.737536	7.86564	1.8081e-05
PSMB8	-0.643208	-7.8619	1.81531e-05
TNFRSF12A	-0.628048	-7.84911	1.84022e-05
GPAM	0.584667	7.84783	1.84274e-05
TPR	1.06874	7.8408	1.85662e-05
IFT74	0.646572	7.83407	1.86998e-05
MICAL1	-0.693626	-7.82332	1.89159e-05
PXDC1	-0.6403	-7.81311	1.91235e-05
FAM206A	0.606588	7.81178	1.91506e-05
LMBRD2	0.612837	7.81138	1.91589e-05
FAM126B	0.613368	7.80482	1.92939e-05
PDZK1	1.05706	7.8038	1.93149e-05
PAPD5	0.580249	7.80273	1.93371e-05
CCDC170	0.630681	7.80221	1.93479e-05
PHIP	0.729142	7.79733	1.94493e-05
XRCC3	0.688988	7.79651	1.94664e-05
GCH1	0.669741	7.79611	1.94746e-05
RGS9BP	-0.605357	-7.78374	1.97346e-05
LRFN3	-0.580939	-7.77746	1.9868e-05
FAM132B	0.643937	7.77288	1.9966e-05
PTPRG-AS1	1.07325	7.76981	2.0032e-05
RHOBTB3	0.938494	7.76892	2.00512e-05
MCM8	0.614232	7.76578	2.0119e-05
SOCS2-AS1	-0.676751	-7.76281	2.01833e-05
RP11-663N22.1	-0.890253	-7.75588	2.03342e-05
PIK3C2A	0.719094	7.75053	2.04516e-05
NUDT2	-0.703508	-7.74904	2.04845e-05
NFKBIE	-0.627761	-7.745	2.05738e-05
MYL6B	-0.656103	-7.73572	2.07805e-05
LDLRAD3	0.694045	7.73271	2.08479e-05
C15orf48	-0.943983	-7.72153	2.11008e-05
STX16	0.831619	7.71623	2.12219e-05
SDHAF1	-0.658676	-7.70892	2.13903e-05
GPR137C	0.985058	7.7056	2.1467e-05
E4F1	-0.668409	-7.70277	2.15328e-05
LOC100506325	0.611963	7.69551	2.17026e-05
SRP9	0.757222	7.69393	2.17398e-05
ZDHHC23	0.618934	7.68702	2.19029e-05
NUDT16L1	-0.609656	-7.68277	2.20041e-05
CENPC	0.741307	7.68059	2.2056e-05
PHF14	0.601483	7.67881	2.20987e-05
HNRNPA2B1	0.86404	7.67642	2.21559e-05
RAPGEF6	0.669358	7.66643	2.23974e-05
MRPS35	0.61384	7.65797	2.2604e-05
ZBTB1	0.606644	7.65659	2.26377e-05
RIBC2	0.654867	7.6548	2.26819e-05
TET2	0.705212	7.64735	2.28664e-05
CDH1	0.887833	7.64661	2.28848e-05
PRDX3	0.600398	7.6453	2.29174e-05
SLC25A18	-0.596816	-7.6419	2.3002e-05
FAM198B	0.694293	7.63642	2.31397e-05
RSRC2	0.699707	7.63498	2.3176e-05
AIFM2	-0.601959	-7.63336	2.3217e-05
MTDH	0.587796	7.6311	2.3274e-05
THAP5	0.933045	7.62594	2.34054e-05
ZNF205	-0.622149	-7.62434	2.34461e-05
USO1	0.767451	7.61975	2.35637e-05
TPRKB	0.64331	7.60681	2.38987e-05
PLS1	0.891556	7.60538	2.39359e-05
GHR	0.605774	7.59428	2.42278e-05
EXOC1	0.651631	7.59187	2.42916e-05
FSTL3	-0.849035	-7.5652	2.50113e-05
TBK1	0.848196	7.56399	2.50444e-05
TWSG1	0.637147	7.56391	2.50465e-05
SNX2	0.617233	7.56375	2.50511e-05
CGGBP1	0.652905	7.55959	2.51653e-05
FAM110A	-0.752786	-7.55884	2.51861e-05
TFEB	-0.587704	-7.54539	2.55606e-05
DNTTIP2	1.08018	7.54478	2.55777e-05
CRB3	-0.623003	-7.54347	2.56146e-05
HSPA13	0.91716	7.53888	2.57439e-05
PPIG	0.906096	7.52276	2.62044e-05
ACBD5	0.657337	7.52181	2.62317e-05
LOC100190986	1.74621	7.51638	2.63891e-05
SMIM3	-0.603406	-7.50929	2.65959e-05
N4BP3	-0.692039	-7.50401	2.67512e-05
RDX	0.625874	7.48933	2.7188e-05
APCDD1	-1.13921	-7.48863	2.72088e-05
LOC100996760	-0.890185	-7.48112	2.74357e-05
USP32P2	0.701854	7.48099	2.74397e-05
ASH1L	0.580258	7.47193	2.77158e-05
TAF1A	0.731723	7.46276	2.79982e-05
SLC35A3	0.6801	7.45924	2.81077e-05
ARL6IP1	0.748211	7.45116	2.83603e-05
BTG2	-0.765337	-7.44679	2.84982e-05
ZDHHC20	0.84858	7.44266	2.86289e-05
IFITM1	-0.676807	-7.43864	2.87569e-05
EBLN3	0.676245	7.438	2.87774e-05
CUL4B	0.87098	7.43665	2.88204e-05
UFL1	0.819789	7.43341	2.89243e-05
PIGA	0.753091	7.43336	2.89259e-05
SDAD1	0.780572	7.43287	2.89416e-05
PKD2	0.706956	7.42504	2.91943e-05
HIGD1A	0.594935	7.42087	2.933e-05
IMPA1	0.648001	7.41917	2.93855e-05
NIPBL	0.69636	7.41777	2.94312e-05
CNOT7	0.652129	7.41094	2.96557e-05
TFRC	0.600778	7.41039	2.96738e-05
ALAS1	-0.603309	-7.4076	2.97662e-05
RRP15	0.602983	7.40286	2.99235e-05
TMA16	0.948778	7.38235	3.06156e-05
DMXL2	0.680859	7.36346	3.12682e-05
GPR133	-0.635299	-7.33344	3.23371e-05
TMPO-AS1	0.6719	7.32941	3.24836e-05
MBNL2	0.705251	7.32908	3.24955e-05
AP3S1	0.609647	7.32765	3.25475e-05
SLC16A7	0.70641	7.32585	3.26136e-05
DHX36	0.660581	7.30026	3.35645e-05
GTF2I	1.2482	7.29661	3.37027e-05
KLK6	-0.658332	-7.29288	3.38447e-05
BAZ1A	1.0216	7.27781	3.44241e-05
FAM179B	0.71251	7.26802	3.48061e-05
MRPL19	0.708978	7.25711	3.52377e-05
RB1CC1	0.98904	7.25364	3.53759e-05
SMARCAD1	0.746414	7.25105	3.548e-05
RBAK	1.02838	7.21608	3.69129e-05
MIS18BP1	1.07401	7.21058	3.71439e-05
MSL2	0.678259	7.20154	3.75271e-05
NEMF	1.26253	7.19154	3.79563e-05
ZBTB8A	0.669572	7.18401	3.82828e-05
CR936796	0.853077	7.16834	3.89722e-05
LONRF2	0.991414	7.16618	3.90679e-05
NFXL1	0.885317	7.15027	3.97836e-05
SCO2	-0.830944	-7.14667	3.99477e-05
PAPD4	0.593202	7.14632	3.99635e-05
SLC25A43	0.593356	7.14166	4.01772e-05
GNPNAT1	0.602243	7.13017	4.07083e-05
OPLAH	-0.608997	-7.12541	4.09305e-05
YIPF3	-0.733017	-7.10974	4.16721e-05
LOC153546	-0.754633	-7.10639	4.18325e-05
LOC440934	-0.710047	-7.09694	4.22885e-05
TERF1	0.730704	7.08261	4.29903e-05
DEPDC1B	0.718936	7.08104	4.30679e-05
STYX	0.726277	7.06811	4.37137e-05
ANKRD32	0.765011	7.05476	4.43913e-05
EPAS1	-0.683981	-7.05456	4.44011e-05
LCORL	0.613186	7.05378	4.44415e-05
RANBP6	1.01592	7.05334	4.44637e-05
TRMT11	0.705551	7.03881	4.52156e-05
TROVE2	0.645054	7.03824	4.52455e-05
TP53I3	-0.672792	-7.03175	4.55856e-05
MOB4	0.592412	7.02754	4.58083e-05
DPY19L3	0.682378	7.02651	4.58628e-05
SHPRH	1.01569	7.02196	4.61045e-05
TRIM23	0.590267	7.02016	4.62007e-05
SLC38A1	0.730006	7.01907	4.6259e-05
TPRA1	-0.892048	-7.01468	4.64947e-05
CEP120	0.763394	7.01408	4.65267e-05
RIOK1	0.604601	7.01268	4.66025e-05
AC005606.14	-0.611298	-7.00553	4.69898e-05
APPBP2	0.599726	6.98388	4.81846e-05
EMB	0.683779	6.9578	4.96678e-05
NOSIP	-0.59433	-6.94692	5.03014e-05
YWHAZ	0.585074	6.94452	5.04424e-05
RARS	0.838115	6.93799	5.08283e-05
DLG1	0.65364	6.93782	5.08378e-05
MORF4L2	0.601817	6.92558	5.15699e-05
ECHDC1	0.627184	6.92023	5.18929e-05
PKN2	0.603037	6.91824	5.2014e-05
BPTF	0.590343	6.91547	5.21827e-05
AGL	1.22134	6.89279	5.35861e-05
ZYG11B	0.647472	6.89152	5.36662e-05
FOXO6	-0.719476	-6.88415	5.41321e-05
ZFP62	0.700291	6.86704	5.523e-05
KRBOX4	0.634407	6.85664	5.59097e-05
POC5	0.686196	6.84296	5.68165e-05
LEPREL4	-0.631214	-6.84037	5.69906e-05
ZNF319	-0.594876	-6.83625	5.72675e-05
SDSL	-0.652376	-6.83619	5.72722e-05
TRIM33	0.675505	6.83454	5.73836e-05
BAZ2B	0.78968	6.81277	5.88763e-05
USP20	-0.629621	-6.79391	6.02047e-05
MEGF9	0.582369	6.79299	6.02702e-05
RNF13	0.663944	6.79062	6.04393e-05
PANK3	0.657854	6.7889	6.05628e-05
TFAM	0.633952	6.73934	6.42333e-05
RALGPS2	0.638105	6.73367	6.46682e-05
TEX30	0.814974	6.73161	6.48268e-05
PGGT1B	0.604296	6.72789	6.5115e-05
ZNF195	0.902446	6.72589	6.52704e-05
USP16	0.973234	6.71387	6.62128e-05
PPIL4	0.768109	6.7135	6.62423e-05
OSBPL8	0.638996	6.71112	6.64307e-05
PRKCI	0.680203	6.67845	6.90766e-05
NUDT18	-0.659929	-6.64831	7.16193e-05
ZNF721	0.594359	6.63073	7.31493e-05
AKAP11	0.610716	6.62709	7.34707e-05
ENKD1	-0.743201	-6.62239	7.38879e-05
DMTF1	0.793749	6.62156	7.39621e-05
MVB12A	-0.619247	-6.6037	7.55716e-05
ZNF12	0.813065	6.58025	7.77438e-05
SIRT1	0.593453	6.57749	7.80038e-05
XK	0.582561	6.54486	8.11511e-05
LOC389895	0.598751	6.52792	8.2839e-05
SH3BGRL	0.704858	6.51795	8.38495e-05
ALKBH7	-0.583771	-6.51385	8.427e-05
EMC3-AS1	0.591465	6.51345	8.43104e-05
LYSMD3	0.792593	6.50784	8.48889e-05
GABPA	0.610823	6.50577	8.51032e-05
C15orf37	-0.656685	-6.49167	8.65798e-05
CCDC83	0.753673	6.47726	8.8117e-05
HSBP1L1	-0.601367	-6.47382	8.84894e-05
DALRD3	-0.584982	-6.46552	8.93921e-05
YEATS4	0.69905	6.44441	9.17353e-05
RICTOR	0.698665	6.43875	9.23744e-05
TAX1BP1	0.790539	6.43692	9.25818e-05
SCARB2	0.584212	6.43128	9.32259e-05
RP1-151F17.2	0.627323	6.43049	9.3316e-05
THAP1	0.712117	6.39828	9.70887e-05
BIRC2	0.788467	6.37945	9.93709e-05
KTN1	1.04628	6.36892	0.000100672
PTRH2	0.645411	6.35753	0.0001021
C5orf34	0.64579	6.35054	0.000102988
IFT80	0.623479	6.31993	0.000106974
KIF18A	0.69088	6.31675	0.000107399
LOC729887	-0.679435	-6.29854	0.000109859
LINC01087	1.69567	6.2872	0.000111423
ZNF138	0.706016	6.27685	0.000112871
RPF2	0.620695	6.25841	0.000115501
LTN1	0.747994	6.25437	0.000116086
RP11-66N11.8	-0.587703	-6.24235	0.000117845
LINC01023	-0.640974	-6.2415	0.000117972
C12orf4	0.602135	6.23681	0.000118667
FAM102B	0.693882	6.23402	0.000119083
FAM208B	0.725035	6.20695	0.000123199
CTSLP8	-0.697664	-6.18548	0.000126574
TBC1D23	0.755152	6.17314	0.000128558
TTC14	0.696493	6.17267	0.000128635
CEP350	0.716947	6.13008	0.000135752
PRPF38B	0.589874	6.11943	0.000137598
MGMT	-0.582539	-6.09349	0.000142207
FAM208A	0.642523	6.07121	0.0001463
BDP1	0.650497	6.06581	0.000147311
ATRX	0.954232	6.0443	0.000151414
RASGRP1	0.753991	6.00972	0.000158273
DPM3	-0.604751	-6.00314	0.000159613
TRPM4	-0.604714	-5.99401	0.000161497
ERBB2	-0.59229	-5.99059	0.000162209
ENPP4	0.622768	5.98989	0.000162355
C5	0.589046	5.98294	0.000163812
HIPK3	0.623193	5.832	0.000199233
AP000525.9	0.675428	5.82261	0.000201694
TMEM102	-0.666938	-5.82029	0.000202309
FFAR2	-0.703424	-5.78659	0.000211447
ZNF430	0.624056	5.78605	0.000211597
MITD1	0.586228	5.77732	0.000214039
CCAR1	0.639123	5.76352	0.000217958
WNT11	-0.637936	-5.75852	0.000219399
MTERF2	0.684552	5.75662	0.000219948
ZNF516	0.699619	5.75139	0.00022147
SNAPC1	0.65784	5.71041	0.000233789
ZMYM1	0.63349	5.68105	0.000243068
SLC39A10	0.639455	5.66098	0.000249639
NOTCH2NL	0.673198	5.56956	0.000282092
SACS	0.744243	5.56616	0.000283384
SEPT10	0.624451	5.56417	0.000284141
BTBD11	-0.660589	-5.53142	0.000296949
LOC100505938	-0.653698	-5.50137	0.000309253
LINC00176	-0.59855	-5.47777	0.000319296
BBS5	0.777756	5.4665	0.000324215
CLK1	0.904558	5.46647	0.000324229
CNFN	-0.583423	-5.46376	0.000325426
PPIP5K2	1.05831	5.45858	0.000327721
RP11-488L18.10	0.637893	5.45323	0.000330115
RBM24	0.699027	5.44447	0.000334072
PRPF39	0.732727	5.37479	0.000367424
SMC6	0.617202	5.35778	0.000376096
GOLGA4	0.696034	5.35525	0.000377405
TRAPPC8	0.71354	5.34821	0.000381073
ARIH2OS	-0.818192	-5.33839	0.000386254
ITGB3BP	0.90277	5.307	0.000403331
ECSIT	-0.651577	-5.29091	0.000412391
ZNF708	0.591654	5.28533	0.000415589
KIAA1551	0.611449	5.13951	0.000509244
SLK	0.586835	5.1225	0.000521562
POLI	0.651313	5.08176	0.000552392
CTD-3092A11.2	0.724032	5.0765	0.000556513
HACE1	0.585392	5.01714	0.000605363
RNA45S5	-0.658433	-4.98156	0.000636828
SYCP2	0.601511	4.94053	0.000675308
SALL4	-0.582081	-4.88289	0.000733616
ANKRD36B	1.20079	4.80985	0.000815369
PCDH8	-0.723839	-4.76884	0.000865488
FLJ31306	0.666839	4.69638	0.000962267
EP300-AS1	0.660001	4.64337	0.00104035
ERCC6L	0.838004	4.58694	0.00113095
SKA1	0.709806	4.47752	0.00133147
PDIK1L	0.694833	4.46342	0.00135993
ZNF700	0.670344	4.39702	0.00150298
ZNF23	0.583522	4.39389	0.00151009
RP3-368A4.6	0.820744	4.31641	0.00169844
ESF1	0.630651	4.31035	0.00171418
ZNF117	0.646401	4.27632	0.00180552
KCNK12	-0.586482	-4.25411	0.0018679
HIST1H2AM	-0.723613	-4.24653	0.00188972
FAM111B	0.658867	4.23566	0.00192148
ACTL10	-0.697713	-4.23432	0.00192541
GTF2H2B	0.628501	4.22048	0.00196675
FTX	0.643938	4.09915	0.00237197
ZNF280C	0.633258	4.07462	0.00246415
LOC102724356	0.649865	3.75599	0.00407233
NCEH1	0.638313	3.5276	0.00588277
