# Supplementary material for: Genome-Wide Investigation of Genes Regulated by ERα in Breast Cancer Cells
Source: Molecules. 2018 Oct 5;23(10):2543. doi: 10.3390/molecules23102543 (PMC6222792; doi:10.3390/molecules23102543)
Supplement: Supplementary file 1 [file molecules-23-02543-s001.zip › supplementary/Table S3.xlsx]

## Sheet: Sheet1
id	Control_count	Era_count	Control_fpkm	Era_fpkm	FC	log2(FC)	Pvalue	FDR	Symbol	Description	KEGG_A_class	KEGG_B_class	Pathway	K_ID	GO Component	GO Function	GO Process
ENSG00000091831	6	3131	0.06	63.16	1052.67	10.0398	1.03382e-128	1.9074e-124	ESR1	estrogen receptor 1 [Source:HGNC Symbol;Acc:3467]	Organismal Systems;Human Diseases	Endocrine system;Excretory system;Cancers	ko05205//Proteoglycans in cancer;ko04919//Thyroid hormone signaling pathway;ko04915//Estrogen signaling pathway;ko04917//Prolactin signaling pathway;ko04961//Endocrine and other factor-regulated calcium reabsorption	K08550	GO:0044444//cytoplasmic part;GO:0043229//intracellular organelle;GO:0005634//nucleus;GO:0043227//membrane-bounded organelle;GO:0043226//organelle;GO:0031974//membrane-enclosed lumen;GO:0043231//intracellular membrane-bounded organelle;GO:0044446//intracellular organelle part;GO:0044424//intracellular part;GO:0005622//intracellular;GO:0044422//organelle part;GO:0070013//intracellular organelle lum…	GO:0098772//molecular function regulator;GO:0005515//protein binding;GO:0003674//molecular_function;GO:0008134//transcription factor binding;GO:0008289//lipid binding;GO:0004871//signal transducer activity;GO:0030234//enzyme regulator activity;GO:0001071//nucleic acid binding transcription factor activity;GO:0005488//binding;GO:0043167//ion binding;GO:0097159//organic cyclic compound binding;GO:0…	GO:0007165//signal transduction;GO:0071704//organic substance metabolic process;GO:0008283//cell proliferation;GO:0051276//chromosome organization;GO:0000003//reproduction;GO:0044237//cellular metabolic process;GO:0050896//response to stimulus;GO:0044763//single-organism cellular process;GO:0048856//anatomical structure development;GO:0009987//cellular process;GO:0006807//nitrogen compound metabo…
ENSG00000170345	1792	35	63.63	1.26	0.019802	-5.65821	1.28619e-79	1.18651e-75	FOS	-	Organismal Systems;Environmental Information Processing;Human Diseases	Substance dependence;Environmental adaptation;Immune diseases;Signal transduction;Endocrine system;Immune system;Development;Cancers;Infectious diseases;Nervous system	ko05200//Pathways in cancer;ko05166//HTLV-I infection;ko05168//Herpes simplex infection;ko04010//MAPK signaling pathway;ko04024//cAMP signaling pathway;ko04380//Osteoclast differentiation;ko05323//Rheumatoid arthritis;ko05161//Hepatitis B;ko04921//Oxytocin signaling pathway;ko05140//Leishmaniasis;ko04728//Dopaminergic synapse;ko05142//Chagas disease (American trypanosomiasis);ko04915//Estrogen si…	K04379	GO:0005737//cytoplasm;GO:0044446//intracellular organelle part;GO:0032991//macromolecular complex;GO:0043231//intracellular membrane-bounded organelle;GO:0044444//cytoplasmic part;GO:0044422//organelle part;GO:0043226//organelle;GO:0044428//nuclear part;GO:0005575//cellular_component;GO:0012505//endomembrane system;GO:0005654//nucleoplasm;GO:0043229//intracellular organelle;GO:0005622//intracellu…	GO:0005515//protein binding;GO:0003677//DNA binding;GO:0097159//organic cyclic compound binding;GO:0003676//nucleic acid binding;GO:0001071//nucleic acid binding transcription factor activity;GO:0003674//molecular_function;GO:1901363//heterocyclic compound binding;GO:0008134//transcription factor binding;GO:0005488//binding	GO:0071704//organic substance metabolic process;GO:0002376//immune system process;GO:0043170//macromolecule metabolic process;GO:0006725//cellular aromatic compound metabolic process;GO:0023052//signaling;GO:0046483//heterocycle metabolic process;GO:0044767//single-organism developmental process;GO:0006950//response to stress;GO:1901360//organic cyclic compound metabolic process;GO:0090304//nucle…
ENSG00000176020	410.01	0	4.21	0.001	0.00023753	-12.0396	1.17358e-57	7.21754e-54	AMIGO3	adhesion molecule with Ig-like domain 3 [Source:HGNC Symbol;Acc:24075]	-	-	-	-	GO:0005575//cellular_component	GO:0003674//molecular_function	GO:0008150//biological_process;GO:0007155//cell adhesion;GO:0022610//biological adhesion
ENSG00000125740	454	12	11	0.24	0.0218182	-5.51833	2.03589e-46	9.39053e-43	FOSB	FBJ murine osteosarcoma viral oncogene homolog B [Source:HGNC Symbol;Acc:3797]	Organismal Systems;Human Diseases	Development;Substance dependence	ko05034//Alcoholism;ko04380//Osteoclast differentiation;ko05031//Amphetamine addiction;ko05030//Cocaine addiction	K09029	GO:0005634//nucleus;GO:0043227//membrane-bounded organelle;GO:0005622//intracellular;GO:0044424//intracellular part;GO:0043226//organelle;GO:0043231//intracellular membrane-bounded organelle;GO:0005575//cellular_component;GO:0044464//cell part;GO:0043229//intracellular organelle;GO:0005623//cell	GO:0005488//binding;GO:1901363//heterocyclic compound binding;GO:0003674//molecular_function;GO:0008134//transcription factor binding;GO:0003676//nucleic acid binding;GO:0003677//DNA binding;GO:0097159//organic cyclic compound binding;GO:0005515//protein binding;GO:0001071//nucleic acid binding transcription factor activity	GO:0008150//biological_process
ENSG00000035403	900	6105	11.18	74.17	6.63417	2.72992	4.68832e-37	1.72999e-33	VCL	vinculin [Source:HGNC Symbol;Acc:12665]	Human Diseases;Cellular Processes;Organismal Systems	Cell motility;Cellular commiunity;Immune system;Infectious diseases	ko04510//Focal adhesion;ko04810//Regulation of actin cytoskeleton;ko04670//Leukocyte transendothelial migration;ko05146//Amoebiasis;ko05100//Bacterial invasion of epithelial cells;ko04520//Adherens junction;ko05131//Shigellosis	K05700	GO:0016020//membrane;GO:0044444//cytoplasmic part;GO:0005886//plasma membrane;GO:0005856//cytoskeleton;GO:0005829//cytosol;GO:0043226//organelle;GO:0043229//intracellular organelle;GO:0044464//cell part;GO:0043234//protein complex;GO:0044424//intracellular part;GO:0005622//intracellular;GO:0005623//cell;GO:0005737//cytoplasm;GO:0071944//cell periphery;GO:0005575//cellular_component;GO:0043228//no…	GO:0019899//enzyme binding;GO:0008092//cytoskeletal protein binding;GO:0005515//protein binding;GO:0005488//binding;GO:0003674//molecular_function;GO:0005198//structural molecule activity	GO:0051179//localization;GO:0022607//cellular component assembly;GO:0034330//cell junction organization;GO:0048856//anatomical structure development;GO:0044085//cellular component biogenesis;GO:0032502//developmental process;GO:0071840//cellular component organization or biogenesis;GO:0006950//response to stress;GO:0008150//biological_process;GO:0051234//establishment of localization;GO:0009987//…
ENSG00000138944	12	154	0.1	1.31	13.1	3.71149	1.75464e-21	5.39551e-18	KIAA1644	KIAA1644 [Source:HGNC Symbol;Acc:29335]	-	-	-	-	GO:0005575//cellular_component	-	-
ENSG00000070669	517	1999	17.54	75.34	4.29532	2.10277	6.31926e-20	1.66558e-16	ASNS	-	Metabolism	Amino acid metabolism	ko00250//Alanine, aspartate and glutamate metabolism	K01953	GO:0044444//cytoplasmic part;GO:0005829//cytosol;GO:0044464//cell part;GO:0005622//intracellular;GO:0044424//intracellular part;GO:0005623//cell;GO:0005737//cytoplasm;GO:0005575//cellular_component	GO:0003674//molecular_function;GO:0005488//binding;GO:0003824//catalytic activity;GO:0043167//ion binding;GO:0016874//ligase activity	GO:0006807//nitrogen compound metabolic process;GO:0044700//single organism signaling;GO:0048856//anatomical structure development;GO:0007154//cell communication;GO:0032502//developmental process;GO:0044237//cellular metabolic process;GO:0007165//signal transduction;GO:0008150//biological_process;GO:0044281//small molecule metabolic process;GO:0008152//metabolic process;GO:0050794//regulation of …
ENSG00000123358	288	41	7.21	2.09	0.289875	-1.7865	1.24137e-19	2.86291e-16	NR4A1	-	Environmental Information Processing;Organismal Systems	Endocrine system;Signal transduction	ko04151//PI3K-Akt signaling pathway;ko04010//MAPK signaling pathway;ko04925//Aldosterone synthesis and secretion	K04465	GO:0005737//cytoplasm;GO:0044424//intracellular part;GO:0032991//macromolecular complex;GO:0005622//intracellular;GO:0070013//intracellular organelle lumen;GO:0044428//nuclear part;GO:0005575//cellular_component;GO:0043226//organelle;GO:0044464//cell part;GO:0043233//organelle lumen;GO:0005623//cell;GO:0044422//organelle part;GO:0005654//nucleoplasm;GO:0043227//membrane-bounded organelle;GO:00432…	GO:0003677//DNA binding;GO:0001071//nucleic acid binding transcription factor activity;GO:0003676//nucleic acid binding;GO:1901363//heterocyclic compound binding;GO:0004871//signal transducer activity;GO:0097159//organic cyclic compound binding;GO:0005488//binding;GO:0003674//molecular_function;GO:0043167//ion binding	GO:0044700//single organism signaling;GO:0050789//regulation of biological process;GO:0002376//immune system process;GO:0065007//biological regulation;GO:0032502//developmental process;GO:0008152//metabolic process;GO:0048870//cell motility;GO:0008150//biological_process;GO:0006928//movement of cell or subcellular component;GO:0044763//single-organism cellular process;GO:0050896//response to stim…
ENSG00000169174	3135	775	48.4	12.77	0.263843	-1.92225	8.35188e-19	1.71213e-15	PCSK9	proprotein convertase subtilisin/kexin type 9 [Source:HGNC Symbol;Acc:20001]	-	-	-	-	GO:0005576//extracellular region;GO:0000323//lytic vacuole;GO:0043227//membrane-bounded organelle;GO:0005737//cytoplasm;GO:0044464//cell part;GO:0044421//extracellular region part;GO:0005886//plasma membrane;GO:0043231//intracellular membrane-bounded organelle;GO:0005623//cell;GO:0005622//intracellular;GO:0005575//cellular_component;GO:0005773//vacuole;GO:0071944//cell periphery;GO:0005783//endop…	GO:0003674//molecular_function;GO:0003824//catalytic activity;GO:0016787//hydrolase activity;GO:0008233//peptidase activity	GO:0048856//anatomical structure development;GO:0007034//vacuolar transport;GO:0009987//cellular process;GO:0044763//single-organism cellular process;GO:0008152//metabolic process;GO:0030154//cell differentiation;GO:0032502//developmental process;GO:0009056//catabolic process;GO:0019538//protein metabolic process;GO:0071704//organic substance metabolic process;GO:0043170//macromolecule metabolic …
ENSG00000263182	77.45	0	2.51	0.001	0.000398406	-11.2935	1.47817e-18	2.72722e-15	-	-	-	-	-	-	-	-	-
ENSG00000073849	174	694	3.1	11.31	3.64839	1.86726	5.97054e-18	1.00142e-14	ST6GAL1	ST6 beta-galactosamide alpha-2,6-sialyltranferase 1 [Source:HGNC Symbol;Acc:10860]	Metabolism	Glycan biosynthesis and metabolism	ko00510//N-Glycan biosynthesis;ko00514//Other types of O-glycan biosynthesis	K00778	GO:0043226//organelle;GO:0012505//endomembrane system;GO:0044424//intracellular part;GO:0044444//cytoplasmic part;GO:0044464//cell part;GO:0005622//intracellular;GO:0043229//intracellular organelle;GO:0005623//cell;GO:0005575//cellular_component;GO:0005794//Golgi apparatus;GO:0043227//membrane-bounded organelle;GO:0005737//cytoplasm;GO:0043231//intracellular membrane-bounded organelle;GO:0005576/…	GO:0003674//molecular_function;GO:0016757//transferase activity, transferring glycosyl groups;GO:0003824//catalytic activity;GO:0016740//transferase activity	GO:0044238//primary metabolic process;GO:0043170//macromolecule metabolic process;GO:0009058//biosynthetic process;GO:0044281//small molecule metabolic process;GO:0044260//cellular macromolecule metabolic process;GO:0019538//protein metabolic process;GO:0008152//metabolic process;GO:0044267//cellular protein metabolic process;GO:0044699//single-organism process;GO:0044237//cellular metabolic proc…
ENSG00000185414	142.41	12.3	5.37	2.08	0.387337	-1.36834	7.94991e-18	1.2223e-14	MRPL30	mitochondrial ribosomal protein L30 [Source:HGNC Symbol;Acc:14036]	Genetic Information Processing	Translation	ko03010//Ribosome	K02907	GO:0043227//membrane-bounded organelle;GO:0043228//non-membrane-bounded organelle;GO:0030529//intracellular ribonucleoprotein complex;GO:0005737//cytoplasm;GO:0005739//mitochondrion;GO:0044464//cell part;GO:0005575//cellular_component;GO:0044444//cytoplasmic part;GO:0043232//intracellular non-membrane-bounded organelle;GO:0043226//organelle;GO:1990904//ribonucleoprotein complex;GO:0043229//intrac…	-	-
ENSG00000172893	4319	1146	130.6	36.38	0.27856	-1.84394	1.52513e-17	2.16451e-14	DHCR7	-	Metabolism	Lipid metabolism	ko00100//Steroid biosynthesis	K00213	GO:0043226//organelle;GO:0044444//cytoplasmic part;GO:0043229//intracellular organelle;GO:0005623//cell;GO:0012505//endomembrane system;GO:0005635//nuclear envelope;GO:0043227//membrane-bounded organelle;GO:0005622//intracellular;GO:0044424//intracellular part;GO:0044428//nuclear part;GO:0044464//cell part;GO:0005634//nucleus;GO:0005737//cytoplasm;GO:0005575//cellular_component;GO:0043231//intrac…	GO:0003824//catalytic activity;GO:0003674//molecular_function;GO:0016491//oxidoreductase activity	GO:0044767//single-organism developmental process;GO:0009987//cellular process;GO:0040007//growth;GO:0048869//cellular developmental process;GO:0009058//biosynthetic process;GO:0048856//anatomical structure development;GO:0044281//small molecule metabolic process;GO:0044238//primary metabolic process;GO:0032502//developmental process;GO:0008152//metabolic process;GO:0006629//lipid metabolic proce…
ENSG00000136167	1828	471	27.05	7.49	0.276895	-1.85259	3.57404e-17	4.71008e-14	LCP1	lymphocyte cytosolic protein 1 (L-plastin) [Source:HGNC Symbol;Acc:6528]	-	-	-	-	GO:0071944//cell periphery;GO:0016020//membrane;GO:0005856//cytoskeleton;GO:0043228//non-membrane-bounded organelle;GO:0005575//cellular_component;GO:0043229//intracellular organelle;GO:0044424//intracellular part;GO:0005623//cell;GO:0005829//cytosol;GO:0044464//cell part;GO:0032991//macromolecular complex;GO:0005622//intracellular;GO:0043232//intracellular non-membrane-bounded organelle;GO:00432…	GO:0003674//molecular_function;GO:0005488//binding;GO:0043167//ion binding;GO:0005515//protein binding;GO:0008092//cytoskeletal protein binding	GO:0022607//cellular component assembly;GO:0071840//cellular component organization or biogenesis;GO:0048856//anatomical structure development;GO:0009987//cellular process;GO:0006996//organelle organization;GO:0007010//cytoskeleton organization;GO:0008150//biological_process;GO:0002376//immune system process;GO:0032502//developmental process;GO:0044085//cellular component biogenesis;GO:0016043//c…
ENSG00000170915	73	336	0.85	4.17	4.90588	2.29451	4.76993e-17	5.86701e-14	PAQR8	progestin and adipoQ receptor family member VIII [Source:HGNC Symbol;Acc:15708]	-	-	-	-	GO:0005623//cell;GO:0071944//cell periphery;GO:0044464//cell part;GO:0016020//membrane;GO:0005575//cellular_component;GO:0005886//plasma membrane	GO:0003674//molecular_function;GO:0008289//lipid binding;GO:0005488//binding;GO:0004871//signal transducer activity	GO:0044699//single-organism process;GO:0009987//cellular process;GO:0008150//biological_process;GO:0030154//cell differentiation;GO:0032502//developmental process;GO:0044767//single-organism developmental process;GO:0000003//reproduction;GO:0048869//cellular developmental process;GO:0044763//single-organism cellular process
ENSG00000168209	3071	9780.57	114.12	387.67	3.39704	1.76428	1.25003e-16	1.44144e-13	DDIT4	DNA-damage-inducible transcript 4 [Source:HGNC Symbol;Acc:24944]	Human Diseases;Environmental Information Processing	Signal transduction;Cancers	ko04151//PI3K-Akt signaling pathway;ko05206//MicroRNAs in cancer;ko04150//mTOR signaling pathway	K08270	GO:0043226//organelle;GO:0044464//cell part;GO:0044424//intracellular part;GO:0043227//membrane-bounded organelle;GO:0005739//mitochondrion;GO:0044444//cytoplasmic part;GO:0005623//cell;GO:0005622//intracellular;GO:0043229//intracellular organelle;GO:0005737//cytoplasm;GO:0005575//cellular_component;GO:0005829//cytosol;GO:0043231//intracellular membrane-bounded organelle	GO:0003674//molecular_function	GO:0040011//locomotion;GO:0030154//cell differentiation;GO:0007154//cell communication;GO:0051674//localization of cell;GO:0008283//cell proliferation;GO:0050896//response to stimulus;GO:0044763//single-organism cellular process;GO:0044700//single organism signaling;GO:0023052//signaling;GO:0006950//response to stress;GO:0008150//biological_process;GO:0048870//cell motility;GO:0044699//single-org…
ENSG00000092621	60	278	1.91	9.83	5.1466	2.36362	7.48826e-16	8.12697e-13	PHGDH	phosphoglycerate dehydrogenase [Source:HGNC Symbol;Acc:8923]	Metabolism	Amino acid metabolism;Global and Overview	ko01200//Carbon metabolism;ko01230//Biosynthesis of amino acids;ko00260//Glycine, serine and threonine metabolism	K00058	GO:0005829//cytosol;GO:0005737//cytoplasm;GO:0005622//intracellular;GO:0044464//cell part;GO:0044444//cytoplasmic part;GO:0044424//intracellular part;GO:0005575//cellular_component;GO:0005623//cell	GO:0003824//catalytic activity;GO:0016491//oxidoreductase activity;GO:0003674//molecular_function	GO:0044699//single-organism process;GO:0032502//developmental process;GO:0044707//single-multicellular organism process;GO:0044763//single-organism cellular process;GO:0044237//cellular metabolic process;GO:0009790//embryo development;GO:0071704//organic substance metabolic process;GO:0044281//small molecule metabolic process;GO:0048856//anatomical structure development;GO:0006082//organic acid m…
ENSG00000120129	2437	683	72.79	21.93	0.301278	-1.73083	1.09013e-15	1.11738e-12	DUSP1	dual specificity phosphatase 1 [Source:HGNC Symbol;Acc:3064]	Organismal Systems;Environmental Information Processing	Signal transduction;Nervous system	ko04010//MAPK signaling pathway;ko04726//Serotonergic synapse	K04459	GO:0043226//organelle;GO:0070013//intracellular organelle lumen;GO:0044446//intracellular organelle part;GO:0005654//nucleoplasm;GO:0005575//cellular_component;GO:0044464//cell part;GO:0043229//intracellular organelle;GO:0044422//organelle part;GO:0005634//nucleus;GO:0031981//nuclear lumen;GO:0031974//membrane-enclosed lumen;GO:0043227//membrane-bounded organelle;GO:0043233//organelle lumen;GO:00…	GO:0003824//catalytic activity;GO:0016788//hydrolase activity, acting on ester bonds;GO:0003674//molecular_function;GO:0016791//phosphatase activity;GO:0042578//phosphoric ester hydrolase activity;GO:0016787//hydrolase activity	GO:0007165//signal transduction;GO:0044237//cellular metabolic process;GO:0044767//single-organism developmental process;GO:0044707//single-multicellular organism process;GO:0065007//biological regulation;GO:0071704//organic substance metabolic process;GO:0023052//signaling;GO:0032501//multicellular organismal process;GO:0008150//biological_process;GO:0050789//regulation of biological process;GO:…
ENSG00000270181	124.37	11.72	1.66	0.17	0.10241	-3.28758	1.9686e-15	1.91161e-12	BIVM-ERCC5	BIVM-ERCC5 readthrough [Source:HGNC Symbol;Acc:43690]	Genetic Information Processing	Replication and repair	ko03420//Nucleotide excision repair	K10846	GO:0005623//cell;GO:0044424//intracellular part;GO:0043229//intracellular organelle;GO:0005575//cellular_component;GO:0044464//cell part;GO:0005622//intracellular;GO:0043226//organelle;GO:0043227//membrane-bounded organelle;GO:0005634//nucleus;GO:0043231//intracellular membrane-bounded organelle	GO:0003824//catalytic activity;GO:0016787//hydrolase activity;GO:0003674//molecular_function;GO:1901363//heterocyclic compound binding;GO:0005488//binding;GO:0004518//nuclease activity;GO:0003676//nucleic acid binding;GO:0003677//DNA binding;GO:0097159//organic cyclic compound binding;GO:0016788//hydrolase activity, acting on ester bonds	GO:0034641//cellular nitrogen compound metabolic process;GO:0090304//nucleic acid metabolic process;GO:0046483//heterocycle metabolic process;GO:0006807//nitrogen compound metabolic process;GO:0008150//biological_process;GO:0006950//response to stress;GO:0050896//response to stimulus;GO:0044238//primary metabolic process;GO:0009987//cellular process;GO:0008152//metabolic process;GO:0006259//DNA m…
ENSG00000128965	173	599	7.32	27.15	3.70902	1.89104	9.4131e-15	8.68359e-12	CHAC1	ChaC, cation transport regulator homolog 1 (E. coli) [Source:HGNC Symbol;Acc:28680]	-	-	-	-	GO:0044464//cell part;GO:0043227//membrane-bounded organelle;GO:0044424//intracellular part;GO:0012505//endomembrane system;GO:0005829//cytosol;GO:0043226//organelle;GO:0005622//intracellular;GO:0005575//cellular_component;GO:0005737//cytoplasm;GO:0043231//intracellular membrane-bounded organelle;GO:0043229//intracellular organelle;GO:0005794//Golgi apparatus;GO:0005623//cell;GO:0044444//cytoplas…	GO:0003674//molecular_function	GO:0009987//cellular process;GO:0023052//signaling;GO:0007165//signal transduction;GO:0050789//regulation of biological process;GO:0044699//single-organism process;GO:0044763//single-organism cellular process;GO:0050794//regulation of cellular process;GO:0065007//biological regulation;GO:0007154//cell communication;GO:0008219//cell death;GO:0048856//anatomical structure development;GO:0008150//bi…
ENSG00000183054	275.98	55.5	4.98	3.07	0.616466	-0.697907	9.92339e-15	8.71841e-12	RGPD6	-	Genetic Information Processing	Translation	ko03013//RNA transport;ko03013//RNA transport	K12172	GO:0005737//cytoplasm;GO:0005623//cell;GO:0005622//intracellular;GO:0044464//cell part;GO:0044424//intracellular part;GO:0005575//cellular_component	GO:0003674//molecular_function	GO:0034613//cellular protein localization;GO:0033036//macromolecule localization;GO:0051641//cellular localization;GO:0045184//establishment of protein localization;GO:0051179//localization;GO:0051649//establishment of localization in cell;GO:0008150//biological_process;GO:0070727//cellular macromolecule localization;GO:0008104//protein localization;GO:0006886//intracellular protein transport;GO:…
ENSG00000269968	39.11	188.6	14.88	90.03	6.0504	2.59703	3.56577e-14	2.99039e-11	-	-	-	-	-	-	-	-	-
ENSG00000130766	299	919	4.89	16.05	3.28221	1.71467	1.09891e-13	8.60895e-11	SESN2	sestrin 2 [Source:HGNC Symbol;Acc:20746]	Cellular Processes	Cell growth and death	ko04115//p53 signaling pathway	K10141	GO:0043231//intracellular membrane-bounded organelle;GO:0044424//intracellular part;GO:0043227//membrane-bounded organelle;GO:0005737//cytoplasm;GO:0005634//nucleus;GO:0005575//cellular_component;GO:0005623//cell;GO:0044464//cell part;GO:0043229//intracellular organelle;GO:0043226//organelle;GO:0005622//intracellular	-	GO:0044763//single-organism cellular process;GO:0008150//biological_process;GO:0044699//single-organism process;GO:0007049//cell cycle;GO:0009987//cellular process
ENSG00000255346	153	511	4.57	12.54	2.74398	1.45627	1.11986e-13	8.60895e-11	NOX5	-	-	-	-	-	GO:0005623//cell;GO:0044444//cytoplasmic part;GO:0005622//intracellular;GO:0012505//endomembrane system;GO:0005783//endoplasmic reticulum;GO:0044424//intracellular part;GO:0005737//cytoplasm;GO:0043226//organelle;GO:0005575//cellular_component;GO:0044464//cell part;GO:0043231//intracellular membrane-bounded organelle;GO:0043227//membrane-bounded organelle;GO:0043229//intracellular organelle	GO:0022857//transmembrane transporter activity;GO:0043167//ion binding;GO:0003674//molecular_function;GO:0016491//oxidoreductase activity;GO:0005488//binding;GO:0005215//transporter activity;GO:0003824//catalytic activity	GO:0032502//developmental process;GO:0044699//single-organism process;GO:0044763//single-organism cellular process;GO:0008150//biological_process;GO:0008283//cell proliferation;GO:0051179//localization;GO:0009987//cellular process;GO:0048856//anatomical structure development;GO:0008219//cell death;GO:0009653//anatomical structure morphogenesis;GO:0048646//anatomical structure formation involved i…
ENSG00000262621	86.24	7.23	2.07	0.39	0.188406	-2.40808	1.96093e-13	1.41241e-10	NAA60	N-alpha-acetyltransferase 60 [Source:RefSeq peptide;Acc:NP_001077069]	-	-	-	-	GO:0005575//cellular_component;GO:0043231//intracellular membrane-bounded organelle;GO:0005623//cell;GO:0012505//endomembrane system;GO:0043227//membrane-bounded organelle;GO:0043229//intracellular organelle;GO:0044444//cytoplasmic part;GO:0044464//cell part;GO:0044424//intracellular part;GO:0005794//Golgi apparatus;GO:0005622//intracellular;GO:0005737//cytoplasm;GO:0043226//organelle	GO:0016740//transferase activity;GO:0016746//transferase activity, transferring acyl groups;GO:0003674//molecular_function;GO:0003824//catalytic activity	GO:0019538//protein metabolic process;GO:0006725//cellular aromatic compound metabolic process;GO:0090304//nucleic acid metabolic process;GO:0044763//single-organism cellular process;GO:0006139//nucleobase-containing compound metabolic process;GO:1901360//organic cyclic compound metabolic process;GO:0008283//cell proliferation;GO:0008152//metabolic process;GO:0044699//single-organism process;GO:0…
ENSG00000148346	326	77	32.51	8.52	0.262073	-1.93196	2.02706e-13	1.41241e-10	LCN2	-	-	-	-	-	GO:0044464//cell part;GO:0005615//extracellular space;GO:0005576//extracellular region;GO:0005737//cytoplasm;GO:0005575//cellular_component;GO:0044424//intracellular part;GO:0005622//intracellular;GO:0044421//extracellular region part;GO:0044444//cytoplasmic part;GO:0005829//cytosol;GO:0005623//cell	GO:0043167//ion binding;GO:0003674//molecular_function;GO:0005488//binding;GO:0005515//protein binding;GO:0019899//enzyme binding	GO:0065008//regulation of biological quality;GO:0022607//cellular component assembly;GO:0016043//cellular component organization;GO:0002376//immune system process;GO:0051234//establishment of localization;GO:0050896//response to stimulus;GO:0008219//cell death;GO:0044699//single-organism process;GO:0065007//biological regulation;GO:0009987//cellular process;GO:0070271//protein complex biogenesis;…
ENSG00000137193	528	1532	16.72	42.2	2.52392	1.33567	2.14206e-13	1.41241e-10	PIM1	pim-1 oncogene [Source:HGNC Symbol;Acc:8986]	Human Diseases;Environmental Information Processing	Signal transduction;Cancers	ko04630//Jak-STAT signaling pathway;ko05206//MicroRNAs in cancer;ko05221//Acute myeloid leukemia	K04702	GO:0043229//intracellular organelle;GO:0043226//organelle;GO:0016020//membrane;GO:0044424//intracellular part;GO:0005737//cytoplasm;GO:0005886//plasma membrane;GO:0005623//cell;GO:0044464//cell part;GO:0005634//nucleus;GO:0005575//cellular_component;GO:0071944//cell periphery;GO:0043227//membrane-bounded organelle;GO:0005622//intracellular;GO:0043231//intracellular membrane-bounded organelle	GO:0043167//ion binding;GO:0003674//molecular_function;GO:0005488//binding;GO:0016301//kinase activity;GO:0003824//catalytic activity;GO:0005515//protein binding;GO:0016740//transferase activity;GO:0016772//transferase activity, transferring phosphorus-containing groups;GO:0008134//transcription factor binding	GO:0036211//protein modification process;GO:0008219//cell death;GO:0044238//primary metabolic process;GO:0019538//protein metabolic process;GO:0008283//cell proliferation;GO:0043170//macromolecule metabolic process;GO:0008152//metabolic process;GO:0043412//macromolecule modification;GO:0006464//cellular protein modification process;GO:0009987//cellular process;GO:0008150//biological_process;GO:00…
ENSG00000253522	262	804	6.73	22.16	3.29272	1.71928	2.1435e-13	1.41241e-10	-	-	-	-	-	-	-	-	-
ENSG00000138131	183	576	2.81	9.46	3.36655	1.75127	4.74874e-13	3.02118e-10	LOXL4	lysyl oxidase-like 4 [Source:HGNC Symbol;Acc:17171]	-	-	-	-	GO:0005575//cellular_component;GO:0044421//extracellular region part;GO:0005576//extracellular region;GO:0005615//extracellular space	GO:0016491//oxidoreductase activity;GO:0003674//molecular_function;GO:0005488//binding;GO:0003824//catalytic activity;GO:0043167//ion binding	GO:0008150//biological_process
ENSG00000170373	90.39	317.2	9.99	38.76	3.87988	1.95601	9.38727e-13	5.77317e-10	CST1	cystatin SN [Source:HGNC Symbol;Acc:2473]	Organismal Systems	Digestive system	ko04970//Salivary secretion	K13897	GO:0005575//cellular_component;GO:0005576//extracellular region	GO:0030234//enzyme regulator activity;GO:0098772//molecular function regulator;GO:0003674//molecular_function	-
ENSG00000147614	573	163	13.73	4.19	0.305171	-1.71231	9.79151e-13	5.82753e-10	ATP6V0D2	ATPase, H+ transporting, lysosomal 38kDa, V0 subunit d2 [Source:HGNC Symbol;Acc:18266]	Organismal Systems;Human Diseases;Cellular Processes;Metabolism	Excretory system;Immune diseases;Nervous system;Infectious diseases;Transport and catabolism;Cancers;Energy metabolism	ko05203//Viral carcinogenesis;ko04145//Phagosome;ko05152//Tuberculosis;ko05323//Rheumatoid arthritis;ko00190//Oxidative phosphorylation;ko04142//Lysosome;ko05120//Epithelial cell signaling in Helicobacter pylori infection;ko04721//Synaptic vesicle cycle;ko05110//Vibrio cholerae infection;ko04966//Collecting duct acid secretion	K02146	GO:0005886//plasma membrane;GO:0005768//endosome;GO:0071944//cell periphery;GO:0031410//cytoplasmic vesicle;GO:0005622//intracellular;GO:0016020//membrane;GO:0044464//cell part;GO:0043234//protein complex;GO:0043226//organelle;GO:0044424//intracellular part;GO:0043231//intracellular membrane-bounded organelle;GO:0032991//macromolecular complex;GO:0005623//cell;GO:0031988//membrane-bounded vesicle…	GO:0022857//transmembrane transporter activity;GO:0003674//molecular_function;GO:0005215//transporter activity	GO:0006810//transport;GO:0051704//multi-organism process;GO:0051234//establishment of localization;GO:0050794//regulation of cellular process;GO:0065008//regulation of biological quality;GO:0044419//interspecies interaction between organisms;GO:0065007//biological regulation;GO:0023052//signaling;GO:0008150//biological_process;GO:0044699//single-organism process;GO:0009987//cellular process;GO:00…
XLOC_017543	141	25	3.85	0.73	0.18961	-2.39889	6.28918e-12	3.6261e-09	TCONS_00158408	PREDICTED: interaptin-like [Myotis brandtii]	-	-	-	-	-	-	-
ENSG00000117983	54.57	209	0.16	1.46	9.125	3.18982	7.37824e-12	4.12511e-09	MUC5B	mucin 5B, oligomeric mucus/gel-forming [Source:HGNC Symbol;Acc:7516]	Organismal Systems	Digestive system	ko04970//Salivary secretion	K13908	GO:0044444//cytoplasmic part;GO:0005737//cytoplasm;GO:0044464//cell part;GO:0005794//Golgi apparatus;GO:0005575//cellular_component;GO:0043229//intracellular organelle;GO:0012505//endomembrane system;GO:0005623//cell;GO:0043231//intracellular membrane-bounded organelle;GO:0043227//membrane-bounded organelle;GO:0044424//intracellular part;GO:0005576//extracellular region;GO:0005622//intracellular;…	GO:0005198//structural molecule activity;GO:0003674//molecular_function	GO:0008150//biological_process;GO:0022610//biological adhesion;GO:0044237//cellular metabolic process;GO:0009058//biosynthetic process;GO:0044238//primary metabolic process;GO:0043412//macromolecule modification;GO:0044267//cellular protein metabolic process;GO:0036211//protein modification process;GO:0044260//cellular macromolecule metabolic process;GO:0019538//protein metabolic process;GO:00071…
ENSG00000101255	491	1288	12.56	34.26	2.72771	1.44769	2.87888e-11	1.56222e-08	TRIB3	tribbles pseudokinase 3 [Source:HGNC Symbol;Acc:16228]	Human Diseases	Endocrine and metabolic diseases	ko04931//Insulin resistance	K19518	GO:0043229//intracellular organelle;GO:0016020//membrane;GO:0005886//plasma membrane;GO:0005622//intracellular;GO:0044464//cell part;GO:0043231//intracellular membrane-bounded organelle;GO:0044444//cytoplasmic part;GO:0005737//cytoplasm;GO:0005634//nucleus;GO:0043227//membrane-bounded organelle;GO:0005623//cell;GO:0005829//cytosol;GO:0071944//cell periphery;GO:0005575//cellular_component;GO:00432…	GO:0098772//molecular function regulator;GO:0016772//transferase activity, transferring phosphorus-containing groups;GO:0043167//ion binding;GO:0003824//catalytic activity;GO:0019899//enzyme binding;GO:0030234//enzyme regulator activity;GO:0003674//molecular_function;GO:0016740//transferase activity;GO:0000988//transcription factor activity, protein binding;GO:0016301//kinase activity;GO:0005515/…	GO:0008150//biological_process;GO:0071704//organic substance metabolic process;GO:0043170//macromolecule metabolic process;GO:0044710//single-organism metabolic process;GO:0008219//cell death;GO:0044237//cellular metabolic process;GO:0044699//single-organism process;GO:0051716//cellular response to stimulus;GO:0036211//protein modification process;GO:0050794//regulation of cellular process;GO:000…
ENSG00000118898	81	268	0.84	3.17	3.77381	1.91602	3.06998e-11	1.57748e-08	PPL	periplakin [Source:HGNC Symbol;Acc:9273]	-	-	-	-	GO:0005623//cell;GO:0043231//intracellular membrane-bounded organelle;GO:0005739//mitochondrion;GO:0044444//cytoplasmic part;GO:0005886//plasma membrane;GO:0043227//membrane-bounded organelle;GO:0044424//intracellular part;GO:0043229//intracellular organelle;GO:0005634//nucleus;GO:0005737//cytoplasm;GO:0005856//cytoskeleton;GO:0071944//cell periphery;GO:0044464//cell part;GO:0016020//membrane;GO:…	GO:0005198//structural molecule activity;GO:0003674//molecular_function	GO:0044767//single-organism developmental process;GO:0048869//cellular developmental process;GO:0048856//anatomical structure development;GO:0009987//cellular process;GO:0032502//developmental process;GO:0030154//cell differentiation;GO:0044763//single-organism cellular process;GO:0008150//biological_process;GO:0044699//single-organism process
ENSG00000204386	4280	1523	124.44	47.51	0.38179	-1.38915	3.07801e-11	1.57748e-08	NEU1	sialidase 1 (lysosomal sialidase) [Source:HGNC Symbol;Acc:7758]	Cellular Processes;Metabolism	Transport and catabolism;Glycan biosynthesis and metabolism;Lipid metabolism	ko04142//Lysosome;ko00600//Sphingolipid metabolism;ko00511//Other glycan degradation	K01186	GO:0016020//membrane;GO:0097708//intracellular vesicle;GO:0005575//cellular_component;GO:0043226//organelle;GO:0071944//cell periphery;GO:0043229//intracellular organelle;GO:0043231//intracellular membrane-bounded organelle;GO:0005886//plasma membrane;GO:0031982//vesicle;GO:0000323//lytic vacuole;GO:0005764//lysosome;GO:0031988//membrane-bounded vesicle;GO:0016023//cytoplasmic, membrane-bounded v…	GO:0003824//catalytic activity;GO:0016798//hydrolase activity, acting on glycosyl bonds;GO:0016787//hydrolase activity;GO:0003674//molecular_function	GO:0008150//biological_process;GO:0071704//organic substance metabolic process;GO:0044710//single-organism metabolic process;GO:0044281//small molecule metabolic process;GO:0006629//lipid metabolic process;GO:0009056//catabolic process;GO:0044699//single-organism process;GO:0044238//primary metabolic process;GO:0005975//carbohydrate metabolic process;GO:0008152//metabolic process
ENSG00000204388	12807.9	4624.9	296.71	114.85	0.387078	-1.3693	3.48652e-11	1.73855e-08	HSPA1B	heat shock 70kDa protein 1B [Source:HGNC Symbol;Acc:5233]	Organismal Systems;Human Diseases;Environmental Information Processing;Genetic Information Processing;Cellular Processes	Transcription;Folding, sorting and degradation;Endocrine system;Neurodegenerative diseases;Signal transduction;Transport and catabolism;Infectious diseases;Immune system	ko04144//Endocytosis;ko04144//Endocytosis;ko05169//Epstein-Barr virus infection;ko05169//Epstein-Barr virus infection;ko05164//Influenza A;ko05164//Influenza A;ko04010//MAPK signaling pathway;ko04010//MAPK signaling pathway;ko04612//Antigen processing and presentation;ko04612//Antigen processing and presentation;ko05145//Toxoplasmosis;ko05145//Toxoplasmosis;ko04141//Protein processing in endoplas…	K03283	GO:0044464//cell part;GO:0043234//protein complex;GO:0043227//membrane-bounded organelle;GO:0031981//nuclear lumen;GO:0044446//intracellular organelle part;GO:0005783//endoplasmic reticulum;GO:0043233//organelle lumen;GO:0031974//membrane-enclosed lumen;GO:0043231//intracellular membrane-bounded organelle;GO:0044444//cytoplasmic part;GO:0005622//intracellular;GO:0044422//organelle part;GO:0005575…	GO:0005488//binding;GO:0003723//RNA binding;GO:1901363//heterocyclic compound binding;GO:0051082//unfolded protein binding;GO:0003676//nucleic acid binding;GO:0097159//organic cyclic compound binding;GO:0005515//protein binding;GO:0003674//molecular_function;GO:0043167//ion binding;GO:0019899//enzyme binding	GO:0048869//cellular developmental process;GO:0071840//cellular component organization or biogenesis;GO:0046483//heterocycle metabolic process;GO:0006457//protein folding;GO:0048856//anatomical structure development;GO:0044699//single-organism process;GO:0044767//single-organism developmental process;GO:0044270//cellular nitrogen compound catabolic process;GO:0016043//cellular component organizat…
ENSG00000272540	2182.2	774.11	232.26	91.64	0.394558	-1.34169	6.5939e-11	3.20151e-08	-	-	-	-	-	-	-	-	-
ENSG00000101187	57	203	5.07	18.28	3.60552	1.85021	6.7708e-11	3.20311e-08	SLCO4A1	solute carrier organic anion transporter family, member 4A1 [Source:HGNC Symbol;Acc:10953]	-	-	-	-	GO:0005886//plasma membrane;GO:0071944//cell periphery;GO:0005623//cell;GO:0005575//cellular_component;GO:0044464//cell part;GO:0016020//membrane	GO:0003674//molecular_function	GO:0051234//establishment of localization;GO:0051179//localization;GO:0055085//transmembrane transport;GO:0008150//biological_process;GO:0006810//transport
ENSG00000138764	482	1226	13.28	35.77	2.69352	1.42949	1.12721e-10	5.19926e-08	CCNG2	cyclin G2 [Source:HGNC Symbol;Acc:1593]	Environmental Information Processing;Cellular Processes	Signal transduction;Cell growth and death	ko04068//FoxO signaling pathway;ko04115//p53 signaling pathway	K10146	GO:0005737//cytoplasm;GO:0044424//intracellular part;GO:0044464//cell part;GO:0005622//intracellular;GO:0005575//cellular_component;GO:0005623//cell	-	GO:0071840//cellular component organization or biogenesis;GO:0009987//cellular process;GO:0022402//cell cycle process;GO:0000278//mitotic cell cycle;GO:0051301//cell division;GO:0007067//mitotic nuclear division;GO:0016043//cellular component organization;GO:0008150//biological_process;GO:0044763//single-organism cellular process;GO:0048285//organelle fission;GO:0000280//nuclear division;GO:00446…
ENSG00000176170	1046	366	34.49	12.52	0.363004	-1.46194	1.92695e-10	8.67128e-08	SPHK1	sphingosine kinase 1 [Source:HGNC Symbol;Acc:11240]	Metabolism;Environmental Information Processing;Human Diseases;Organismal Systems	Infectious diseases;Lipid metabolism;Immune system;Signal transduction	ko05152//Tuberculosis;ko04020//Calcium signaling pathway;ko04071//Sphingolipid signaling pathway;ko04666//Fc gamma R-mediated phagocytosis;ko04370//VEGF signaling pathway;ko00600//Sphingolipid metabolism	K04718	GO:0005634//nucleus;GO:0016020//membrane;GO:0043227//membrane-bounded organelle;GO:0043229//intracellular organelle;GO:0005622//intracellular;GO:0044464//cell part;GO:0005623//cell;GO:0005886//plasma membrane;GO:0071944//cell periphery;GO:0005737//cytoplasm;GO:0043231//intracellular membrane-bounded organelle;GO:0044424//intracellular part;GO:0005829//cytosol;GO:0005575//cellular_component;GO:004…	GO:0097159//organic cyclic compound binding;GO:0016301//kinase activity;GO:1901363//heterocyclic compound binding;GO:0016740//transferase activity;GO:0016772//transferase activity, transferring phosphorus-containing groups;GO:0003824//catalytic activity;GO:0019899//enzyme binding;GO:0005488//binding;GO:0003677//DNA binding;GO:0003676//nucleic acid binding;GO:0005515//protein binding;GO:0043167//i…	GO:0071704//organic substance metabolic process;GO:0007154//cell communication;GO:0044700//single organism signaling;GO:0050794//regulation of cellular process;GO:0009058//biosynthetic process;GO:0032502//developmental process;GO:0006629//lipid metabolic process;GO:0007165//signal transduction;GO:0044710//single-organism metabolic process;GO:0008150//biological_process;GO:0044699//single-organism…
ENSG00000052802	1738	630	48.03	18.79	0.391214	-1.35397	2.44677e-10	1.07483e-07	MSMO1	-	Metabolism	Lipid metabolism	ko00100//Steroid biosynthesis	K07750	GO:0005623//cell;GO:0005737//cytoplasm;GO:0043229//intracellular organelle;GO:0005783//endoplasmic reticulum;GO:0043226//organelle;GO:0071944//cell periphery;GO:0043231//intracellular membrane-bounded organelle;GO:0044424//intracellular part;GO:0044444//cytoplasmic part;GO:0016020//membrane;GO:0005886//plasma membrane;GO:0044464//cell part;GO:0012505//endomembrane system;GO:0043227//membrane-boun…	GO:0003674//molecular_function;GO:0005488//binding;GO:0043167//ion binding;GO:0003824//catalytic activity;GO:0016491//oxidoreductase activity	GO:0044710//single-organism metabolic process;GO:0044281//small molecule metabolic process;GO:0006629//lipid metabolic process;GO:0008152//metabolic process;GO:0044699//single-organism process;GO:0009058//biosynthetic process;GO:0008150//biological_process;GO:0071704//organic substance metabolic process;GO:0044238//primary metabolic process
ENSG00000263155	51.66	2.62	1.29	0.34	0.263566	-1.92376	2.60031e-10	1.09305e-07	MYZAP	myocardial zonula adherens protein [Source:HGNC Symbol;Acc:43444]	-	-	-	-	GO:0016020//membrane;GO:0044424//intracellular part;GO:0043228//non-membrane-bounded organelle;GO:0043226//organelle;GO:0005886//plasma membrane;GO:0005737//cytoplasm;GO:0005623//cell;GO:0044464//cell part;GO:0005856//cytoskeleton;GO:0043229//intracellular organelle;GO:0005622//intracellular;GO:0071944//cell periphery;GO:0005575//cellular_component;GO:0043232//intracellular non-membrane-bounded o…	GO:0003674//molecular_function	GO:0044700//single organism signaling;GO:0050896//response to stimulus;GO:0044699//single-organism process;GO:0008150//biological_process;GO:0065007//biological regulation;GO:0050794//regulation of cellular process;GO:0051716//cellular response to stimulus;GO:0009987//cellular process;GO:0044763//single-organism cellular process;GO:0007165//signal transduction;GO:0023052//signaling;GO:0050789//re…
ENSG00000117289	5967	2241	117.98	48.83	0.413884	-1.2727	2.60673e-10	1.09305e-07	TXNIP	-	-	-	-	-	GO:0043227//membrane-bounded organelle;GO:0043226//organelle;GO:0005829//cytosol;GO:0005634//nucleus;GO:0005575//cellular_component;GO:0005737//cytoplasm;GO:0044424//intracellular part;GO:0043229//intracellular organelle;GO:0043231//intracellular membrane-bounded organelle;GO:0044444//cytoplasmic part;GO:0005623//cell;GO:0005739//mitochondrion;GO:0005622//intracellular;GO:0044464//cell part	GO:0005515//protein binding;GO:0005488//binding;GO:0019899//enzyme binding;GO:0030234//enzyme regulator activity;GO:0003674//molecular_function;GO:0098772//molecular function regulator	GO:0006810//transport;GO:0051649//establishment of localization in cell;GO:0007165//signal transduction;GO:0023052//signaling;GO:0048856//anatomical structure development;GO:0034641//cellular nitrogen compound metabolic process;GO:0045184//establishment of protein localization;GO:0051716//cellular response to stimulus;GO:0007049//cell cycle;GO:0032502//developmental process;GO:0006886//intracellu…
ENSG00000137878	10.2	68.71	0.24	1.81	7.54167	2.91488	4.1753e-10	1.71187e-07	GCOM1	GRINL1A complex locus 1 [Source:HGNC Symbol;Acc:26424]	-	-	-	-	GO:0071944//cell periphery;GO:0005623//cell;GO:0043228//non-membrane-bounded organelle;GO:0005575//cellular_component;GO:0016020//membrane;GO:0005856//cytoskeleton;GO:0043232//intracellular non-membrane-bounded organelle;GO:0005622//intracellular;GO:0005737//cytoplasm;GO:0043229//intracellular organelle;GO:0005886//plasma membrane;GO:0044464//cell part;GO:0044424//intracellular part;GO:0043226//o…	GO:0003674//molecular_function	GO:0023052//signaling;GO:0044700//single organism signaling;GO:0050794//regulation of cellular process;GO:0044763//single-organism cellular process;GO:0051716//cellular response to stimulus;GO:0008150//biological_process;GO:0009987//cellular process;GO:0050896//response to stimulus;GO:0044699//single-organism process;GO:0007165//signal transduction;GO:0050789//regulation of biological process;GO:…
ENSG00000215182	45	161	0.8	3.18	3.975	1.99095	5.53573e-10	2.22031e-07	MUC5AC	-	-	-	-	-	-	-	-
ENSG00000100292	773	276	26.56	10.76	0.40512	-1.30358	1.1543e-09	4.53123e-07	HMOX1	heme oxygenase (decycling) 1 [Source:HGNC Symbol;Acc:5013]	Metabolism;Environmental Information Processing;Human Diseases;Organismal Systems	Cancers;Metabolism of cofactors and vitamins;Signal transduction;Digestive system	ko05206//MicroRNAs in cancer;ko04066//HIF-1 signaling pathway;ko04978//Mineral absorption;ko00860//Porphyrin and chlorophyll metabolism	K00510	GO:0005783//endoplasmic reticulum;GO:0031981//nuclear lumen;GO:0012505//endomembrane system;GO:0071944//cell periphery;GO:0043228//non-membrane-bounded organelle;GO:0005634//nucleus;GO:0005622//intracellular;GO:0044428//nuclear part;GO:0043233//organelle lumen;GO:0043229//intracellular organelle;GO:0044422//organelle part;GO:0044424//intracellular part;GO:0005829//cytosol;GO:0043227//membrane-bou…	GO:0016491//oxidoreductase activity;GO:0003674//molecular_function;GO:0019899//enzyme binding;GO:0003824//catalytic activity;GO:0043167//ion binding;GO:0004871//signal transducer activity;GO:0005515//protein binding;GO:0005488//binding	GO:0008150//biological_process;GO:0051234//establishment of localization;GO:0007165//signal transduction;GO:0009653//anatomical structure morphogenesis;GO:0050896//response to stimulus;GO:0065007//biological regulation;GO:0044237//cellular metabolic process;GO:0044699//single-organism process;GO:0032502//developmental process;GO:0003013//circulatory system process;GO:0006461//protein complex asse…
ENSG00000132470	2897	6534	41.31	87.54	2.1191	1.08345	2.06866e-09	7.9514e-07	ITGB4	integrin, beta 4 [Source:HGNC Symbol;Acc:6158]	Human Diseases;Environmental Information Processing;Cellular Processes	Signal transduction;Cell motility;Cardiovascular diseases;Cellular commiunity;Signaling molecules and interaction	ko04151//PI3K-Akt signaling pathway;ko04510//Focal adhesion;ko04810//Regulation of actin cytoskeleton;ko04512//ECM-receptor interaction;ko05414//Dilated cardiomyopathy (DCM);ko05410//Hypertrophic cardiomyopathy (HCM);ko05412//Arrhythmogenic right ventricular cardiomyopathy (ARVC)	K06525	GO:0005575//cellular_component;GO:0043234//protein complex;GO:0005578//proteinaceous extracellular matrix;GO:0005886//plasma membrane;GO:0044421//extracellular region part;GO:0005623//cell;GO:0005576//extracellular region;GO:0031012//extracellular matrix;GO:0071944//cell periphery;GO:0044464//cell part;GO:0032991//macromolecular complex;GO:0016020//membrane	GO:0003674//molecular_function	GO:0050896//response to stimulus;GO:0007154//cell communication;GO:0016043//cellular component organization;GO:0051674//localization of cell;GO:0051716//cellular response to stimulus;GO:0008150//biological_process;GO:0065007//biological regulation;GO:0022607//cellular component assembly;GO:0006928//movement of cell or subcellular component;GO:0044699//single-organism process;GO:0050789//regulatio…
ENSG00000119138	127	344	1.34	3.87	2.88806	1.5301	2.36545e-09	8.90664e-07	KLF9	Kruppel-like factor 9 [Source:HGNC Symbol;Acc:1123]	-	-	-	-	GO:0044464//cell part;GO:0043227//membrane-bounded organelle;GO:0005634//nucleus;GO:0043226//organelle;GO:0044424//intracellular part;GO:0005575//cellular_component;GO:0005623//cell;GO:0005622//intracellular;GO:0043229//intracellular organelle;GO:0043231//intracellular membrane-bounded organelle	GO:0003676//nucleic acid binding;GO:1901363//heterocyclic compound binding;GO:0001071//nucleic acid binding transcription factor activity;GO:0097159//organic cyclic compound binding;GO:0043167//ion binding;GO:0003674//molecular_function;GO:0005488//binding;GO:0003677//DNA binding	GO:0009058//biosynthetic process;GO:0008152//metabolic process;GO:0007154//cell communication;GO:0050794//regulation of cellular process;GO:0007165//signal transduction;GO:0050896//response to stimulus;GO:0000003//reproduction;GO:0034641//cellular nitrogen compound metabolic process;GO:0008150//biological_process;GO:0044763//single-organism cellular process;GO:0044700//single organism signaling;G…
ENSG00000105877	77.84	229.39	1.43	3.45	2.41259	1.27058	3.18768e-09	1.17625e-06	DNAH11	dynein, axonemal, heavy chain 11 [Source:HGNC Symbol;Acc:2942]	Human Diseases	Neurodegenerative diseases	ko05016//Huntington's disease	K10408	GO:0044424//intracellular part;GO:0043234//protein complex;GO:0005737//cytoplasm;GO:0043229//intracellular organelle;GO:0005929//cilium;GO:0005856//cytoskeleton;GO:0043226//organelle;GO:0042995//cell projection;GO:0044464//cell part;GO:0005623//cell;GO:0005622//intracellular;GO:0043232//intracellular non-membrane-bounded organelle;GO:0032991//macromolecular complex;GO:0043228//non-membrane-bounde…	GO:0016817//hydrolase activity, acting on acid anhydrides;GO:0016787//hydrolase activity;GO:0043167//ion binding;GO:0017111//nucleoside-triphosphatase activity;GO:0003824//catalytic activity;GO:0016462//pyrophosphatase activity;GO:0016887//ATPase activity;GO:0003674//molecular_function;GO:0016818//hydrolase activity, acting on acid anhydrides, in phosphorus-containing anhydrides;GO:0005488//bindi…	GO:0044699//single-organism process;GO:0051674//localization of cell;GO:0048870//cell motility;GO:0006928//movement of cell or subcellular component;GO:0009987//cellular process;GO:0044763//single-organism cellular process;GO:0040011//locomotion;GO:0051179//localization;GO:0008150//biological_process
ENSG00000026751	561	200	12.87	4.97	0.386169	-1.37269	3.33756e-09	1.20741e-06	SLAMF7	SLAM family member 7 [Source:HGNC Symbol;Acc:21394]	-	-	-	-	GO:0071944//cell periphery;GO:0016020//membrane;GO:0005886//plasma membrane;GO:0044464//cell part;GO:0005575//cellular_component;GO:0005623//cell	GO:0003674//molecular_function	GO:0008150//biological_process;GO:0002376//immune system process;GO:0006950//response to stress;GO:0007155//cell adhesion;GO:0022610//biological adhesion;GO:0050896//response to stimulus
ENSG00000197632	708	259	22.7	8.87	0.390749	-1.35569	3.43909e-09	1.22022e-06	SERPINB2	serpin peptidase inhibitor, clade B (ovalbumin), member 2 [Source:HGNC Symbol;Acc:8584]	Human Diseases	Infectious diseases	ko05146//Amoebiasis	K13963	GO:0005737//cytoplasm;GO:0044424//intracellular part;GO:0005623//cell;GO:0005615//extracellular space;GO:0044421//extracellular region part;GO:0005575//cellular_component;GO:0005576//extracellular region;GO:0044464//cell part;GO:0005622//intracellular;GO:0016020//membrane;GO:0071944//cell periphery;GO:0005886//plasma membrane	GO:0003674//molecular_function;GO:0098772//molecular function regulator;GO:0030234//enzyme regulator activity	GO:0008150//biological_process;GO:0050896//response to stimulus;GO:0006950//response to stress
ENSG00000185495	13.16	71.82	1.45	3.29	2.26897	1.18203	3.91821e-09	1.34464e-06	-	-	-	-	-	-	-	-	-
ENSG00000128165	57	180	0.74	2.49	3.36486	1.75055	3.93553e-09	1.34464e-06	ADM2	adrenomedullin 2 [Source:HGNC Symbol;Acc:28898]	-	-	-	-	GO:0005575//cellular_component;GO:0005576//extracellular region	GO:0003674//molecular_function	GO:0065007//biological regulation;GO:0008150//biological_process;GO:0071704//organic substance metabolic process;GO:0009653//anatomical structure morphogenesis;GO:0050794//regulation of cellular process;GO:0019538//protein metabolic process;GO:0044267//cellular protein metabolic process;GO:0036211//protein modification process;GO:0007154//cell communication;GO:0044238//primary metabolic process;G…
ENSG00000259522	66.59	9.04	0.85	0.12	0.141176	-2.82443	4.07669e-09	1.36754e-06	RP11-468E2.2	-	-	-	-	-	GO:0005575//cellular_component	-	-
ENSG00000131746	67	203.08	1.15	4.33	3.76522	1.91273	4.9076e-09	1.61688e-06	TNS4	tensin 4 [Source:HGNC Symbol;Acc:24352]	-	-	-	-	GO:0044464//cell part;GO:0005856//cytoskeleton;GO:0043228//non-membrane-bounded organelle;GO:0005623//cell;GO:0043232//intracellular non-membrane-bounded organelle;GO:0044424//intracellular part;GO:0043229//intracellular organelle;GO:0043226//organelle;GO:0005622//intracellular;GO:0005575//cellular_component;GO:0005737//cytoplasm	GO:0005515//protein binding;GO:0005488//binding;GO:0008092//cytoskeletal protein binding;GO:0003674//molecular_function	GO:0009987//cellular process;GO:0044763//single-organism cellular process;GO:0008219//cell death;GO:0044699//single-organism process;GO:0008150//biological_process
ENSG00000196611	1204	464	37.01	15.34	0.414483	-1.27062	5.23083e-09	1.69314e-06	MMP1	matrix metallopeptidase 1 (interstitial collagenase) [Source:HGNC Symbol;Acc:7155]	Organismal Systems;Human Diseases	Endocrine system;Cancers;Immune diseases	ko05200//Pathways in cancer;ko05323//Rheumatoid arthritis;ko03320//PPAR signaling pathway;ko05219//Bladder cancer	K01388	GO:0005575//cellular_component;GO:0005576//extracellular region;GO:0044421//extracellular region part;GO:0005578//proteinaceous extracellular matrix;GO:0031012//extracellular matrix	GO:0003824//catalytic activity;GO:0043167//ion binding;GO:0005488//binding;GO:0003674//molecular_function;GO:0008233//peptidase activity;GO:0016787//hydrolase activity	GO:0008152//metabolic process;GO:0051179//localization;GO:0051674//localization of cell;GO:0043062//extracellular structure organization;GO:0071840//cellular component organization or biogenesis;GO:0006928//movement of cell or subcellular component;GO:0048870//cell motility;GO:0044763//single-organism cellular process;GO:0002376//immune system process;GO:0040011//locomotion;GO:0030198//extracellu…
ENSG00000116761	103	282	3.56	10.59	2.97472	1.57275	5.95179e-09	1.89329e-06	CTH	cystathionase (cystathionine gamma-lyase) [Source:HGNC Symbol;Acc:2501]	Metabolism	Global and Overview;Amino acid metabolism;Metabolism of other amino acids	ko01230//Biosynthesis of amino acids;ko00270//Cysteine and methionine metabolism;ko00260//Glycine, serine and threonine metabolism;ko00450//Selenocompound metabolism	K01758	GO:0005622//intracellular;GO:0005634//nucleus;GO:0005623//cell;GO:0005829//cytosol;GO:0005737//cytoplasm;GO:0043227//membrane-bounded organelle;GO:0044424//intracellular part;GO:0005575//cellular_component;GO:0043226//organelle;GO:0044464//cell part;GO:0043229//intracellular organelle;GO:0044444//cytoplasmic part;GO:0043231//intracellular membrane-bounded organelle	GO:0016829//lyase activity;GO:0003824//catalytic activity;GO:0003674//molecular_function;GO:0005488//binding;GO:0043167//ion binding	GO:0016043//cellular component organization;GO:1901564//organonitrogen compound metabolic process;GO:0050896//response to stimulus;GO:0044267//cellular protein metabolic process;GO:0044237//cellular metabolic process;GO:0034641//cellular nitrogen compound metabolic process;GO:0043170//macromolecule metabolic process;GO:0009987//cellular process;GO:0006464//cellular protein modification process;GO…
ENSG00000170498	37	132	4.54	18.13	3.99339	1.99761	7.37735e-09	2.30699e-06	KISS1	KiSS-1 metastasis-suppressor [Source:HGNC Symbol;Acc:6341]	-	-	-	-	GO:0005737//cytoplasm;GO:0005622//intracellular;GO:0044464//cell part;GO:0016020//membrane;GO:0005615//extracellular space;GO:0005886//plasma membrane;GO:0044421//extracellular region part;GO:0005575//cellular_component;GO:0005623//cell;GO:0005576//extracellular region;GO:0071944//cell periphery;GO:0044424//intracellular part	GO:0003674//molecular_function	GO:0065007//biological regulation;GO:0050794//regulation of cellular process;GO:0007154//cell communication;GO:0065008//regulation of biological quality;GO:0050896//response to stimulus;GO:0008150//biological_process;GO:0009987//cellular process;GO:0044763//single-organism cellular process;GO:0044700//single organism signaling;GO:0006996//organelle organization;GO:0007165//signal transduction;GO:…
ENSG00000112972	947.9	364.99	17.38	7.78	0.447641	-1.15959	8.78093e-09	2.70014e-06	HMGCS1	3-hydroxy-3-methylglutaryl-CoA synthase 1 (soluble) [Source:HGNC Symbol;Acc:5007]	Metabolism	Carbohydrate metabolism;Metabolism of terpenoids and polyketides;Lipid metabolism;Amino acid metabolism	ko00280//Valine, leucine and isoleucine degradation;ko00650//Butanoate metabolism;ko00900//Terpenoid backbone biosynthesis;ko00072//Synthesis and degradation of ketone bodies	K01641	GO:0044424//intracellular part;GO:0005634//nucleus;GO:0043226//organelle;GO:0044464//cell part;GO:0043231//intracellular membrane-bounded organelle;GO:0071944//cell periphery;GO:0005886//plasma membrane;GO:0005622//intracellular;GO:0005575//cellular_component;GO:0044444//cytoplasmic part;GO:0005623//cell;GO:0005737//cytoplasm;GO:0043229//intracellular organelle;GO:0005829//cytosol;GO:0043227//mem…	GO:0016746//transferase activity, transferring acyl groups;GO:0016853//isomerase activity;GO:0003674//molecular_function;GO:0003824//catalytic activity;GO:0016740//transferase activity	GO:0044238//primary metabolic process;GO:0071704//organic substance metabolic process;GO:0044281//small molecule metabolic process;GO:0044699//single-organism process;GO:0009058//biosynthetic process;GO:0000003//reproduction;GO:0044710//single-organism metabolic process;GO:0008152//metabolic process;GO:0008150//biological_process;GO:0006629//lipid metabolic process;GO:0032502//developmental proce…
XLOC_020091	188	461.99	1.26	3.28	2.60317	1.38027	1.00385e-08	3.03623e-06	TCONS_00180520	hCG1818479 [Homo sapiens]	-	-	-	-	GO:0044424//intracellular part;GO:0005764//lysosome;GO:0031982//vesicle;GO:0016020//membrane;GO:0005622//intracellular;GO:0005773//vacuole;GO:1903561//extracellular vesicle;GO:0000323//lytic vacuole;GO:0043229//intracellular organelle;GO:0043227//membrane-bounded organelle;GO:0043230//extracellular organelle;GO:0005576//extracellular region;GO:0005623//cell;GO:0043226//organelle;GO:0043231//intra…	GO:0005488//binding	GO:0006810//transport;GO:0044700//single organism signaling;GO:0099537//trans-synaptic signaling;GO:1902582//single-organism intracellular transport;GO:0046907//intracellular transport;GO:0051179//localization;GO:0098916//anterograde trans-synaptic signaling;GO:0051649//establishment of localization in cell;GO:0030705//cytoskeleton-dependent intracellular transport;GO:1902578//single-organism loc…
ENSG00000261759	0	28.81	0.001	1.91	1910	10.8994	1.24618e-08	3.70838e-06	-	-	-	-	-	-	-	-	-
ENSG00000166922	243	77	21.89	7.7	0.351759	-1.50734	1.31159e-08	3.84107e-06	SCG5	secretogranin V (7B2 protein) [Source:HGNC Symbol;Acc:10816]	-	-	-	-	GO:0097708//intracellular vesicle;GO:0031410//cytoplasmic vesicle;GO:0005576//extracellular region;GO:0044464//cell part;GO:0016023//cytoplasmic, membrane-bounded vesicle;GO:0031988//membrane-bounded vesicle;GO:0044444//cytoplasmic part;GO:0043226//organelle;GO:0005575//cellular_component;GO:0005623//cell;GO:0043231//intracellular membrane-bounded organelle;GO:0031982//vesicle;GO:0005622//intrace…	GO:0005515//protein binding;GO:0051082//unfolded protein binding;GO:0043167//ion binding;GO:0003674//molecular_function;GO:0005488//binding;GO:0098772//molecular function regulator;GO:0030234//enzyme regulator activity	GO:0009987//cellular process;GO:0051716//cellular response to stimulus;GO:0006810//transport;GO:0023052//signaling;GO:0043170//macromolecule metabolic process;GO:0050789//regulation of biological process;GO:0010467//gene expression;GO:0051234//establishment of localization;GO:0007165//signal transduction;GO:0044699//single-organism process;GO:0044238//primary metabolic process;GO:0051604//protein…
ENSG00000150593	330.22	761.51	8.53	19.83	2.32474	1.21707	1.39458e-08	4.02032e-06	PDCD4	programmed cell death 4 (neoplastic transformation inhibitor) [Source:HGNC Symbol;Acc:8763]	Human Diseases	Cancers	ko05205//Proteoglycans in cancer;ko05206//MicroRNAs in cancer	K16865	GO:0044424//intracellular part;GO:0005622//intracellular;GO:0005623//cell;GO:0043231//intracellular membrane-bounded organelle;GO:0005634//nucleus;GO:0043229//intracellular organelle;GO:0005575//cellular_component;GO:0043227//membrane-bounded organelle;GO:0044464//cell part;GO:0043226//organelle;GO:0044444//cytoplasmic part;GO:0005737//cytoplasm;GO:0005829//cytosol	GO:0003723//RNA binding;GO:0005488//binding;GO:0003674//molecular_function;GO:0003676//nucleic acid binding;GO:1901363//heterocyclic compound binding;GO:0097159//organic cyclic compound binding	GO:0044699//single-organism process;GO:0007568//aging;GO:0008219//cell death;GO:0032502//developmental process;GO:0008150//biological_process;GO:0044763//single-organism cellular process;GO:0044767//single-organism developmental process;GO:0009987//cellular process
ENSG00000255439	29.58	0	1.26	0.001	0.000793651	-10.2992	2.21221e-08	6.27926e-06	RP11-196G11.1	Uncharacterized protein [Source:UniProtKB/TrEMBL;Acc:E9PLN8]	-	-	-	-	-	GO:0003824//catalytic activity;GO:0003674//molecular_function;GO:0016787//hydrolase activity;GO:0008233//peptidase activity	GO:0008150//biological_process
XLOC_000550	221	519	1.22	3.04	2.4918	1.31719	2.63862e-08	7.26605e-06	TCONS_00004685	ORF 3 [Homo sapiens]	-	-	-	-	-	-	-
ENSG00000178150	549	207.86	19.93	7.11	0.356749	-1.48702	2.63862e-08	7.26605e-06	ZNF114	-	-	-	-	-	GO:0005622//intracellular;GO:0043226//organelle;GO:0005575//cellular_component;GO:0043227//membrane-bounded organelle;GO:0005623//cell;GO:0044464//cell part;GO:0005634//nucleus;GO:0043231//intracellular membrane-bounded organelle;GO:0044424//intracellular part;GO:0043229//intracellular organelle	GO:0003677//DNA binding;GO:0005488//binding;GO:0003674//molecular_function;GO:0003676//nucleic acid binding;GO:1901363//heterocyclic compound binding;GO:0097159//organic cyclic compound binding;GO:0043167//ion binding	GO:0044237//cellular metabolic process;GO:0009987//cellular process;GO:0008152//metabolic process;GO:0008150//biological_process;GO:0034641//cellular nitrogen compound metabolic process;GO:0006807//nitrogen compound metabolic process;GO:0009058//biosynthetic process
ENSG00000117318	1392	567	76.55	34.15	0.446114	-1.16452	3.0466e-08	8.26615e-06	ID3	inhibitor of DNA binding 3, dominant negative helix-loop-helix protein [Source:HGNC Symbol;Acc:5362]	Cellular Processes;Environmental Information Processing	Cellular commiunity;Signal transduction	ko04550//Signaling pathways regulating pluripotency of stem cells;ko04350//TGF-beta signaling pathway	K17694	GO:0044464//cell part;GO:0005575//cellular_component;GO:0005737//cytoplasm;GO:0043227//membrane-bounded organelle;GO:0043231//intracellular membrane-bounded organelle;GO:0005634//nucleus;GO:0005622//intracellular;GO:0044424//intracellular part;GO:0043226//organelle;GO:0005623//cell;GO:0043229//intracellular organelle	GO:0001071//nucleic acid binding transcription factor activity;GO:0008134//transcription factor binding;GO:0005488//binding;GO:0000988//transcription factor activity, protein binding;GO:0005515//protein binding;GO:0003674//molecular_function	GO:0007275//multicellular organism development;GO:0009987//cellular process;GO:0044767//single-organism developmental process;GO:0006950//response to stress;GO:0048856//anatomical structure development;GO:0044699//single-organism process;GO:0009790//embryo development;GO:0032502//developmental process;GO:0009058//biosynthetic process;GO:0048869//cellular developmental process;GO:0030154//cell dif…
ENSG00000166046	79	214	3.57	10.33	2.89356	1.53284	3.9816e-08	1.06464e-05	TCP11L2	-	-	-	-	-	-	-	-
ENSG00000116852	5	46	0.04	0.28	7	2.80735	4.09254e-08	1.07868e-05	KIF21B	kinesin family member 21B [Source:HGNC Symbol;Acc:29442]	-	-	-	-	GO:0005575//cellular_component;GO:0005623//cell;GO:0043234//protein complex;GO:0005737//cytoplasm;GO:0005622//intracellular;GO:0044464//cell part;GO:0043226//organelle;GO:0005856//cytoskeleton;GO:0032991//macromolecular complex;GO:0043232//intracellular non-membrane-bounded organelle;GO:0044424//intracellular part;GO:0043228//non-membrane-bounded organelle;GO:0043229//intracellular organelle	GO:0005515//protein binding;GO:0008092//cytoskeletal protein binding;GO:0005488//binding;GO:0003674//molecular_function;GO:0043167//ion binding	GO:0008150//biological_process
ENSG00000116133	13316	5715	174.7	79.73	0.456382	-1.13169	4.52976e-08	1.1771e-05	DHCR24	24-dehydrocholesterol reductase [Source:HGNC Symbol;Acc:2859]	Metabolism	Lipid metabolism	ko00100//Steroid biosynthesis	K09828	GO:0005623//cell;GO:0043226//organelle;GO:0043231//intracellular membrane-bounded organelle;GO:0005829//cytosol;GO:0005737//cytoplasm;GO:0012505//endomembrane system;GO:0044444//cytoplasmic part;GO:0005856//cytoskeleton;GO:0005622//intracellular;GO:0043227//membrane-bounded organelle;GO:0044464//cell part;GO:0005783//endoplasmic reticulum;GO:0005575//cellular_component;GO:0043229//intracellular o…	GO:0005488//binding;GO:0005515//protein binding;GO:0043167//ion binding;GO:0019899//enzyme binding;GO:0003824//catalytic activity;GO:0003674//molecular_function;GO:0016491//oxidoreductase activity	GO:0006629//lipid metabolic process;GO:0010467//gene expression;GO:0032502//developmental process;GO:0044710//single-organism metabolic process;GO:0009058//biosynthetic process;GO:0050789//regulation of biological process;GO:0009987//cellular process;GO:0007049//cell cycle;GO:0008152//metabolic process;GO:0023052//signaling;GO:0050896//response to stimulus;GO:0044700//single organism signaling;GO…
ENSG00000100889	328	729	8.48	21.77	2.56722	1.36021	5.71068e-08	1.46336e-05	PCK2	phosphoenolpyruvate carboxykinase 2 (mitochondrial) [Source:HGNC Symbol;Acc:8725]	Human Diseases;Environmental Information Processing;Metabolism;Organismal Systems	Excretory system;Endocrine and metabolic diseases;Signal transduction;Endocrine system;Carbohydrate metabolism	ko04151//PI3K-Akt signaling pathway;ko04910//Insulin signaling pathway;ko04068//FoxO signaling pathway;ko04152//AMPK signaling pathway;ko04931//Insulin resistance;ko04922//Glucagon signaling pathway;ko04920//Adipocytokine signaling pathway;ko00010//Glycolysis / Gluconeogenesis;ko03320//PPAR signaling pathway;ko00620//Pyruvate metabolism;ko00020//Citrate cycle (TCA cycle);ko04964//Proximal tubule …	K01596	GO:0005623//cell;GO:0005739//mitochondrion;GO:0044424//intracellular part;GO:0005737//cytoplasm;GO:0043227//membrane-bounded organelle;GO:0044444//cytoplasmic part;GO:0043231//intracellular membrane-bounded organelle;GO:0043229//intracellular organelle;GO:0043226//organelle;GO:0005575//cellular_component;GO:0005622//intracellular;GO:0044464//cell part	GO:0003824//catalytic activity;GO:0003674//molecular_function;GO:0016740//transferase activity;GO:0043167//ion binding;GO:0016829//lyase activity;GO:0005488//binding;GO:0016301//kinase activity;GO:0016772//transferase activity, transferring phosphorus-containing groups	GO:0008150//biological_process;GO:0044710//single-organism metabolic process;GO:0008152//metabolic process;GO:0071704//organic substance metabolic process;GO:0044238//primary metabolic process;GO:0009058//biosynthetic process;GO:0005975//carbohydrate metabolic process;GO:0044281//small molecule metabolic process;GO:0044699//single-organism process
ENSG00000232941	9.26	56.59	0.89	6	6.74157	2.75309	5.98948e-08	1.51378e-05	AC090186.1	-	-	-	-	-	-	-	-
ENSG00000165029	908	1921	5.12	10.95	2.13867	1.09672	6.11138e-08	1.52371e-05	ABCA1	-	Environmental Information Processing;Organismal Systems	Digestive system;Membrane transport	ko02010//ABC transporters;ko04975//Fat digestion and absorption	K05641	GO:0016020//membrane;GO:0005575//cellular_component;GO:0044464//cell part;GO:0043231//intracellular membrane-bounded organelle;GO:0005737//cytoplasm;GO:0044444//cytoplasmic part;GO:0005623//cell;GO:0005794//Golgi apparatus;GO:0071944//cell periphery;GO:0031982//vesicle;GO:0043227//membrane-bounded organelle;GO:0016023//cytoplasmic, membrane-bounded vesicle;GO:0005886//plasma membrane;GO:0044424//…	GO:0016887//ATPase activity;GO:0016462//pyrophosphatase activity;GO:0017111//nucleoside-triphosphatase activity;GO:0016818//hydrolase activity, acting on acid anhydrides, in phosphorus-containing anhydrides;GO:0019899//enzyme binding;GO:0005215//transporter activity;GO:0008289//lipid binding;GO:0016817//hydrolase activity, acting on acid anhydrides;GO:0022857//transmembrane transporter activity;G…	GO:0071704//organic substance metabolic process;GO:0050794//regulation of cellular process;GO:0006810//transport;GO:0061024//membrane organization;GO:0044763//single-organism cellular process;GO:0043933//macromolecular complex subunit organization;GO:0009987//cellular process;GO:0051234//establishment of localization;GO:0065003//macromolecular complex assembly;GO:0065007//biological regulation;GO…
ENSG00000240694	517	1096	6.27	13.99	2.23126	1.15786	1.24415e-07	3.06061e-05	PNMA2	paraneoplastic Ma antigen 2 [Source:HGNC Symbol;Acc:9159]	-	-	-	-	GO:0005623//cell;GO:0005730//nucleolus;GO:0044422//organelle part;GO:0043228//non-membrane-bounded organelle;GO:0043231//intracellular membrane-bounded organelle;GO:0005634//nucleus;GO:0005622//intracellular;GO:0043226//organelle;GO:0043229//intracellular organelle;GO:0031974//membrane-enclosed lumen;GO:0043233//organelle lumen;GO:0044428//nuclear part;GO:0005575//cellular_component;GO:0043227//m…	GO:0003674//molecular_function	GO:0044763//single-organism cellular process;GO:0008219//cell death;GO:0009987//cellular process;GO:0044699//single-organism process;GO:0008150//biological_process
ENSG00000001630	3660	1601	68.87	31.71	0.460433	-1.11894	1.40226e-07	3.40416e-05	CYP51A1	-	Metabolism	Lipid metabolism	ko00100//Steroid biosynthesis	K05917	GO:0044424//intracellular part;GO:0005623//cell;GO:0005783//endoplasmic reticulum;GO:0012505//endomembrane system;GO:0043226//organelle;GO:0044464//cell part;GO:0005575//cellular_component;GO:0005737//cytoplasm;GO:0044444//cytoplasmic part;GO:0043231//intracellular membrane-bounded organelle;GO:0043227//membrane-bounded organelle;GO:0005622//intracellular;GO:0043229//intracellular organelle	GO:0005488//binding;GO:0016491//oxidoreductase activity;GO:0003674//molecular_function;GO:0043167//ion binding;GO:0003824//catalytic activity	GO:0071704//organic substance metabolic process;GO:0044699//single-organism process;GO:0044281//small molecule metabolic process;GO:0008152//metabolic process;GO:0009058//biosynthetic process;GO:0044238//primary metabolic process;GO:0006629//lipid metabolic process;GO:0008150//biological_process;GO:0044710//single-organism metabolic process
ENSG00000134824	5371	2367	115.76	54.85	0.473825	-1.07757	1.54033e-07	3.69079e-05	FADS2	fatty acid desaturase 2 [Source:HGNC Symbol;Acc:3575]	Metabolism;Organismal Systems	Endocrine system;Global and Overview;Lipid metabolism	ko03320//PPAR signaling pathway;ko01212//Fatty acid metabolism;ko00592//alpha-Linolenic acid metabolism;ko01040//Biosynthesis of unsaturated fatty acids	K10226	GO:0043231//intracellular membrane-bounded organelle;GO:0005575//cellular_component;GO:0043229//intracellular organelle;GO:0043227//membrane-bounded organelle;GO:0005737//cytoplasm;GO:0071944//cell periphery;GO:0044424//intracellular part;GO:0005783//endoplasmic reticulum;GO:0005623//cell;GO:0043226//organelle;GO:0044444//cytoplasmic part;GO:0005886//plasma membrane;GO:0044464//cell part;GO:00160…	GO:0043167//ion binding;GO:0016491//oxidoreductase activity;GO:0003824//catalytic activity;GO:0005488//binding;GO:0003674//molecular_function	GO:0006629//lipid metabolic process;GO:0071704//organic substance metabolic process;GO:0044710//single-organism metabolic process;GO:0008152//metabolic process;GO:0044238//primary metabolic process;GO:0044281//small molecule metabolic process;GO:0044699//single-organism process;GO:0008150//biological_process;GO:0009058//biosynthetic process
ENSG00000267519	694	287	24.14	10.76	0.445733	-1.16575	2.23901e-07	5.29612e-05	-	-	-	-	-	-	-	-	-
ENSG00000261824	95	236	4.4	14.04	3.19091	1.67397	2.41558e-07	5.64145e-05	-	-	-	-	-	-	-	-	-
ENSG00000196154	703	1437	116.74	273.38	2.34179	1.22761	2.89567e-07	6.67815e-05	S100A4	S100 calcium binding protein A4 [Source:HGNC Symbol;Acc:10494]	-	-	-	-	GO:0043227//membrane-bounded organelle;GO:0005737//cytoplasm;GO:0005575//cellular_component;GO:0044464//cell part;GO:0043231//intracellular membrane-bounded organelle;GO:0043229//intracellular organelle;GO:0044424//intracellular part;GO:0043226//organelle;GO:0005634//nucleus;GO:0005623//cell;GO:0005622//intracellular	GO:0003674//molecular_function;GO:0043167//ion binding;GO:0005488//binding	GO:0009987//cellular process;GO:0008150//biological_process;GO:0000902//cell morphogenesis;GO:0044763//single-organism cellular process;GO:0009653//anatomical structure morphogenesis;GO:0030154//cell differentiation;GO:0016043//cellular component organization;GO:0048869//cellular developmental process;GO:0048856//anatomical structure development;GO:0044699//single-organism process;GO:0032989//cel…
ENSG00000166592	440	175	18.33	7.63	0.416258	-1.26445	3.08234e-07	7.02088e-05	RRAD	-	-	-	-	-	GO:0016020//membrane;GO:0005886//plasma membrane;GO:0005622//intracellular;GO:0071944//cell periphery;GO:0005623//cell;GO:0044464//cell part;GO:0005575//cellular_component	GO:0005488//binding;GO:0003924//GTPase activity;GO:0016462//pyrophosphatase activity;GO:0016818//hydrolase activity, acting on acid anhydrides, in phosphorus-containing anhydrides;GO:0016787//hydrolase activity;GO:0003674//molecular_function;GO:0016817//hydrolase activity, acting on acid anhydrides;GO:0017111//nucleoside-triphosphatase activity;GO:0003824//catalytic activity;GO:0043167//ion bindi…	GO:0050896//response to stimulus;GO:0044763//single-organism cellular process;GO:0034655//nucleobase-containing compound catabolic process;GO:0044699//single-organism process;GO:0044248//cellular catabolic process;GO:0046700//heterocycle catabolic process;GO:0050789//regulation of biological process;GO:0044237//cellular metabolic process;GO:0006139//nucleobase-containing compound metabolic proces…
ENSG00000268790	154.55	49.04	41.58	16.13	0.387927	-1.36614	3.47171e-07	7.81134e-05	CTC-429P9.4	-	-	-	-	-	-	-	-
ENSG00000143127	24	86	0.29	1.45	5	2.32193	3.55676e-07	7.90629e-05	ITGA10	integrin, alpha 10 [Source:HGNC Symbol;Acc:6135]	Human Diseases;Environmental Information Processing;Cellular Processes	Cellular commiunity;Cardiovascular diseases;Signaling molecules and interaction;Signal transduction;Cell motility	ko04151//PI3K-Akt signaling pathway;ko04510//Focal adhesion;ko04810//Regulation of actin cytoskeleton;ko04512//ECM-receptor interaction;ko05414//Dilated cardiomyopathy (DCM);ko05410//Hypertrophic cardiomyopathy (HCM);ko05412//Arrhythmogenic right ventricular cardiomyopathy (ARVC)	K06586	GO:0032991//macromolecular complex;GO:0044464//cell part;GO:0016020//membrane;GO:0043234//protein complex;GO:0005886//plasma membrane;GO:0005575//cellular_component;GO:0071944//cell periphery;GO:0005623//cell	GO:0043167//ion binding;GO:0003674//molecular_function;GO:0005488//binding	GO:0007154//cell communication;GO:0022610//biological adhesion;GO:0051716//cellular response to stimulus;GO:0008150//biological_process;GO:0044699//single-organism process;GO:0044700//single organism signaling;GO:0023052//signaling;GO:0050896//response to stimulus;GO:0007155//cell adhesion;GO:0050789//regulation of biological process;GO:0065007//biological regulation;GO:0050794//regulation of cel…
ENSG00000205809	10.21	55.44	0.71	3.34	4.70423	2.23396	3.62217e-07	7.95584e-05	KLRC2	killer cell lectin-like receptor subfamily C, member 2 [Source:HGNC Symbol;Acc:6375]	Organismal Systems	Immune system	ko04612//Antigen processing and presentation;ko04650//Natural killer cell mediated cytotoxicity	K06541	GO:0016020//membrane;GO:0005575//cellular_component;GO:0071944//cell periphery;GO:0044464//cell part;GO:0005886//plasma membrane;GO:0005623//cell	GO:0003674//molecular_function;GO:0004871//signal transducer activity	GO:0023052//signaling;GO:0002376//immune system process;GO:0009987//cellular process;GO:0051716//cellular response to stimulus;GO:0050794//regulation of cellular process;GO:0008150//biological_process;GO:0007154//cell communication;GO:0007165//signal transduction;GO:0044700//single organism signaling;GO:0050896//response to stimulus;GO:0006950//response to stress;GO:0044763//single-organism cellu…
ENSG00000258232	39.93	4.05	5.26	0.6	0.114068	-3.13203	3.7089e-07	8.05049e-05	-	-	-	-	-	-	-	-	-
ENSG00000168672	478.79	986	6.29	12.57	1.99841	0.998853	3.93742e-07	8.44714e-05	FAM84B	family with sequence similarity 84, member B [Source:HGNC Symbol;Acc:24166]	-	-	-	-	GO:0005737//cytoplasm;GO:0044424//intracellular part;GO:0071944//cell periphery;GO:0044464//cell part;GO:0005622//intracellular;GO:0005575//cellular_component;GO:0005623//cell;GO:0005886//plasma membrane;GO:0016020//membrane	GO:0003674//molecular_function	-
ENSG00000120738	574	240	10.41	4.66	0.447646	-1.15957	5.01755e-07	0.000105554	EGR1	early growth response 1 [Source:HGNC Symbol;Acc:3238]	Human Diseases	Neurodegenerative diseases;Infectious diseases	ko05166//HTLV-I infection;ko05020//Prion diseases	K09203	GO:0005634//nucleus;GO:0044422//organelle part;GO:0005623//cell;GO:0043231//intracellular membrane-bounded organelle;GO:0044464//cell part;GO:0005654//nucleoplasm;GO:0044424//intracellular part;GO:0031981//nuclear lumen;GO:0070013//intracellular organelle lumen;GO:0005737//cytoplasm;GO:0043229//intracellular organelle;GO:0043233//organelle lumen;GO:0044446//intracellular organelle part;GO:0043227…	GO:0005515//protein binding;GO:0097159//organic cyclic compound binding;GO:0003677//DNA binding;GO:0019899//enzyme binding;GO:0008134//transcription factor binding;GO:1901363//heterocyclic compound binding;GO:0005488//binding;GO:0043167//ion binding;GO:0003676//nucleic acid binding;GO:0001071//nucleic acid binding transcription factor activity;GO:0003674//molecular_function	GO:0023052//signaling;GO:0050794//regulation of cellular process;GO:0044763//single-organism cellular process;GO:0003008//system process;GO:0051716//cellular response to stimulus;GO:0032502//developmental process;GO:0006807//nitrogen compound metabolic process;GO:0044767//single-organism developmental process;GO:0032501//multicellular organismal process;GO:0007165//signal transduction;GO:0034641/…
ENSG00000256591	259.98	96.96	58.14	32.68	0.562092	-0.831123	5.03457e-07	0.000105554	RP11-286N22.8	Uncharacterized protein [Source:UniProtKB/TrEMBL;Acc:F5GXW4]	-	-	-	-	GO:0044444//cytoplasmic part;GO:0043227//membrane-bounded organelle;GO:0044424//intracellular part;GO:0044464//cell part;GO:0005575//cellular_component;GO:0070013//intracellular organelle lumen;GO:0043226//organelle;GO:0005730//nucleolus;GO:0044428//nuclear part;GO:0031981//nuclear lumen;GO:0043233//organelle lumen;GO:0005623//cell;GO:0005737//cytoplasm;GO:0031974//membrane-enclosed lumen;GO:0044…	-	-
ENSG00000105327	94	228	3.7	9.42	2.54595	1.3482	5.09567e-07	0.000105635	BBC3	BCL2 binding component 3 [Source:HGNC Symbol;Acc:17868]	Human Diseases;Environmental Information Processing;Cellular Processes	Cell growth and death;Neurodegenerative diseases;Signal transduction;Infectious diseases	ko05016//Huntington's disease;ko05162//Measles;ko04390//Hippo signaling pathway;ko04115//p53 signaling pathway	K10132	GO:0005829//cytosol;GO:0043229//intracellular organelle;GO:0044424//intracellular part;GO:0044444//cytoplasmic part;GO:0005622//intracellular;GO:0043231//intracellular membrane-bounded organelle;GO:0005623//cell;GO:0005575//cellular_component;GO:0043227//membrane-bounded organelle;GO:0005739//mitochondrion;GO:0043226//organelle;GO:0044464//cell part;GO:0005737//cytoplasm	GO:0003674//molecular_function	GO:0032502//developmental process;GO:0065008//regulation of biological quality;GO:0044700//single organism signaling;GO:0016043//cellular component organization;GO:0051716//cellular response to stimulus;GO:0051179//localization;GO:0007005//mitochondrion organization;GO:0007154//cell communication;GO:0042592//homeostatic process;GO:0023052//signaling;GO:0050896//response to stimulus;GO:0006810//tr…
ENSG00000139292	130	299	1.66	4.03	2.42771	1.2796	5.21487e-07	0.000106905	LGR5	leucine-rich repeat containing G protein-coupled receptor 5 [Source:HGNC Symbol;Acc:4504]	-	-	-	-	GO:0044424//intracellular part;GO:0005737//cytoplasm;GO:0005623//cell;GO:0005575//cellular_component;GO:0012505//endomembrane system;GO:0005794//Golgi apparatus;GO:0071944//cell periphery;GO:0005622//intracellular;GO:0044464//cell part;GO:0005886//plasma membrane;GO:0043227//membrane-bounded organelle;GO:0043229//intracellular organelle;GO:0016020//membrane;GO:0043226//organelle;GO:0043231//intra…	GO:0003674//molecular_function;GO:0004871//signal transducer activity	GO:0065007//biological regulation;GO:0050896//response to stimulus;GO:0044763//single-organism cellular process;GO:0050789//regulation of biological process;GO:0032502//developmental process;GO:0051716//cellular response to stimulus;GO:0044699//single-organism process;GO:0048856//anatomical structure development;GO:0050794//regulation of cellular process;GO:0008150//biological_process;GO:0009987/…
ENSG00000095739	312	122	10.15	4.27	0.42069	-1.24917	7.05292e-07	0.000142996	BAMBI	BMP and activin membrane-bound inhibitor [Source:HGNC Symbol;Acc:30251]	Environmental Information Processing	Signal transduction	ko04310//Wnt signaling pathway;ko04350//TGF-beta signaling pathway	K10162	GO:0044464//cell part;GO:0071944//cell periphery;GO:0005575//cellular_component;GO:0005737//cytoplasm;GO:0005623//cell;GO:0005622//intracellular;GO:0044424//intracellular part;GO:0016020//membrane;GO:0005886//plasma membrane	GO:0016772//transferase activity, transferring phosphorus-containing groups;GO:0016301//kinase activity;GO:0004871//signal transducer activity;GO:0003824//catalytic activity;GO:0003674//molecular_function;GO:0016740//transferase activity	GO:0044763//single-organism cellular process;GO:0044700//single organism signaling;GO:0050789//regulation of biological process;GO:0009987//cellular process;GO:0065007//biological regulation;GO:0006928//movement of cell or subcellular component;GO:0051179//localization;GO:0007165//signal transduction;GO:0051674//localization of cell;GO:0050896//response to stimulus;GO:0040011//locomotion;GO:00517…
ENSG00000114796	321	663	7.62	11.73	1.53937	0.62234	8.11859e-07	0.000162813	KLHL24	kelch-like family member 24 [Source:HGNC Symbol;Acc:25947]	-	-	-	-	GO:0044424//intracellular part;GO:0005623//cell;GO:0005622//intracellular;GO:0005737//cytoplasm;GO:0044464//cell part;GO:0005575//cellular_component	GO:0003674//molecular_function	-
ENSG00000067064	1716	779	58.51	29.68	0.507264	-0.979192	9.49281e-07	0.000188325	IDI1	isopentenyl-diphosphate delta isomerase 1 [Source:HGNC Symbol;Acc:5387]	Metabolism	Metabolism of terpenoids and polyketides	ko00900//Terpenoid backbone biosynthesis	K01823	GO:0044464//cell part;GO:0005575//cellular_component;GO:0005623//cell;GO:0042579//microbody;GO:0005739//mitochondrion;GO:0044444//cytoplasmic part;GO:0043231//intracellular membrane-bounded organelle;GO:0043227//membrane-bounded organelle;GO:0005737//cytoplasm;GO:0005777//peroxisome;GO:0005829//cytosol;GO:0043226//organelle;GO:0005622//intracellular;GO:0044424//intracellular part;GO:0043229//intr…	GO:0016853//isomerase activity;GO:0043167//ion binding;GO:0003824//catalytic activity;GO:0005488//binding;GO:0003674//molecular_function	GO:0071704//organic substance metabolic process;GO:0008150//biological_process;GO:0009058//biosynthetic process;GO:0008152//metabolic process;GO:0044699//single-organism process;GO:0006629//lipid metabolic process;GO:0044710//single-organism metabolic process;GO:0044238//primary metabolic process;GO:0044281//small molecule metabolic process
ENSG00000153832	50	135	1	2.95	2.95	1.56071	9.78257e-07	0.000192009	FBXO36	F-box protein 36 [Source:HGNC Symbol;Acc:27020]	-	-	-	-	-	GO:0003674//molecular_function	-
ENSG00000231864	164.11	55.58	18.41	6.95	0.377512	-1.4054	1.00734e-06	0.000195637	-	-	-	-	-	-	-	-	-
ENSG00000116285	5075	9685	102.87	207.59	2.01798	1.01291	1.03049e-06	0.000198047	ERRFI1	ERBB receptor feedback inhibitor 1 [Source:HGNC Symbol;Acc:18185]	-	-	-	-	GO:0016020//membrane;GO:0043227//membrane-bounded organelle;GO:0005575//cellular_component;GO:0005623//cell;GO:0005886//plasma membrane;GO:0044424//intracellular part;GO:0044464//cell part;GO:0043229//intracellular organelle;GO:0043231//intracellular membrane-bounded organelle;GO:0071944//cell periphery;GO:0005622//intracellular;GO:0043226//organelle;GO:0005737//cytoplasm;GO:0005634//nucleus	GO:0003674//molecular_function;GO:0005488//binding;GO:0030234//enzyme regulator activity;GO:0005515//protein binding;GO:0019899//enzyme binding;GO:0098772//molecular function regulator	GO:0032502//developmental process;GO:0048856//anatomical structure development;GO:0008150//biological_process;GO:0006950//response to stress;GO:0050896//response to stimulus
ENSG00000082458	226	475	5.37	10.96	2.04097	1.02925	1.10773e-06	0.000210696	DLG3	discs, large homolog 3 (Drosophila) [Source:HGNC Symbol;Acc:2902]	Environmental Information Processing	Signal transduction	ko04390//Hippo signaling pathway	K12075	GO:0005737//cytoplasm;GO:0005622//intracellular;GO:0044464//cell part;GO:0005575//cellular_component;GO:0005886//plasma membrane;GO:0005623//cell;GO:0071944//cell periphery;GO:0043234//protein complex;GO:0016020//membrane;GO:0032991//macromolecular complex;GO:0044424//intracellular part	GO:0005515//protein binding;GO:0016772//transferase activity, transferring phosphorus-containing groups;GO:0003674//molecular_function;GO:0016740//transferase activity;GO:0005488//binding;GO:0019899//enzyme binding;GO:0016301//kinase activity;GO:0003824//catalytic activity	GO:0050877//neurological system process;GO:0071840//cellular component organization or biogenesis;GO:0032989//cellular component morphogenesis;GO:0040011//locomotion;GO:0008150//biological_process;GO:0044700//single organism signaling;GO:0048856//anatomical structure development;GO:0048869//cellular developmental process;GO:0044763//single-organism cellular process;GO:0009987//cellular process;GO…
ENSG00000166741	106	245	12.1	27.04	2.23471	1.16009	1.17675e-06	0.000221542	NNMT	nicotinamide N-methyltransferase [Source:HGNC Symbol;Acc:7861]	Metabolism	Metabolism of cofactors and vitamins	ko00760//Nicotinate and nicotinamide metabolism	K00541	GO:0005829//cytosol;GO:0005622//intracellular;GO:0044424//intracellular part;GO:0044464//cell part;GO:0044444//cytoplasmic part;GO:0005575//cellular_component;GO:0005737//cytoplasm;GO:0005623//cell	GO:0016741//transferase activity, transferring one-carbon groups;GO:0016740//transferase activity;GO:0003824//catalytic activity;GO:0008168//methyltransferase activity;GO:0003674//molecular_function	GO:0032502//developmental process;GO:0044710//single-organism metabolic process;GO:0008150//biological_process;GO:0044281//small molecule metabolic process;GO:0048856//anatomical structure development;GO:0008152//metabolic process;GO:0044699//single-organism process
ENSG00000186480	2286	1057	66.07	29.63	0.448464	-1.15694	1.29806e-06	0.000241912	INSIG1	insulin induced gene 1 [Source:HGNC Symbol;Acc:6083]	-	-	-	-	GO:0005783//endoplasmic reticulum;GO:0043227//membrane-bounded organelle;GO:0043226//organelle;GO:0005737//cytoplasm;GO:0043234//protein complex;GO:0044464//cell part;GO:0044424//intracellular part;GO:0032991//macromolecular complex;GO:0005575//cellular_component;GO:0005622//intracellular;GO:0044444//cytoplasmic part;GO:0043229//intracellular organelle;GO:0012505//endomembrane system;GO:0005623//…	GO:0003674//molecular_function	GO:0044700//single organism signaling;GO:0006950//response to stress;GO:0032501//multicellular organismal process;GO:0009987//cellular process;GO:0050789//regulation of biological process;GO:0044281//small molecule metabolic process;GO:0007275//multicellular organism development;GO:0050896//response to stimulus;GO:0023052//signaling;GO:0044763//single-organism cellular process;GO:0009058//biosynt…
ENSG00000270898	21.52	0	0.61	0.001	0.00163934	-9.25267	1.3552e-06	0.000245689	ASB3	Ankyrin repeat and SOCS box protein 3 [Source:UniProtKB/Swiss-Prot;Acc:Q9Y575]	-	-	-	-	-	GO:0003674//molecular_function	GO:0050896//response to stimulus;GO:0008150//biological_process;GO:0044699//single-organism process;GO:0006464//cellular protein modification process;GO:0044237//cellular metabolic process;GO:0044238//primary metabolic process;GO:0009987//cellular process;GO:0044260//cellular macromolecule metabolic process;GO:0008152//metabolic process;GO:0036211//protein modification process;GO:0044763//single-…
ENSG00000164744	22	0	2.13	0.001	0.000469484	-11.0566	1.3552e-06	0.000245689	SUN3	Sad1 and UNC84 domain containing 3 [Source:HGNC Symbol;Acc:22429]	-	-	-	-	GO:0012505//endomembrane system;GO:0043227//membrane-bounded organelle;GO:0031975//envelope;GO:0043231//intracellular membrane-bounded organelle;GO:0043226//organelle;GO:0005622//intracellular;GO:0032991//macromolecular complex;GO:0044422//organelle part;GO:0005623//cell;GO:0044446//intracellular organelle part;GO:0005634//nucleus;GO:0044464//cell part;GO:0044424//intracellular part;GO:0005635//n…	-	-
ENSG00000187244	88.03	208	3.57	6.89	1.92997	0.94858	1.35828e-06	0.000245689	BCAM	basal cell adhesion molecule (Lutheran blood group) [Source:HGNC Symbol;Acc:6722]	-	-	-	-	GO:0071944//cell periphery;GO:0016020//membrane;GO:0044464//cell part;GO:0005575//cellular_component;GO:0005886//plasma membrane;GO:0005623//cell	GO:0004871//signal transducer activity;GO:0003674//molecular_function	GO:0050896//response to stimulus;GO:0008150//biological_process;GO:0007155//cell adhesion;GO:0044763//single-organism cellular process;GO:0023052//signaling;GO:0050794//regulation of cellular process;GO:0065007//biological regulation;GO:0051716//cellular response to stimulus;GO:0050789//regulation of biological process;GO:0022610//biological adhesion;GO:0007165//signal transduction;GO:0007154//ce…
ENSG00000139428	694	305	41.06	20.49	0.499026	-1.00281	1.37651e-06	0.000246569	MMAB	methylmalonic aciduria (cobalamin deficiency) cblB type [Source:HGNC Symbol;Acc:19331]	Metabolism	Metabolism of cofactors and vitamins	ko00860//Porphyrin and chlorophyll metabolism	K00798	GO:0005739//mitochondrion;GO:0043231//intracellular membrane-bounded organelle;GO:0005737//cytoplasm;GO:0005623//cell;GO:0005622//intracellular;GO:0044424//intracellular part;GO:0043226//organelle;GO:0044464//cell part;GO:0043227//membrane-bounded organelle;GO:0043229//intracellular organelle;GO:0044444//cytoplasmic part;GO:0005575//cellular_component	GO:0016491//oxidoreductase activity;GO:0016765//transferase activity, transferring alkyl or aryl (other than methyl) groups;GO:0016740//transferase activity;GO:0003824//catalytic activity;GO:0005488//binding;GO:0003674//molecular_function;GO:0043167//ion binding	GO:0044237//cellular metabolic process;GO:0044710//single-organism metabolic process;GO:0044699//single-organism process;GO:0044281//small molecule metabolic process;GO:0034641//cellular nitrogen compound metabolic process;GO:0009058//biosynthetic process;GO:0008152//metabolic process;GO:0009987//cellular process;GO:0006807//nitrogen compound metabolic process;GO:0008150//biological_process
ENSG00000239704	77.85	187.21	2.08	6.02	2.89423	1.53318	1.67597e-06	0.000297323	CDRT4	CMT1A duplicated region transcript 4 [Source:HGNC Symbol;Acc:14383]	-	-	-	-	-	GO:0097159//organic cyclic compound binding;GO:0003676//nucleic acid binding;GO:0016740//transferase activity;GO:1901363//heterocyclic compound binding;GO:0016772//transferase activity, transferring phosphorus-containing groups;GO:0016779//nucleotidyltransferase activity;GO:0003824//catalytic activity;GO:0003674//molecular_function;GO:0003677//DNA binding;GO:0005488//binding	GO:0006807//nitrogen compound metabolic process;GO:0034641//cellular nitrogen compound metabolic process;GO:0044237//cellular metabolic process;GO:0008152//metabolic process;GO:0008150//biological_process;GO:0009987//cellular process;GO:0009058//biosynthetic process
ENSG00000108342	26	84	1.05	4.38	4.17143	2.06054	2.098e-06	0.000368649	CSF3	-	Organismal Systems;Human Diseases;Environmental Information Processing	Infectious diseases;Signaling molecules and interaction;Immune system;Signal transduction	ko04151//PI3K-Akt signaling pathway;ko04060//Cytokine-cytokine receptor interaction;ko04630//Jak-STAT signaling pathway;ko04640//Hematopoietic cell lineage;ko05144//Malaria	K05423	GO:0005615//extracellular space;GO:0005576//extracellular region;GO:0044421//extracellular region part;GO:0005575//cellular_component	GO:0005488//binding;GO:0003674//molecular_function;GO:0019899//enzyme binding;GO:0005515//protein binding	GO:0032502//developmental process;GO:0044699//single-organism process;GO:0007165//signal transduction;GO:0050896//response to stimulus;GO:0050789//regulation of biological process;GO:0050794//regulation of cellular process;GO:0065007//biological regulation;GO:0044767//single-organism developmental process;GO:0023052//signaling;GO:0051716//cellular response to stimulus;GO:0048856//anatomical struc…
ENSG00000125657	149	51	5.63	2.08	0.369449	-1.43655	2.23853e-06	0.00038828	TNFSF9	tumor necrosis factor (ligand) superfamily, member 9 [Source:HGNC Symbol;Acc:11939]	Environmental Information Processing	Signaling molecules and interaction	ko04060//Cytokine-cytokine receptor interaction	K05472	GO:0044421//extracellular region part;GO:0005615//extracellular space;GO:0005623//cell;GO:0071944//cell periphery;GO:0005576//extracellular region;GO:0044464//cell part;GO:0005575//cellular_component;GO:0005886//plasma membrane;GO:0016020//membrane	GO:0003674//molecular_function	GO:0008150//biological_process;GO:0007267//cell-cell signaling;GO:0044699//single-organism process;GO:0051716//cellular response to stimulus;GO:0044700//single organism signaling;GO:0050794//regulation of cellular process;GO:0008283//cell proliferation;GO:0065007//biological regulation;GO:0007165//signal transduction;GO:0050896//response to stimulus;GO:0007154//cell communication;GO:0023052//sign…
ENSG00000163739	172	364	11.71	26.76	2.28523	1.19234	2.25181e-06	0.00038828	CXCL1	chemokine (C-X-C motif) ligand 1 (melanoma growth stimulating activity, alpha) [Source:HGNC Symbol;Acc:4602]	Organismal Systems;Human Diseases;Environmental Information Processing	Signal transduction;Infectious diseases;Signaling molecules and interaction;Immune system;Immune diseases	ko04060//Cytokine-cytokine receptor interaction;ko04062//Chemokine signaling pathway;ko05323//Rheumatoid arthritis;ko04668//TNF signaling pathway;ko05146//Amoebiasis;ko05132//Salmonella infection;ko05134//Legionellosis;ko05120//Epithelial cell signaling in Helicobacter pylori infection;ko04621//NOD-like receptor signaling pathway	K05505	GO:0005615//extracellular space;GO:0005576//extracellular region;GO:0005575//cellular_component;GO:0044421//extracellular region part	GO:0030234//enzyme regulator activity;GO:0003674//molecular_function;GO:0098772//molecular function regulator	GO:0023052//signaling;GO:0007010//cytoskeleton organization;GO:0050896//response to stimulus;GO:0040011//locomotion;GO:0006996//organelle organization;GO:0065007//biological regulation;GO:0002376//immune system process;GO:0006950//response to stress;GO:0050794//regulation of cellular process;GO:0044763//single-organism cellular process;GO:0007154//cell communication;GO:0071840//cellular component…
ENSG00000079459	3071	1453	119.32	54.56	0.457258	-1.12892	2.313e-06	0.000395138	FDFT1	-	Metabolism	Lipid metabolism	ko00100//Steroid biosynthesis	K00801	GO:0005623//cell;GO:0043227//membrane-bounded organelle;GO:0043231//intracellular membrane-bounded organelle;GO:0044444//cytoplasmic part;GO:0005622//intracellular;GO:0044464//cell part;GO:0043229//intracellular organelle;GO:0005737//cytoplasm;GO:0012505//endomembrane system;GO:0005783//endoplasmic reticulum;GO:0005575//cellular_component;GO:0044424//intracellular part;GO:0043226//organelle	GO:0016765//transferase activity, transferring alkyl or aryl (other than methyl) groups;GO:0016491//oxidoreductase activity;GO:0016740//transferase activity;GO:0003824//catalytic activity;GO:0003674//molecular_function	GO:0044281//small molecule metabolic process;GO:0006629//lipid metabolic process;GO:0008152//metabolic process;GO:0044238//primary metabolic process;GO:0044710//single-organism metabolic process;GO:0008150//biological_process;GO:0044699//single-organism process;GO:0071704//organic substance metabolic process;GO:0009058//biosynthetic process
ENSG00000196517	302.22	604	8.15	18.06	2.21595	1.14793	2.51802e-06	0.000424786	SLC6A9	solute carrier family 6 (neurotransmitter transporter, glycine), member 9 [Source:HGNC Symbol;Acc:11056]	-	-	-	-	GO:0005575//cellular_component;GO:0016020//membrane;GO:0005886//plasma membrane;GO:0044464//cell part;GO:0005623//cell;GO:0071944//cell periphery	GO:0022857//transmembrane transporter activity;GO:0005215//transporter activity;GO:0003674//molecular_function	GO:0008150//biological_process;GO:0055085//transmembrane transport;GO:0051179//localization;GO:0051234//establishment of localization;GO:0006810//transport
ENSG00000197019	690	311	19.54	9.46	0.484135	-1.04652	2.90834e-06	0.000483414	SERTAD1	SERTA domain containing 1 [Source:HGNC Symbol;Acc:17932]	-	-	-	-	-	GO:0003674//molecular_function	GO:0009987//cellular process;GO:0006807//nitrogen compound metabolic process;GO:0008152//metabolic process;GO:0008150//biological_process;GO:0034641//cellular nitrogen compound metabolic process;GO:0009058//biosynthetic process;GO:0044237//cellular metabolic process
ENSG00000140961	500	219	15.88	7.55	0.475441	-1.07266	3.05742e-06	0.000503655	OSGIN1	-	-	-	-	-	GO:0005575//cellular_component	GO:0003824//catalytic activity;GO:0003674//molecular_function;GO:0016491//oxidoreductase activity	GO:0044767//single-organism developmental process;GO:0030154//cell differentiation;GO:0048869//cellular developmental process;GO:0008150//biological_process;GO:0009987//cellular process;GO:0032502//developmental process;GO:0044699//single-organism process;GO:0044763//single-organism cellular process
ENSG00000167772	372	158	12.24	5.71	0.466503	-1.10004	3.13823e-06	0.000512393	ANGPTL4	angiopoietin-like 4 [Source:HGNC Symbol;Acc:16039]	Organismal Systems	Endocrine system	ko03320//PPAR signaling pathway	K08767	GO:0005575//cellular_component;GO:0005576//extracellular region;GO:0005578//proteinaceous extracellular matrix;GO:0044421//extracellular region part;GO:0005615//extracellular space;GO:0031012//extracellular matrix	GO:0003674//molecular_function;GO:0030234//enzyme regulator activity;GO:0098772//molecular function regulator	GO:0044710//single-organism metabolic process;GO:0044767//single-organism developmental process;GO:0071840//cellular component organization or biogenesis;GO:0048856//anatomical structure development;GO:0009653//anatomical structure morphogenesis;GO:0043933//macromolecular complex subunit organization;GO:0048646//anatomical structure formation involved in morphogenesis;GO:0070271//protein complex …
ENSG00000152137	184	69	5.11	2.06	0.403131	-1.31068	3.42935e-06	0.000555013	HSPB8	heat shock 22kDa protein 8 [Source:HGNC Symbol;Acc:30171]	-	-	-	-	GO:0005634//nucleus;GO:0005623//cell;GO:0043227//membrane-bounded organelle;GO:0043226//organelle;GO:0005622//intracellular;GO:0043229//intracellular organelle;GO:0043231//intracellular membrane-bounded organelle;GO:0005575//cellular_component;GO:0005737//cytoplasm;GO:0044424//intracellular part;GO:0044464//cell part	GO:0003674//molecular_function	GO:0008150//biological_process;GO:0044763//single-organism cellular process;GO:0006950//response to stress;GO:0044699//single-organism process;GO:0050896//response to stimulus;GO:0008219//cell death;GO:0009987//cellular process
ENSG00000160752	5301.91	2563.54	315.37	162.16	0.51419	-0.959627	3.81489e-06	0.000612041	FDPS	farnesyl diphosphate synthase [Source:HGNC Symbol;Acc:3631]	Metabolism;Human Diseases	Metabolism of terpenoids and polyketides;Infectious diseases	ko05166//HTLV-I infection;ko05164//Influenza A;ko00900//Terpenoid backbone biosynthesis	K00787	GO:0005829//cytosol;GO:0005575//cellular_component;GO:0005623//cell;GO:0043226//organelle;GO:0044464//cell part;GO:0043231//intracellular membrane-bounded organelle;GO:0005737//cytoplasm;GO:0005622//intracellular;GO:0005739//mitochondrion;GO:0005634//nucleus;GO:0043227//membrane-bounded organelle;GO:0044424//intracellular part;GO:0043229//intracellular organelle;GO:0044444//cytoplasmic part	GO:0003674//molecular_function;GO:0016740//transferase activity;GO:0016765//transferase activity, transferring alkyl or aryl (other than methyl) groups;GO:0043167//ion binding;GO:0005488//binding;GO:0003824//catalytic activity	GO:0044281//small molecule metabolic process;GO:0008150//biological_process;GO:0044403//symbiosis, encompassing mutualism through parasitism;GO:0071704//organic substance metabolic process;GO:0044238//primary metabolic process;GO:0006629//lipid metabolic process;GO:0051704//multi-organism process;GO:0008152//metabolic process;GO:0044710//single-organism metabolic process;GO:0009058//biosynthetic …
ENSG00000110921	629	284	20.2	10.23	0.506436	-0.981549	3.95856e-06	0.000629616	MVK	-	Metabolism;Cellular Processes	Metabolism of terpenoids and polyketides;Transport and catabolism	ko04146//Peroxisome;ko00900//Terpenoid backbone biosynthesis	K00869	GO:0005575//cellular_component;GO:0044424//intracellular part;GO:0044464//cell part;GO:0044444//cytoplasmic part;GO:0005829//cytosol;GO:0005623//cell;GO:0005737//cytoplasm;GO:0005622//intracellular	GO:0016301//kinase activity;GO:0003674//molecular_function;GO:0016772//transferase activity, transferring phosphorus-containing groups;GO:0003824//catalytic activity;GO:0043167//ion binding;GO:0005488//binding;GO:0016740//transferase activity	GO:0009058//biosynthetic process;GO:0044238//primary metabolic process;GO:0051186//cofactor metabolic process;GO:0044237//cellular metabolic process;GO:0009987//cellular process;GO:0071704//organic substance metabolic process;GO:0008152//metabolic process;GO:0044281//small molecule metabolic process;GO:0044699//single-organism process;GO:0044710//single-organism metabolic process;GO:0008150//biol…
ENSG00000124143	111	244	2.53	5.69	2.24901	1.16929	4.12558e-06	0.000650572	ARHGAP40	-	-	-	-	-	GO:0005829//cytosol;GO:0005623//cell;GO:0005622//intracellular;GO:0044424//intracellular part;GO:0044464//cell part;GO:0005575//cellular_component;GO:0044444//cytoplasmic part;GO:0005737//cytoplasm	GO:0030234//enzyme regulator activity;GO:0003674//molecular_function;GO:0098772//molecular function regulator	GO:0044763//single-organism cellular process;GO:0009987//cellular process;GO:0050794//regulation of cellular process;GO:0051716//cellular response to stimulus;GO:0023052//signaling;GO:0050789//regulation of biological process;GO:0065007//biological regulation;GO:0044699//single-organism process;GO:0007165//signal transduction;GO:0044700//single organism signaling;GO:0008150//biological_process;GO…
ENSG00000167508	966	450	38.51	20.04	0.520384	-0.942351	4.2957e-06	0.000664343	MVD	-	Metabolism	Metabolism of terpenoids and polyketides	ko00900//Terpenoid backbone biosynthesis	K01597	GO:0005737//cytoplasm;GO:0005829//cytosol;GO:0005622//intracellular;GO:0005575//cellular_component;GO:0044424//intracellular part;GO:0005623//cell;GO:0044444//cytoplasmic part;GO:0044464//cell part	GO:0016301//kinase activity;GO:0016740//transferase activity;GO:0043167//ion binding;GO:0005488//binding;GO:0016772//transferase activity, transferring phosphorus-containing groups;GO:0016829//lyase activity;GO:0003674//molecular_function;GO:0003824//catalytic activity	GO:0044281//small molecule metabolic process;GO:0071704//organic substance metabolic process;GO:0044699//single-organism process;GO:0009058//biosynthetic process;GO:0008150//biological_process;GO:0044238//primary metabolic process;GO:0006629//lipid metabolic process;GO:0044710//single-organism metabolic process;GO:0008152//metabolic process
ENSG00000179041	817	377	29.83	14.84	0.497486	-1.00727	4.31191e-06	0.000664343	RRS1	RRS1 ribosome biogenesis regulator homolog (S. cerevisiae) [Source:HGNC Symbol;Acc:17083]	-	-	-	-	GO:0005737//cytoplasm;GO:0043226//organelle;GO:0043227//membrane-bounded organelle;GO:0070013//intracellular organelle lumen;GO:0005623//cell;GO:0044424//intracellular part;GO:0012505//endomembrane system;GO:0005730//nucleolus;GO:0031981//nuclear lumen;GO:0005622//intracellular;GO:0043228//non-membrane-bounded organelle;GO:0043231//intracellular membrane-bounded organelle;GO:0043229//intracellula…	GO:0003674//molecular_function	GO:0048285//organelle fission;GO:0007049//cell cycle;GO:0009987//cellular process;GO:1903047//mitotic cell cycle process;GO:0000280//nuclear division;GO:0051276//chromosome organization;GO:0007067//mitotic nuclear division;GO:0042254//ribosome biogenesis;GO:0022402//cell cycle process;GO:0044699//single-organism process;GO:0007059//chromosome segregation;GO:0016043//cellular component organizatio…
ENSG00000109929	687	313	16.89	8.54	0.505625	-0.983861	4.37943e-06	0.000664343	SC5D	sterol-C5-desaturase [Source:HGNC Symbol;Acc:10547]	Metabolism	Lipid metabolism	ko00100//Steroid biosynthesis	K00227	GO:0005575//cellular_component;GO:0043231//intracellular membrane-bounded organelle;GO:0005623//cell;GO:0005737//cytoplasm;GO:0043229//intracellular organelle;GO:0043226//organelle;GO:0044464//cell part;GO:0044444//cytoplasmic part;GO:0043227//membrane-bounded organelle;GO:0005622//intracellular;GO:0044424//intracellular part;GO:0012505//endomembrane system;GO:0005783//endoplasmic reticulum	GO:0043167//ion binding;GO:0003824//catalytic activity;GO:0016491//oxidoreductase activity;GO:0003674//molecular_function;GO:0005488//binding	GO:0008150//biological_process;GO:0044699//single-organism process;GO:0044710//single-organism metabolic process;GO:0044281//small molecule metabolic process;GO:0008152//metabolic process;GO:0009058//biosynthetic process;GO:0044238//primary metabolic process;GO:0006629//lipid metabolic process;GO:0071704//organic substance metabolic process
ENSG00000244462	2270.9	1089.91	33.41	20.03	0.599521	-0.738118	4.38106e-06	0.000664343	RBM12	RNA binding motif protein 12 [Source:HGNC Symbol;Acc:9898]	-	-	-	-	GO:0005575//cellular_component;GO:0005623//cell;GO:0005622//intracellular;GO:0044424//intracellular part;GO:0043231//intracellular membrane-bounded organelle;GO:0043229//intracellular organelle;GO:0043227//membrane-bounded organelle;GO:0044464//cell part;GO:0005634//nucleus;GO:0043226//organelle	GO:0003674//molecular_function;GO:0003723//RNA binding;GO:0003676//nucleic acid binding;GO:0005488//binding;GO:1901363//heterocyclic compound binding;GO:0097159//organic cyclic compound binding	-
XLOC_021754	332	648	6.39	13.37	2.09233	1.06511	4.39294e-06	0.000664343	TCONS_00193976	semaphorin-3B isoform 2 precursor [Homo sapiens]	Organismal Systems	Development	ko04360//Axon guidance	K06840	-	-	-
ENSG00000258555	0	20.32	0.001	0.19	190	7.56986	4.53786e-06	0.000679588	SPECC1L-ADORA2A	SPECC1L-ADORA2A readthrough (NMD candidate) [Source:HGNC Symbol;Acc:49185]	-	-	-	-	GO:0005575//cellular_component;GO:0044446//intracellular organelle part;GO:0043234//protein complex;GO:0044424//intracellular part;GO:0043226//organelle;GO:0005815//microtubule organizing center;GO:0043228//non-membrane-bounded organelle;GO:0044430//cytoskeletal part;GO:0005856//cytoskeleton;GO:0005623//cell;GO:0043229//intracellular organelle;GO:0044464//cell part;GO:0005622//intracellular;GO:00…	GO:0003674//molecular_function	GO:0051179//localization;GO:0071840//cellular component organization or biogenesis;GO:0009987//cellular process;GO:0006928//movement of cell or subcellular component;GO:0006996//organelle organization;GO:0007010//cytoskeleton organization;GO:0044763//single-organism cellular process;GO:0044699//single-organism process;GO:0008150//biological_process;GO:0048870//cell motility;GO:0051674//localizati…
ENSG00000113161	2003	960	32.5	18.2	0.56	-0.836501	4.56742e-06	0.000679588	HMGCR	3-hydroxy-3-methylglutaryl-CoA reductase [Source:HGNC Symbol;Acc:5006]	Metabolism;Environmental Information Processing;Organismal Systems	Signal transduction;Digestive system;Metabolism of terpenoids and polyketides	ko04152//AMPK signaling pathway;ko04976//Bile secretion;ko00900//Terpenoid backbone biosynthesis	K00021	GO:0012505//endomembrane system;GO:0042579//microbody;GO:0043226//organelle;GO:0043229//intracellular organelle;GO:0005623//cell;GO:0044424//intracellular part;GO:0005622//intracellular;GO:0044464//cell part;GO:0043227//membrane-bounded organelle;GO:0005575//cellular_component;GO:0043231//intracellular membrane-bounded organelle;GO:0005777//peroxisome;GO:0005737//cytoplasm;GO:0044444//cytoplasmic…	GO:0004871//signal transducer activity;GO:0003674//molecular_function;GO:0016491//oxidoreductase activity;GO:0003824//catalytic activity;GO:0005488//binding;GO:0043167//ion binding	GO:0071704//organic substance metabolic process;GO:0071840//cellular component organization or biogenesis;GO:0008150//biological_process;GO:0006807//nitrogen compound metabolic process;GO:0044238//primary metabolic process;GO:0016043//cellular component organization;GO:0009790//embryo development;GO:0065003//macromolecular complex assembly;GO:0008152//metabolic process;GO:0050877//neurological sy…
ENSG00000148671	142	300	16	37.31	2.33188	1.22149	4.88747e-06	0.000716022	ADIRF	adipogenesis regulatory factor [Source:HGNC Symbol;Acc:24043]	-	-	-	-	GO:0043231//intracellular membrane-bounded organelle;GO:0005623//cell;GO:0044424//intracellular part;GO:0043229//intracellular organelle;GO:0044464//cell part;GO:0043227//membrane-bounded organelle;GO:0005575//cellular_component;GO:0043226//organelle;GO:0005622//intracellular;GO:0005634//nucleus	GO:0003674//molecular_function	GO:0044237//cellular metabolic process;GO:0008150//biological_process;GO:0044767//single-organism developmental process;GO:0009058//biosynthetic process;GO:0034641//cellular nitrogen compound metabolic process;GO:0006807//nitrogen compound metabolic process;GO:0048869//cellular developmental process;GO:0008152//metabolic process;GO:0030154//cell differentiation;GO:0044699//single-organism process…
ENSG00000188483	959.67	448.74	20.52	10.28	0.500975	-0.99719	4.92229e-06	0.000716022	IER5L	-	-	-	-	-	-	-	-
ENSG00000260342	347.7	149.28	37.7	18.02	0.477984	-1.06497	4.92872e-06	0.000716022	RP11-1035H13.3	Uncharacterized protein [Source:UniProtKB/TrEMBL;Acc:H3BN98]	-	-	-	-	GO:1990904//ribonucleoprotein complex;GO:0005737//cytoplasm;GO:0005840//ribosome;GO:0044424//intracellular part;GO:0043232//intracellular non-membrane-bounded organelle;GO:0044444//cytoplasmic part;GO:0005575//cellular_component;GO:0005623//cell;GO:0043228//non-membrane-bounded organelle;GO:0044464//cell part;GO:0005622//intracellular;GO:0032991//macromolecular complex;GO:0043226//organelle;GO:00…	GO:0003735//structural constituent of ribosome;GO:0003674//molecular_function;GO:0005198//structural molecule activity	GO:0071704//organic substance metabolic process;GO:0034641//cellular nitrogen compound metabolic process;GO:0043043//peptide biosynthetic process;GO:0009058//biosynthetic process;GO:0044249//cellular biosynthetic process;GO:0006412//translation;GO:0034645//cellular macromolecule biosynthetic process;GO:0043170//macromolecule metabolic process;GO:1901566//organonitrogen compound biosynthetic proce…
ENSG00000073910	10	48	0.09	0.44	4.88889	2.28951	5.01418e-06	0.000722747	FRY	-	-	-	-	-	GO:0005623//cell;GO:0043226//organelle;GO:0044430//cytoskeletal part;GO:0005737//cytoplasm;GO:0015630//microtubule cytoskeleton;GO:0044464//cell part;GO:0043234//protein complex;GO:0044424//intracellular part;GO:0043232//intracellular non-membrane-bounded organelle;GO:0044422//organelle part;GO:0044446//intracellular organelle part;GO:0005622//intracellular;GO:0043229//intracellular organelle;GO:…	GO:0003674//molecular_function	-
ENSG00000204520	1239.59	589.47	58.59	30.07	0.513228	-0.96233	5.87604e-06	0.00084041	MICA	MHC class I polypeptide-related sequence A [Source:HGNC Symbol;Acc:7090]	Organismal Systems	Immune system	ko04650//Natural killer cell mediated cytotoxicity	K07985	GO:0005886//plasma membrane;GO:0044464//cell part;GO:0016020//membrane;GO:0005623//cell;GO:0071944//cell periphery;GO:0005575//cellular_component	GO:0003674//molecular_function	GO:0002376//immune system process;GO:0050896//response to stimulus;GO:0008150//biological_process;GO:0006950//response to stress
ENSG00000160712	120	41	1.78	1	0.561798	-0.831877	6.35321e-06	0.000901667	IL6R	interleukin 6 receptor [Source:HGNC Symbol;Acc:6019]	Organismal Systems;Human Diseases;Environmental Information Processing	Signal transduction;Endocrine and metabolic diseases;Immune system;Signaling molecules and interaction	ko04151//PI3K-Akt signaling pathway;ko04060//Cytokine-cytokine receptor interaction;ko04932//Non-alcoholic fatty liver disease (NAFLD);ko04630//Jak-STAT signaling pathway;ko04640//Hematopoietic cell lineage;ko04066//HIF-1 signaling pathway	K05055	GO:0032991//macromolecular complex;GO:0016020//membrane;GO:0071944//cell periphery;GO:0005576//extracellular region;GO:0043234//protein complex;GO:0005575//cellular_component;GO:0005886//plasma membrane;GO:0005615//extracellular space;GO:0044421//extracellular region part;GO:0044464//cell part;GO:0005623//cell	GO:0003674//molecular_function;GO:0004871//signal transducer activity;GO:0005488//binding;GO:0019899//enzyme binding;GO:0005515//protein binding	GO:0009987//cellular process;GO:0006950//response to stress;GO:0051179//localization;GO:0040011//locomotion;GO:0065007//biological regulation;GO:0044763//single-organism cellular process;GO:0048856//anatomical structure development;GO:0032502//developmental process;GO:0007165//signal transduction;GO:0008219//cell death;GO:0007154//cell communication;GO:0002376//immune system process;GO:0023052//s…
ENSG00000051108	403	765	14.76	28.97	1.96274	0.972867	7.08616e-06	0.000998012	HERPUD1	-	Genetic Information Processing	Folding, sorting and degradation	ko04141//Protein processing in endoplasmic reticulum	K14027	GO:0005783//endoplasmic reticulum;GO:0043226//organelle;GO:0012505//endomembrane system;GO:0043231//intracellular membrane-bounded organelle;GO:0044424//intracellular part;GO:0005623//cell;GO:0043229//intracellular organelle;GO:0005575//cellular_component;GO:0044444//cytoplasmic part;GO:0044464//cell part;GO:0005737//cytoplasm;GO:0043227//membrane-bounded organelle;GO:0005622//intracellular	GO:0003674//molecular_function	GO:0050896//response to stimulus;GO:0051716//cellular response to stimulus;GO:0008150//biological_process;GO:0006950//response to stress;GO:0044763//single-organism cellular process;GO:0008152//metabolic process;GO:0065007//biological regulation;GO:0065008//regulation of biological quality;GO:0007154//cell communication;GO:0007165//signal transduction;GO:0050789//regulation of biological process;…
ENSG00000204634	439	829	10.16	17.27	1.6998	0.765368	7.24069e-06	0.00101205	TBC1D8	TBC1 domain family, member 8 (with GRAM domain) [Source:HGNC Symbol;Acc:17791]	-	-	-	-	GO:0005575//cellular_component	GO:0043167//ion binding;GO:0005488//binding;GO:0030234//enzyme regulator activity;GO:0098772//molecular function regulator;GO:0003674//molecular_function	GO:0008150//biological_process;GO:0032501//multicellular organismal process;GO:0003013//circulatory system process;GO:0003008//system process
ENSG00000147155	1173	561	110.25	56.04	0.508299	-0.97625	7.61717e-06	0.00105667	EBP	emopamil binding protein (sterol isomerase) [Source:HGNC Symbol;Acc:3133]	Metabolism	Lipid metabolism	ko00100//Steroid biosynthesis	K01824	GO:0005623//cell;GO:0043231//intracellular membrane-bounded organelle;GO:0044424//intracellular part;GO:0016020//membrane;GO:0005783//endoplasmic reticulum;GO:0071944//cell periphery;GO:0005575//cellular_component;GO:0044464//cell part;GO:0005622//intracellular;GO:0005737//cytoplasm;GO:0005886//plasma membrane;GO:0044444//cytoplasmic part;GO:0043227//membrane-bounded organelle;GO:0043226//organel…	GO:0016853//isomerase activity;GO:0022857//transmembrane transporter activity;GO:0003824//catalytic activity;GO:0003674//molecular_function;GO:0005215//transporter activity;GO:0004871//signal transducer activity	GO:0044281//small molecule metabolic process;GO:0002376//immune system process;GO:0008152//metabolic process;GO:0048856//anatomical structure development;GO:0032502//developmental process;GO:0006810//transport;GO:0008150//biological_process;GO:0071704//organic substance metabolic process;GO:0044238//primary metabolic process;GO:0006629//lipid metabolic process;GO:0044710//single-organism metaboli…
ENSG00000128016	576	265	21.03	10.06	0.478364	-1.06382	7.9761e-06	0.0010982	ZFP36	ZFP36 ring finger protein [Source:HGNC Symbol;Acc:12862]	Human Diseases	Infectious diseases	ko05166//HTLV-I infection	K15308	GO:0005575//cellular_component;GO:0005829//cytosol;GO:0043229//intracellular organelle;GO:0005622//intracellular;GO:0043227//membrane-bounded organelle;GO:0005623//cell;GO:0005634//nucleus;GO:0044464//cell part;GO:0005737//cytoplasm;GO:0044424//intracellular part;GO:0044444//cytoplasmic part;GO:0043226//organelle;GO:0043231//intracellular membrane-bounded organelle	GO:0044822//poly(A) RNA binding;GO:0097159//organic cyclic compound binding;GO:0003674//molecular_function;GO:0003729//mRNA binding;GO:0003677//DNA binding;GO:1901363//heterocyclic compound binding;GO:0005515//protein binding;GO:0043167//ion binding;GO:0003676//nucleic acid binding;GO:0005488//binding;GO:0003723//RNA binding;GO:0019899//enzyme binding	GO:0006396//RNA processing;GO:0006950//response to stress;GO:0044238//primary metabolic process;GO:0008152//metabolic process;GO:0044237//cellular metabolic process;GO:0044260//cellular macromolecule metabolic process;GO:0043170//macromolecule metabolic process;GO:0044248//cellular catabolic process;GO:0006807//nitrogen compound metabolic process;GO:0006397//mRNA processing;GO:0019439//aromatic c…
ENSG00000001617	147	304	2.65	6.74	2.5434	1.34676	8.17708e-06	0.00111753	SEMA3F	sema domain, immunoglobulin domain (Ig), short basic domain, secreted, (semaphorin) 3F [Source:HGNC Symbol;Acc:10728]	Organismal Systems	Development	ko04360//Axon guidance	K06840	GO:0005615//extracellular space;GO:0005575//cellular_component;GO:0005576//extracellular region;GO:0044421//extracellular region part	GO:0003674//molecular_function	GO:0008150//biological_process;GO:0050794//regulation of cellular process;GO:0071840//cellular component organization or biogenesis;GO:0032989//cellular component morphogenesis;GO:0032502//developmental process;GO:0023052//signaling;GO:0030154//cell differentiation;GO:0044699//single-organism process;GO:0000902//cell morphogenesis;GO:0051179//localization;GO:0009653//anatomical structure morphoge…
ENSG00000259040	0	19.17	0.001	0.39	390	8.60733	8.35118e-06	0.00113294	BLOC1S5-TXNDC5	BLOC1S5-TXNDC5 readthrough (NMD candidate) [Source:HGNC Symbol;Acc:42001]	-	-	-	-	GO:0043234//protein complex;GO:0005622//intracellular;GO:0031410//cytoplasmic vesicle;GO:0005575//cellular_component;GO:0044424//intracellular part;GO:0032991//macromolecular complex;GO:0043227//membrane-bounded organelle;GO:0044444//cytoplasmic part;GO:0031988//membrane-bounded vesicle;GO:0043229//intracellular organelle;GO:0043226//organelle;GO:0044464//cell part;GO:0005737//cytoplasm;GO:003198…	-	-
ENSG00000092964	2043	3680	25.87	48.59	1.87824	0.909379	8.83536e-06	0.00118473	DPYSL2	dihydropyrimidinase-like 2 [Source:HGNC Symbol;Acc:3014]	Organismal Systems	Development	ko04360//Axon guidance	K07528	GO:0044424//intracellular part;GO:0005622//intracellular;GO:0043232//intracellular non-membrane-bounded organelle;GO:0043226//organelle;GO:0005829//cytosol;GO:0043228//non-membrane-bounded organelle;GO:0005575//cellular_component;GO:0043227//membrane-bounded organelle;GO:0044444//cytoplasmic part;GO:0044464//cell part;GO:0005737//cytoplasm;GO:0043229//intracellular organelle;GO:0005739//mitochond…	GO:0016810//hydrolase activity, acting on carbon-nitrogen (but not peptide) bonds;GO:0003674//molecular_function;GO:0003824//catalytic activity;GO:0005488//binding;GO:0019899//enzyme binding;GO:0005515//protein binding;GO:0016787//hydrolase activity	GO:0032989//cellular component morphogenesis;GO:0044700//single organism signaling;GO:0007267//cell-cell signaling;GO:0071840//cellular component organization or biogenesis;GO:0008150//biological_process;GO:0008152//metabolic process;GO:0051179//localization;GO:0000902//cell morphogenesis;GO:0009653//anatomical structure morphogenesis;GO:0050877//neurological system process;GO:0051716//cellular r…
ENSG00000146083	405	763	8.2	15.03	1.83293	0.874149	8.86137e-06	0.00118473	RNF44	ring finger protein 44 [Source:HGNC Symbol;Acc:19180]	-	-	-	-	-	GO:0043167//ion binding;GO:0005488//binding;GO:0003674//molecular_function	-
ENSG00000187123	373	706	5.14	10.41	2.02529	1.01813	9.00935e-06	0.00119585	LYPD6	LY6/PLAUR domain containing 6 [Source:HGNC Symbol;Acc:28751]	-	-	-	-	GO:0005576//extracellular region;GO:0005575//cellular_component	-	-
ENSG00000115902	65	152	0.78	2.06	2.64103	1.4011	1.03163e-05	0.00135954	SLC1A4	solute carrier family 1 (glutamate/neutral amino acid transporter), member 4 [Source:HGNC Symbol;Acc:10942]	-	-	-	-	GO:0043226//organelle;GO:0043229//intracellular organelle;GO:0097708//intracellular vesicle;GO:0005575//cellular_component;GO:0031410//cytoplasmic vesicle;GO:0044424//intracellular part;GO:0044444//cytoplasmic part;GO:0044464//cell part;GO:0071944//cell periphery;GO:0032991//macromolecular complex;GO:0005622//intracellular;GO:0031988//membrane-bounded vesicle;GO:0043228//non-membrane-bounded orga…	GO:0003674//molecular_function;GO:0005215//transporter activity;GO:0022857//transmembrane transporter activity	GO:0007154//cell communication;GO:0008150//biological_process;GO:0044699//single-organism process;GO:0032501//multicellular organismal process;GO:0044700//single organism signaling;GO:0009987//cellular process;GO:0003008//system process;GO:0007267//cell-cell signaling;GO:0050877//neurological system process;GO:0044763//single-organism cellular process;GO:0051234//establishment of localization;GO:…
ENSG00000162105	322	613	6.72	11.79	1.75446	0.811031	1.05558e-05	0.00138123	SHANK2	SH3 and multiple ankyrin repeat domains 2 [Source:HGNC Symbol;Acc:14295]	Organismal Systems	Nervous system	ko04724//Glutamatergic synapse	K15009	GO:0016020//membrane;GO:0032991//macromolecular complex;GO:0005575//cellular_component;GO:0043226//organelle;GO:0044424//intracellular part;GO:0005929//cilium;GO:0005622//intracellular;GO:0005886//plasma membrane;GO:0043234//protein complex;GO:0071944//cell periphery;GO:0005856//cytoskeleton;GO:0043229//intracellular organelle;GO:0043228//non-membrane-bounded organelle;GO:0042995//cell projection…	GO:0005198//structural molecule activity;GO:0003674//molecular_function	GO:0044085//cellular component biogenesis;GO:0032501//multicellular organismal process;GO:0003008//system process;GO:0022607//cellular component assembly;GO:0065007//biological regulation;GO:0016043//cellular component organization;GO:0007165//signal transduction;GO:0050896//response to stimulus;GO:0071840//cellular component organization or biogenesis;GO:0032502//developmental process;GO:0023052…
ENSG00000272414	181.54	71.79	5.81	3.29	0.566265	-0.820451	1.08815e-05	0.00141382	FAM47E-STBD1	-	-	-	-	-	-	-	-
ENSG00000183638	49	121	0.33	0.87	2.63636	1.39855	1.14674e-05	0.00147037	RP1L1	retinitis pigmentosa 1-like 1 [Source:HGNC Symbol;Acc:15946]	-	-	-	-	GO:0005929//cilium;GO:0044464//cell part;GO:0043226//organelle;GO:0042995//cell projection;GO:0005623//cell;GO:0005575//cellular_component	-	GO:0050794//regulation of cellular process;GO:0050896//response to stimulus;GO:0023052//signaling;GO:0008150//biological_process;GO:0065008//regulation of biological quality;GO:0009987//cellular process;GO:0044700//single organism signaling;GO:0042592//homeostatic process;GO:0048869//cellular developmental process;GO:0007154//cell communication;GO:0050789//regulation of biological process;GO:0044…
ENSG00000140450	98	32	1.34	0.47	0.350746	-1.5115	1.14761e-05	0.00147037	ARRDC4	arrestin domain containing 4 [Source:HGNC Symbol;Acc:28087]	-	-	-	-	GO:0044424//intracellular part;GO:0005886//plasma membrane;GO:0005768//endosome;GO:0071944//cell periphery;GO:0005622//intracellular;GO:0005623//cell;GO:0043226//organelle;GO:0043231//intracellular membrane-bounded organelle;GO:0044464//cell part;GO:0044444//cytoplasmic part;GO:0043227//membrane-bounded organelle;GO:0005773//vacuole;GO:0005737//cytoplasm;GO:0012505//endomembrane system;GO:0016020…	-	GO:0008150//biological_process
ENSG00000106366	6539	3280	116.52	62.51	0.536474	-0.898419	1.16423e-05	0.00148138	SERPINE1	serpin peptidase inhibitor, clade E (nexin, plasminogen activator inhibitor type 1), member 1 [Source:HGNC Symbol;Acc:8583]	Environmental Information Processing;Human Diseases;Cellular Processes;Organismal Systems	Immune system;Infectious diseases;Signal transduction;Cell growth and death	ko04390//Hippo signaling pathway;ko05142//Chagas disease (American trypanosomiasis);ko04610//Complement and coagulation cascades;ko04066//HIF-1 signaling pathway;ko04115//p53 signaling pathway	K03982	GO:0044424//intracellular part;GO:0005576//extracellular region;GO:0005886//plasma membrane;GO:0071944//cell periphery;GO:0031982//vesicle;GO:0044421//extracellular region part;GO:0005575//cellular_component;GO:0044444//cytoplasmic part;GO:0097708//intracellular vesicle;GO:0005615//extracellular space;GO:0016023//cytoplasmic, membrane-bounded vesicle;GO:0031988//membrane-bounded vesicle;GO:004322…	GO:0005488//binding;GO:0098772//molecular function regulator;GO:0030234//enzyme regulator activity;GO:0003674//molecular_function;GO:0019899//enzyme binding;GO:0005515//protein binding	GO:0009987//cellular process;GO:0009058//biosynthetic process;GO:0044699//single-organism process;GO:0044237//cellular metabolic process;GO:0006810//transport;GO:0044763//single-organism cellular process;GO:0051716//cellular response to stimulus;GO:0071840//cellular component organization or biogenesis;GO:0048646//anatomical structure formation involved in morphogenesis;GO:0050789//regulation of …
ENSG00000188015	91	198	10.53	22.94	2.17854	1.12336	1.23086e-05	0.00155544	S100A3	S100 calcium binding protein A3 [Source:HGNC Symbol;Acc:10493]	-	-	-	-	GO:0005737//cytoplasm;GO:0044424//intracellular part;GO:0005623//cell;GO:0044464//cell part;GO:0005622//intracellular;GO:0005575//cellular_component	GO:0043167//ion binding;GO:0003674//molecular_function;GO:0005488//binding	-
ENSG00000204389	1708.06	843.1	41.69	22.01	0.527944	-0.921542	1.32342e-05	0.00166102	HSPA1A	heat shock 70kDa protein 1A [Source:HGNC Symbol;Acc:5232]	Genetic Information Processing;Environmental Information Processing;Human Diseases;Cellular Processes;Organismal Systems	Infectious diseases;Transport and catabolism;Immune system;Folding, sorting and degradation;Endocrine system;Neurodegenerative diseases;Signal transduction;Transcription	ko04144//Endocytosis;ko04144//Endocytosis;ko05169//Epstein-Barr virus infection;ko05169//Epstein-Barr virus infection;ko05164//Influenza A;ko05164//Influenza A;ko04010//MAPK signaling pathway;ko04010//MAPK signaling pathway;ko04612//Antigen processing and presentation;ko04612//Antigen processing and presentation;ko05145//Toxoplasmosis;ko05145//Toxoplasmosis;ko04141//Protein processing in endoplas…	K03283	GO:0005634//nucleus;GO:0043227//membrane-bounded organelle;GO:0044446//intracellular organelle part;GO:0005654//nucleoplasm;GO:0031974//membrane-enclosed lumen;GO:0012505//endomembrane system;GO:0005739//mitochondrion;GO:0005622//intracellular;GO:0044444//cytoplasmic part;GO:0005623//cell;GO:0043226//organelle;GO:0044464//cell part;GO:0031981//nuclear lumen;GO:0005783//endoplasmic reticulum;GO:00…	GO:1901363//heterocyclic compound binding;GO:0005515//protein binding;GO:0019899//enzyme binding;GO:0003676//nucleic acid binding;GO:0043167//ion binding;GO:0051082//unfolded protein binding;GO:0005488//binding;GO:0003723//RNA binding;GO:0097159//organic cyclic compound binding;GO:0003674//molecular_function	GO:0044767//single-organism developmental process;GO:0044237//cellular metabolic process;GO:1901360//organic cyclic compound metabolic process;GO:1901361//organic cyclic compound catabolic process;GO:0032989//cellular component morphogenesis;GO:0044763//single-organism cellular process;GO:0016043//cellular component organization;GO:0009987//cellular process;GO:0008150//biological_process;GO:00068…
ENSG00000170961	758	1372	10.05	19.41	1.93134	0.949605	1.41325e-05	0.00176179	HAS2	hyaluronan synthase 2 [Source:HGNC Symbol;Acc:4819]	-	-	-	-	GO:0005886//plasma membrane;GO:0005575//cellular_component;GO:0044464//cell part;GO:0005623//cell;GO:0016020//membrane;GO:0071944//cell periphery	GO:0003824//catalytic activity;GO:0003674//molecular_function;GO:0016740//transferase activity;GO:0016757//transferase activity, transferring glycosyl groups	GO:0006810//transport;GO:0032502//developmental process;GO:0008152//metabolic process;GO:0071840//cellular component organization or biogenesis;GO:0044238//primary metabolic process;GO:0008150//biological_process;GO:0044085//cellular component biogenesis;GO:0009653//anatomical structure morphogenesis;GO:0030198//extracellular matrix organization;GO:0030154//cell differentiation;GO:0048869//cellul…
ENSG00000167703	804.99	387.26	18.53	9.48	0.511603	-0.966904	1.46783e-05	0.00181754	SLC43A2	solute carrier family 43 (amino acid system L transporter), member 2 [Source:HGNC Symbol;Acc:23087]	-	-	-	-	GO:0044464//cell part;GO:0071944//cell periphery;GO:0005623//cell;GO:0005575//cellular_component;GO:0016020//membrane;GO:0005886//plasma membrane	GO:0003674//molecular_function;GO:0022857//transmembrane transporter activity;GO:0005215//transporter activity	GO:0051179//localization;GO:0051234//establishment of localization;GO:0008150//biological_process;GO:0055085//transmembrane transport;GO:0006810//transport
ENSG00000117877	977.05	474.92	26.4	12.93	0.489773	-1.02982	1.48351e-05	0.00182472	CD3EAP	-	-	-	-	-	GO:0044446//intracellular organelle part;GO:0005739//mitochondrion;GO:0031981//nuclear lumen;GO:0044422//organelle part;GO:0043226//organelle;GO:0044464//cell part;GO:0043234//protein complex;GO:0032991//macromolecular complex;GO:0043229//intracellular organelle;GO:0005634//nucleus;GO:0005575//cellular_component;GO:0070013//intracellular organelle lumen;GO:0043233//organelle lumen;GO:0043232//int…	GO:0016740//transferase activity;GO:0003824//catalytic activity;GO:0016779//nucleotidyltransferase activity;GO:0016772//transferase activity, transferring phosphorus-containing groups;GO:0003674//molecular_function	GO:0050794//regulation of cellular process;GO:0044699//single-organism process;GO:0008152//metabolic process;GO:0009987//cellular process;GO:0007165//signal transduction;GO:0006807//nitrogen compound metabolic process;GO:0065007//biological regulation;GO:0044237//cellular metabolic process;GO:0009058//biosynthetic process;GO:0023052//signaling;GO:0007154//cell communication;GO:0044700//single org…
ENSG00000198771	527	964	10.06	20.62	2.0497	1.03541	1.51666e-05	0.00185314	RCSD1	-	-	-	-	-	GO:0044464//cell part;GO:0044424//intracellular part;GO:0043229//intracellular organelle;GO:0043228//non-membrane-bounded organelle;GO:0043226//organelle;GO:0005622//intracellular;GO:0043234//protein complex;GO:0005575//cellular_component;GO:0005856//cytoskeleton;GO:0032991//macromolecular complex;GO:0043232//intracellular non-membrane-bounded organelle;GO:0005623//cell	GO:0003674//molecular_function;GO:0005515//protein binding;GO:0008092//cytoskeletal protein binding;GO:0005488//binding	GO:0006950//response to stress;GO:0050896//response to stimulus;GO:0008150//biological_process
ENSG00000261770	10	45	0.15	0.74	4.93333	2.30256	1.54072e-05	0.00187014	-	-	-	-	-	-	-	-	-
ENSG00000197249	254	483	9.74	19.75	2.02772	1.01986	1.56385e-05	0.00188582	SERPINA1	serpin peptidase inhibitor, clade A (alpha-1 antiproteinase, antitrypsin), member 1 [Source:HGNC Symbol;Acc:8941]	Organismal Systems	Immune system	ko04610//Complement and coagulation cascades	K03984	GO:0005615//extracellular space;GO:0044421//extracellular region part;GO:0044424//intracellular part;GO:0005576//extracellular region;GO:0043229//intracellular organelle;GO:0031982//vesicle;GO:0044464//cell part;GO:0016023//cytoplasmic, membrane-bounded vesicle;GO:0005623//cell;GO:0043226//organelle;GO:0031988//membrane-bounded vesicle;GO:0097708//intracellular vesicle;GO:0005622//intracellular;G…	GO:0030234//enzyme regulator activity;GO:0098772//molecular function regulator;GO:0003674//molecular_function;GO:0005488//binding;GO:0019899//enzyme binding;GO:0005515//protein binding	GO:0050896//response to stimulus;GO:0051234//establishment of localization;GO:0051179//localization;GO:0006950//response to stress;GO:0006810//transport;GO:0008150//biological_process;GO:0016192//vesicle-mediated transport
ENSG00000147383	528	247	18.88	9.2	0.487288	-1.03715	1.63062e-05	0.00195356	NSDHL	NAD(P) dependent steroid dehydrogenase-like [Source:HGNC Symbol;Acc:13398]	Metabolism	Lipid metabolism	ko00100//Steroid biosynthesis	K07748	GO:0044464//cell part;GO:0044424//intracellular part;GO:0044444//cytoplasmic part;GO:0005811//lipid particle;GO:0043226//organelle;GO:0012505//endomembrane system;GO:0043229//intracellular organelle;GO:0043231//intracellular membrane-bounded organelle;GO:0005783//endoplasmic reticulum;GO:0043227//membrane-bounded organelle;GO:0005622//intracellular;GO:0043228//non-membrane-bounded organelle;GO:00…	GO:0003824//catalytic activity;GO:0003674//molecular_function;GO:0016491//oxidoreductase activity	GO:0007275//multicellular organism development;GO:0008150//biological_process;GO:0008152//metabolic process;GO:0032501//multicellular organismal process;GO:0065007//biological regulation;GO:0050789//regulation of biological process;GO:0007154//cell communication;GO:0048856//anatomical structure development;GO:0009987//cellular process;GO:0044707//single-multicellular organism process;GO:0023052//…
ENSG00000178718	873.87	423.89	26.02	13.13	0.504612	-0.986754	1.66725e-05	0.00198456	RPP25	ribonuclease P/MRP 25kDa subunit [Source:HGNC Symbol;Acc:30361]	Genetic Information Processing	Translation	ko03013//RNA transport;ko03008//Ribosome biogenesis in eukaryotes	K14525	GO:0005739//mitochondrion;GO:0005575//cellular_component;GO:0043228//non-membrane-bounded organelle;GO:0043232//intracellular non-membrane-bounded organelle;GO:0005622//intracellular;GO:0015630//microtubule cytoskeleton;GO:0044424//intracellular part;GO:0005815//microtubule organizing center;GO:0005623//cell;GO:0043226//organelle;GO:0044464//cell part;GO:0043231//intracellular membrane-bounded or…	GO:0003674//molecular_function;GO:0003676//nucleic acid binding;GO:0016787//hydrolase activity;GO:1901363//heterocyclic compound binding;GO:0003824//catalytic activity;GO:0016788//hydrolase activity, acting on ester bonds;GO:0004518//nuclease activity;GO:0097159//organic cyclic compound binding;GO:0003723//RNA binding;GO:0005488//binding	GO:0046483//heterocycle metabolic process;GO:0006139//nucleobase-containing compound metabolic process;GO:0009987//cellular process;GO:0008152//metabolic process;GO:0071704//organic substance metabolic process;GO:0043170//macromolecule metabolic process;GO:0044260//cellular macromolecule metabolic process;GO:0006399//tRNA metabolic process;GO:0006725//cellular aromatic compound metabolic process;…
ENSG00000249087	48	117	1.82	10.25	5.63187	2.49361	1.68899e-05	0.00199756	C1orf213	-	-	-	-	-	-	-	-
ENSG00000162878	60	15	1.53	0.66	0.431373	-1.21299	1.77497e-05	0.00208588	PKDCC	-	-	-	-	-	GO:0043231//intracellular membrane-bounded organelle;GO:0044464//cell part;GO:0043229//intracellular organelle;GO:0005622//intracellular;GO:0005575//cellular_component;GO:0005623//cell;GO:0043227//membrane-bounded organelle;GO:0005737//cytoplasm;GO:0044444//cytoplasmic part;GO:0044424//intracellular part;GO:0012505//endomembrane system;GO:0043226//organelle;GO:0005794//Golgi apparatus	GO:0005488//binding;GO:0043167//ion binding;GO:0016772//transferase activity, transferring phosphorus-containing groups;GO:0003824//catalytic activity;GO:0016301//kinase activity;GO:0016740//transferase activity;GO:0003674//molecular_function	GO:0044260//cellular macromolecule metabolic process;GO:0043170//macromolecule metabolic process;GO:0044707//single-multicellular organism process;GO:0071704//organic substance metabolic process;GO:0036211//protein modification process;GO:0048856//anatomical structure development;GO:0044699//single-organism process;GO:0044267//cellular protein metabolic process;GO:0044763//single-organism cellula…
ENSG00000147408	396	729	6.32	13.24	2.09494	1.06691	1.79058e-05	0.00208758	CSGALNACT1	-	Metabolism	Glycan biosynthesis and metabolism	ko00532//Glycosaminoglycan biosynthesis - chondroitin sulfate / dermatan sulfate	K00746	GO:0012505//endomembrane system;GO:0043227//membrane-bounded organelle;GO:0005622//intracellular;GO:0044444//cytoplasmic part;GO:0043231//intracellular membrane-bounded organelle;GO:0044464//cell part;GO:0044424//intracellular part;GO:0005575//cellular_component;GO:0005794//Golgi apparatus;GO:0005737//cytoplasm;GO:0043229//intracellular organelle;GO:0005623//cell;GO:0043226//organelle	GO:0016757//transferase activity, transferring glycosyl groups;GO:0043167//ion binding;GO:0016740//transferase activity;GO:0003824//catalytic activity;GO:0005488//binding;GO:0003674//molecular_function	GO:0006790//sulfur compound metabolic process;GO:0071840//cellular component organization or biogenesis;GO:0005975//carbohydrate metabolic process;GO:0044238//primary metabolic process;GO:0006807//nitrogen compound metabolic process;GO:0044237//cellular metabolic process;GO:0043062//extracellular structure organization;GO:0008152//metabolic process;GO:0016043//cellular component organization;GO:0…
ENSG00000166123	896	1601	17.24	29.74	1.72506	0.786645	1.79905e-05	0.00208758	GPT2	glutamic pyruvate transaminase (alanine aminotransferase) 2 [Source:HGNC Symbol;Acc:18062]	Metabolism	Amino acid metabolism;Global and Overview	ko01200//Carbon metabolism;ko01230//Biosynthesis of amino acids;ko00250//Alanine, aspartate and glutamate metabolism;ko00220//Arginine biosynthesis;ko01210//2-Oxocarboxylic acid metabolism	K00814	GO:0043231//intracellular membrane-bounded organelle;GO:0005737//cytoplasm;GO:0043229//intracellular organelle;GO:0005739//mitochondrion;GO:0044424//intracellular part;GO:0044464//cell part;GO:0005575//cellular_component;GO:0043226//organelle;GO:0043227//membrane-bounded organelle;GO:0005623//cell;GO:0005622//intracellular;GO:0044444//cytoplasmic part	GO:0003674//molecular_function;GO:0005488//binding;GO:0043167//ion binding	GO:1901564//organonitrogen compound metabolic process;GO:0009056//catabolic process;GO:0009987//cellular process;GO:0044237//cellular metabolic process;GO:0044238//primary metabolic process;GO:0034641//cellular nitrogen compound metabolic process;GO:0008152//metabolic process;GO:0008150//biological_process;GO:0006520//cellular amino acid metabolic process;GO:0044699//single-organism process;GO:00…
ENSG00000154589	99	33	17.38	6.98	0.401611	-1.31613	1.8129e-05	0.0020905	LY96	lymphocyte antigen 96 [Source:HGNC Symbol;Acc:17156]	Environmental Information Processing;Human Diseases;Organismal Systems	Infectious diseases;Immune system;Signal transduction	ko05145//Toxoplasmosis;ko04064//NF-kappa B signaling pathway;ko04620//Toll-like receptor signaling pathway;ko05133//Pertussis;ko05130//Pathogenic Escherichia coli infection	K05400	GO:0005737//cytoplasm;GO:0071944//cell periphery;GO:0044464//cell part;GO:0016020//membrane;GO:0005615//extracellular space;GO:0012505//endomembrane system;GO:0043231//intracellular membrane-bounded organelle;GO:0044424//intracellular part;GO:0005622//intracellular;GO:0032991//macromolecular complex;GO:0005575//cellular_component;GO:0005768//endosome;GO:0044444//cytoplasmic part;GO:0005623//cell;…	GO:0004871//signal transducer activity;GO:0003674//molecular_function	GO:0008150//biological_process;GO:0044700//single organism signaling;GO:0050794//regulation of cellular process;GO:0044763//single-organism cellular process;GO:0009987//cellular process;GO:0006950//response to stress;GO:0023052//signaling;GO:0007165//signal transduction;GO:0051716//cellular response to stimulus;GO:0050896//response to stimulus;GO:0044699//single-organism process;GO:0002376//immun…
ENSG00000165449	51	11	0.68	0.16	0.235294	-2.08746	1.8943e-05	0.00217079	SLC16A9	solute carrier family 16, member 9 [Source:HGNC Symbol;Acc:23520]	-	-	-	-	GO:0044464//cell part;GO:0005575//cellular_component;GO:0071944//cell periphery;GO:0005886//plasma membrane;GO:0005623//cell;GO:0016020//membrane	GO:0003674//molecular_function;GO:0022857//transmembrane transporter activity;GO:0005215//transporter activity	GO:0008152//metabolic process;GO:0008150//biological_process;GO:0006810//transport;GO:0055085//transmembrane transport;GO:0009987//cellular process;GO:0051234//establishment of localization;GO:0006807//nitrogen compound metabolic process;GO:0044281//small molecule metabolic process;GO:0044710//single-organism metabolic process;GO:0051179//localization;GO:0044237//cellular metabolic process;GO:003…
ENSG00000263020	245.73	106.1	7.49	3.32	0.443258	-1.17378	1.91034e-05	0.00217567	CSNK2B-LY6G5B-1181	Uncharacterized protein [Source:UniProtKB/TrEMBL;Acc:H0Y6P8]	-	-	-	-	GO:0005623//cell;GO:0044464//cell part;GO:0005575//cellular_component;GO:0043234//protein complex;GO:0032991//macromolecular complex;GO:0005622//intracellular	GO:0003674//molecular_function;GO:0098772//molecular function regulator;GO:0030234//enzyme regulator activity	-
ENSG00000244165	271.98	118.69	11.91	6.66	0.559194	-0.838579	1.94692e-05	0.00220372	P2RY11	purinergic receptor P2Y, G-protein coupled, 11 [Source:HGNC Symbol;Acc:8540]	Environmental Information Processing	Signaling molecules and interaction	ko04080//Neuroactive ligand-receptor interaction	K08387	GO:0005623//cell;GO:0044464//cell part;GO:0005886//plasma membrane;GO:0071944//cell periphery;GO:0005575//cellular_component;GO:0016020//membrane	GO:0003674//molecular_function;GO:0004871//signal transducer activity	GO:0003008//system process;GO:0007154//cell communication;GO:0044700//single organism signaling;GO:0006950//response to stress;GO:0065007//biological regulation;GO:0032501//multicellular organismal process;GO:0050794//regulation of cellular process;GO:0044763//single-organism cellular process;GO:0007165//signal transduction;GO:0044699//single-organism process;GO:0050896//response to stimulus;GO:0…
ENSG00000163359	1160	2053	6.86	12.94	1.8863	0.915557	1.97871e-05	0.00222604	COL6A3	-	Cellular Processes;Environmental Information Processing;Organismal Systems	Digestive system;Signal transduction;Cellular commiunity;Signaling molecules and interaction	ko04151//PI3K-Akt signaling pathway;ko04510//Focal adhesion;ko04512//ECM-receptor interaction;ko04974//Protein digestion and absorption	K06238	GO:0044421//extracellular region part;GO:0005575//cellular_component;GO:0005576//extracellular region;GO:0012505//endomembrane system;GO:0044424//intracellular part;GO:0071944//cell periphery;GO:0005615//extracellular space;GO:0005886//plasma membrane;GO:0005783//endoplasmic reticulum;GO:0005622//intracellular;GO:0043231//intracellular membrane-bounded organelle;GO:0043229//intracellular organell…	GO:0030234//enzyme regulator activity;GO:0098772//molecular function regulator;GO:0003674//molecular_function	GO:0044767//single-organism developmental process;GO:0000902//cell morphogenesis;GO:0008152//metabolic process;GO:0071840//cellular component organization or biogenesis;GO:0032502//developmental process;GO:0022610//biological adhesion;GO:0007155//cell adhesion;GO:0030198//extracellular matrix organization;GO:0048856//anatomical structure development;GO:0008150//biological_process;GO:0016043//cell…
ENSG00000179348	491	231	10.09	5.94	0.588702	-0.764391	1.99215e-05	0.00222758	GATA2	-	-	-	-	-	GO:0043226//organelle;GO:0043229//intracellular organelle;GO:0005634//nucleus;GO:0031974//membrane-enclosed lumen;GO:0043233//organelle lumen;GO:0005575//cellular_component;GO:0005654//nucleoplasm;GO:0043231//intracellular membrane-bounded organelle;GO:0044464//cell part;GO:0043234//protein complex;GO:0044422//organelle part;GO:0044446//intracellular organelle part;GO:0005623//cell;GO:0044428//nu…	GO:0003674//molecular_function;GO:0005515//protein binding;GO:0097159//organic cyclic compound binding;GO:0043167//ion binding;GO:1901363//heterocyclic compound binding;GO:0005488//binding;GO:0008134//transcription factor binding;GO:0003676//nucleic acid binding;GO:0001071//nucleic acid binding transcription factor activity;GO:0003677//DNA binding	GO:0032502//developmental process;GO:0050896//response to stimulus;GO:0065007//biological regulation;GO:0030154//cell differentiation;GO:0009790//embryo development;GO:0044767//single-organism developmental process;GO:0051179//localization;GO:0034641//cellular nitrogen compound metabolic process;GO:0065008//regulation of biological quality;GO:0044237//cellular metabolic process;GO:0009987//cellul…
ENSG00000099194	6160	3146	62.79	34.18	0.544354	-0.877382	2.05445e-05	0.00228341	SCD	stearoyl-CoA desaturase (delta-9-desaturase) [Source:HGNC Symbol;Acc:10571]	Metabolism;Environmental Information Processing;Organismal Systems	Signal transduction;Global and Overview;Endocrine system;Lipid metabolism	ko04152//AMPK signaling pathway;ko03320//PPAR signaling pathway;ko01212//Fatty acid metabolism;ko01040//Biosynthesis of unsaturated fatty acids	K00507	GO:0044464//cell part;GO:0005622//intracellular;GO:0005575//cellular_component;GO:0043231//intracellular membrane-bounded organelle;GO:0043227//membrane-bounded organelle;GO:0044424//intracellular part;GO:0012505//endomembrane system;GO:0005623//cell;GO:0005783//endoplasmic reticulum;GO:0044444//cytoplasmic part;GO:0043229//intracellular organelle;GO:0043226//organelle;GO:0005737//cytoplasm	GO:0003824//catalytic activity;GO:0016491//oxidoreductase activity;GO:0003674//molecular_function;GO:0005488//binding;GO:0043167//ion binding	GO:0044281//small molecule metabolic process;GO:0044710//single-organism metabolic process;GO:0071704//organic substance metabolic process;GO:0044699//single-organism process;GO:0006629//lipid metabolic process;GO:0008152//metabolic process;GO:0008150//biological_process;GO:0009058//biosynthetic process;GO:0044238//primary metabolic process
ENSG00000156510	146	56	4.65	1.69	0.363441	-1.46021	2.08785e-05	0.00230664	HKDC1	hexokinase domain containing 1 [Source:HGNC Symbol;Acc:23302]	Environmental Information Processing;Human Diseases;Metabolism;Organismal Systems	Endocrine and metabolic diseases;Digestive system;Cancers;Biosynthesis of other secondary metabolites;Global and Overview;Signal transduction;Carbohydrate metabolism;Endocrine system	ko04910//Insulin signaling pathway;ko01200//Carbon metabolism;ko04066//HIF-1 signaling pathway;ko05230//Central carbon metabolism in cancer;ko00010//Glycolysis / Gluconeogenesis;ko00500//Starch and sucrose metabolism;ko04973//Carbohydrate digestion and absorption;ko04930//Type II diabetes mellitus;ko00520//Amino sugar and nucleotide sugar metabolism;ko00052//Galactose metabolism;ko00051//Fructose…	K00844	GO:0044424//intracellular part;GO:0005739//mitochondrion;GO:0005634//nucleus;GO:0005575//cellular_component;GO:0005622//intracellular;GO:0043231//intracellular membrane-bounded organelle;GO:0005737//cytoplasm;GO:0005829//cytosol;GO:0044464//cell part;GO:0043227//membrane-bounded organelle;GO:0043226//organelle;GO:0044444//cytoplasmic part;GO:0005623//cell;GO:0043229//intracellular organelle	GO:0016772//transferase activity, transferring phosphorus-containing groups;GO:0043167//ion binding;GO:0016301//kinase activity;GO:0003674//molecular_function;GO:0016740//transferase activity;GO:0003824//catalytic activity;GO:0005488//binding	GO:0008152//metabolic process;GO:0009987//cellular process;GO:0044238//primary metabolic process;GO:0065007//biological regulation;GO:0009056//catabolic process;GO:0065008//regulation of biological quality;GO:0008150//biological_process;GO:0071704//organic substance metabolic process;GO:0005975//carbohydrate metabolic process;GO:0006091//generation of precursor metabolites and energy;GO:0044237//…
ENSG00000113448	546	986	6.11	11.18	1.82979	0.871676	2.11421e-05	0.00232185	PDE4D	phosphodiesterase 4D, cAMP-specific [Source:HGNC Symbol;Acc:8783]	Environmental Information Processing;Human Diseases;Metabolism	Signal transduction;Substance dependence;Nucleotide metabolism	ko04024//cAMP signaling pathway;ko00230//Purine metabolism;ko05032//Morphine addiction	K13293	GO:0005622//intracellular;GO:0005886//plasma membrane;GO:0005856//cytoskeleton;GO:0005829//cytosol;GO:0005737//cytoplasm;GO:0005575//cellular_component;GO:0016020//membrane;GO:0043229//intracellular organelle;GO:0043228//non-membrane-bounded organelle;GO:0071944//cell periphery;GO:0043226//organelle;GO:0044446//intracellular organelle part;GO:0044424//intracellular part;GO:0032991//macromolecular…	GO:0019899//enzyme binding;GO:0003674//molecular_function;GO:0005488//binding;GO:0043167//ion binding;GO:0005515//protein binding	GO:0006928//movement of cell or subcellular component;GO:0006807//nitrogen compound metabolic process;GO:0009056//catabolic process;GO:0065007//biological regulation;GO:0044237//cellular metabolic process;GO:0051179//localization;GO:0044281//small molecule metabolic process;GO:0008152//metabolic process;GO:0032501//multicellular organismal process;GO:0071704//organic substance metabolic process;G…
ENSG00000269242	34.42	5.13	3.23	0.53	0.164087	-2.60747	2.14197e-05	0.00233842	CTD-2192J16.22	-	-	-	-	-	-	GO:0003674//molecular_function;GO:0016798//hydrolase activity, acting on glycosyl bonds;GO:0016787//hydrolase activity;GO:0003824//catalytic activity	GO:0008152//metabolic process;GO:0044238//primary metabolic process;GO:0071704//organic substance metabolic process;GO:0005975//carbohydrate metabolic process;GO:0008150//biological_process
ENSG00000104549	543	258	11	5.55	0.504545	-0.986944	2.18267e-05	0.00236884	SQLE	squalene epoxidase [Source:HGNC Symbol;Acc:11279]	Metabolism	Lipid metabolism	ko00100//Steroid biosynthesis	K00511	GO:0043226//organelle;GO:0005783//endoplasmic reticulum;GO:0005575//cellular_component;GO:0044464//cell part;GO:0012505//endomembrane system;GO:0005737//cytoplasm;GO:0044424//intracellular part;GO:0043227//membrane-bounded organelle;GO:0044444//cytoplasmic part;GO:0043229//intracellular organelle;GO:0043231//intracellular membrane-bounded organelle;GO:0005622//intracellular;GO:0005623//cell	GO:0003824//catalytic activity;GO:0003674//molecular_function;GO:0005488//binding;GO:0043167//ion binding;GO:0016491//oxidoreductase activity	GO:0008150//biological_process;GO:0044699//single-organism process;GO:0008152//metabolic process;GO:0009058//biosynthetic process;GO:0044238//primary metabolic process;GO:0044710//single-organism metabolic process;GO:0044281//small molecule metabolic process;GO:0006629//lipid metabolic process;GO:0071704//organic substance metabolic process
ENSG00000111641	1755	884	55.79	33.12	0.593655	-0.752304	2.277e-05	0.00244594	NOP2	-	-	-	-	-	GO:0070013//intracellular organelle lumen;GO:0044464//cell part;GO:0043228//non-membrane-bounded organelle;GO:0043233//organelle lumen;GO:0044446//intracellular organelle part;GO:0005623//cell;GO:0031974//membrane-enclosed lumen;GO:0005575//cellular_component;GO:0043227//membrane-bounded organelle;GO:0043231//intracellular membrane-bounded organelle;GO:0005634//nucleus;GO:0044428//nuclear part;GO…	GO:0016740//transferase activity;GO:0003723//RNA binding;GO:1901363//heterocyclic compound binding;GO:0008168//methyltransferase activity;GO:0003824//catalytic activity;GO:0005488//binding;GO:0003676//nucleic acid binding;GO:0016741//transferase activity, transferring one-carbon groups;GO:0003674//molecular_function;GO:0097159//organic cyclic compound binding	GO:0009987//cellular process;GO:0034641//cellular nitrogen compound metabolic process;GO:0071840//cellular component organization or biogenesis;GO:0042254//ribosome biogenesis;GO:0008150//biological_process;GO:0008152//metabolic process;GO:0006807//nitrogen compound metabolic process;GO:0022613//ribonucleoprotein complex biogenesis;GO:0044237//cellular metabolic process;GO:0044085//cellular compo…
ENSG00000164161	33.99	91	0.47	1.51	3.21277	1.68382	2.28023e-05	0.00244594	HHIP	hedgehog interacting protein [Source:HGNC Symbol;Acc:14866]	Human Diseases;Environmental Information Processing	Cancers;Signal transduction	ko05200//Pathways in cancer;ko04024//cAMP signaling pathway;ko05217//Basal cell carcinoma;ko04340//Hedgehog signaling pathway	K06231	GO:0005576//extracellular region;GO:0071944//cell periphery;GO:0005886//plasma membrane;GO:0044424//intracellular part;GO:0005575//cellular_component;GO:0005623//cell;GO:0044464//cell part;GO:0005737//cytoplasm;GO:0016020//membrane;GO:0005622//intracellular	GO:0003824//catalytic activity;GO:0043167//ion binding;GO:0005488//binding;GO:0016491//oxidoreductase activity;GO:0003674//molecular_function	GO:0008152//metabolic process;GO:0050789//regulation of biological process;GO:0007154//cell communication;GO:0048856//anatomical structure development;GO:0030154//cell differentiation;GO:0005975//carbohydrate metabolic process;GO:0044238//primary metabolic process;GO:0023052//signaling;GO:0008283//cell proliferation;GO:0051716//cellular response to stimulus;GO:0008150//biological_process;GO:00508…
ENSG00000251247	30	83	0.75	1.76	2.34667	1.23061	2.29452e-05	0.00244705	ZNF345	zinc finger protein 345 [Source:HGNC Symbol;Acc:16367]	-	-	-	-	GO:0043229//intracellular organelle;GO:0005575//cellular_component;GO:0043231//intracellular membrane-bounded organelle;GO:0043227//membrane-bounded organelle;GO:0044424//intracellular part;GO:0005634//nucleus;GO:0005623//cell;GO:0043226//organelle;GO:0005622//intracellular;GO:0044464//cell part	GO:0003677//DNA binding;GO:0005488//binding;GO:1901363//heterocyclic compound binding;GO:0097159//organic cyclic compound binding;GO:0003674//molecular_function;GO:0003676//nucleic acid binding;GO:0043167//ion binding	GO:0044237//cellular metabolic process;GO:0009987//cellular process;GO:0034641//cellular nitrogen compound metabolic process;GO:0009058//biosynthetic process;GO:0008150//biological_process;GO:0006807//nitrogen compound metabolic process;GO:0008152//metabolic process
ENSG00000168772	16	55	0.16	0.8	5	2.32193	2.32146e-05	0.00246155	CXXC4	CXXC finger protein 4 [Source:HGNC Symbol;Acc:24593]	Environmental Information Processing	Signal transduction	ko04310//Wnt signaling pathway	K03344	GO:0044424//intracellular part;GO:0043227//membrane-bounded organelle;GO:0043231//intracellular membrane-bounded organelle;GO:0031982//vesicle;GO:0031988//membrane-bounded vesicle;GO:0005575//cellular_component;GO:0016023//cytoplasmic, membrane-bounded vesicle;GO:0097708//intracellular vesicle;GO:0043226//organelle;GO:0043229//intracellular organelle;GO:0005737//cytoplasm;GO:0044444//cytoplasmic …	GO:0005488//binding;GO:0003676//nucleic acid binding;GO:1901363//heterocyclic compound binding;GO:0003677//DNA binding;GO:0043167//ion binding;GO:0003674//molecular_function;GO:0097159//organic cyclic compound binding	GO:0044707//single-multicellular organism process;GO:0009987//cellular process;GO:0051716//cellular response to stimulus;GO:0007165//signal transduction;GO:0007154//cell communication;GO:0048856//anatomical structure development;GO:0007275//multicellular organism development;GO:0032501//multicellular organismal process;GO:0050789//regulation of biological process;GO:0023052//signaling;GO:0065007/…
ENSG00000133935	933	460	20.57	10.87	0.528439	-0.92019	2.41422e-05	0.00254528	C14orf1	chromosome 14 open reading frame 1 [Source:HGNC Symbol;Acc:1187]	-	-	-	-	GO:0005575//cellular_component;GO:0044424//intracellular part;GO:0031988//membrane-bounded vesicle;GO:0097708//intracellular vesicle;GO:0012505//endomembrane system;GO:0005623//cell;GO:0005737//cytoplasm;GO:0005622//intracellular;GO:0044464//cell part;GO:0005783//endoplasmic reticulum;GO:0043227//membrane-bounded organelle;GO:0043226//organelle;GO:0031410//cytoplasmic vesicle;GO:0043229//intracel…	GO:0003674//molecular_function	GO:0044281//small molecule metabolic process;GO:0044710//single-organism metabolic process;GO:0009058//biosynthetic process;GO:0008152//metabolic process;GO:0044699//single-organism process;GO:0044238//primary metabolic process;GO:0071704//organic substance metabolic process;GO:0008150//biological_process;GO:0006629//lipid metabolic process
ENSG00000184985	309	572	3.92	7.5	1.91327	0.936037	2.46776e-05	0.00258694	SORCS2	-	-	-	-	-	GO:0005575//cellular_component	GO:0004871//signal transducer activity;GO:0003674//molecular_function	GO:0044763//single-organism cellular process;GO:0023052//signaling;GO:0009987//cellular process;GO:0008150//biological_process;GO:0050789//regulation of biological process;GO:0050896//response to stimulus;GO:0044699//single-organism process;GO:0007154//cell communication;GO:0044700//single organism signaling;GO:0051716//cellular response to stimulus;GO:0007165//signal transduction;GO:0065007//bio…
ENSG00000101441	243.61	459.27	27.16	57.08	2.10162	1.0715	2.54493e-05	0.00265277	CST4	cystatin S [Source:HGNC Symbol;Acc:2476]	Organismal Systems	Digestive system	ko04970//Salivary secretion	K13900	GO:0005575//cellular_component;GO:0005576//extracellular region	GO:0030234//enzyme regulator activity;GO:0098772//molecular function regulator;GO:0003674//molecular_function	-
ENSG00000145241	218	412	4.45	8.57	1.92584	0.94549	2.59832e-05	0.0026932	CENPC	centromere protein C [Source:HGNC Symbol;Acc:1854]	-	-	-	-	GO:0000228//nuclear chromosome;GO:0032991//macromolecular complex;GO:0044424//intracellular part;GO:0043234//protein complex;GO:0031974//membrane-enclosed lumen;GO:0005623//cell;GO:0043232//intracellular non-membrane-bounded organelle;GO:0005737//cytoplasm;GO:0044422//organelle part;GO:0043227//membrane-bounded organelle;GO:0031981//nuclear lumen;GO:0043226//organelle;GO:0044446//intracellular or…	GO:0003674//molecular_function;GO:0003676//nucleic acid binding;GO:0003677//DNA binding;GO:0097159//organic cyclic compound binding;GO:0005488//binding;GO:1901363//heterocyclic compound binding	GO:0044085//cellular component biogenesis;GO:0070271//protein complex biogenesis;GO:0007049//cell cycle;GO:0048285//organelle fission;GO:0006996//organelle organization;GO:0008150//biological_process;GO:0016043//cellular component organization;GO:0006461//protein complex assembly;GO:0000280//nuclear division;GO:0022607//cellular component assembly;GO:0043933//macromolecular complex subunit organi…
ENSG00000213347	223.47	421.04	10.94	24.97	2.28245	1.19058	2.6261e-05	0.00270679	MXD3	MAX dimerization protein 3 [Source:HGNC Symbol;Acc:14008]	-	-	-	-	GO:0005622//intracellular;GO:0044424//intracellular part;GO:0043227//membrane-bounded organelle;GO:0043231//intracellular membrane-bounded organelle;GO:0044464//cell part;GO:0005575//cellular_component;GO:0043229//intracellular organelle;GO:0005634//nucleus;GO:0043226//organelle;GO:0005623//cell	GO:0003677//DNA binding;GO:0003674//molecular_function;GO:0005488//binding;GO:0097159//organic cyclic compound binding;GO:0003676//nucleic acid binding;GO:1901363//heterocyclic compound binding	GO:0009058//biosynthetic process;GO:0006807//nitrogen compound metabolic process;GO:0008150//biological_process;GO:0034641//cellular nitrogen compound metabolic process;GO:0044237//cellular metabolic process;GO:0008152//metabolic process;GO:0009987//cellular process
ENSG00000163481	503	240	22.16	14.31	0.645758	-0.630934	2.74405e-05	0.00279677	RNF25	ring finger protein 25 [Source:HGNC Symbol;Acc:14662]	-	-	-	-	GO:0043226//organelle;GO:0044464//cell part;GO:0044444//cytoplasmic part;GO:0005622//intracellular;GO:0005623//cell;GO:0005575//cellular_component;GO:0043231//intracellular membrane-bounded organelle;GO:0044424//intracellular part;GO:0005737//cytoplasm;GO:0043229//intracellular organelle;GO:0005634//nucleus;GO:0043227//membrane-bounded organelle;GO:0005829//cytosol	GO:0005488//binding;GO:0008134//transcription factor binding;GO:0043167//ion binding;GO:0003824//catalytic activity;GO:0005515//protein binding;GO:0016874//ligase activity;GO:0003674//molecular_function	GO:0044267//cellular protein metabolic process;GO:0036211//protein modification process;GO:0043170//macromolecule metabolic process;GO:0009987//cellular process;GO:0043412//macromolecule modification;GO:0006464//cellular protein modification process;GO:0008152//metabolic process;GO:0044260//cellular macromolecule metabolic process;GO:0044238//primary metabolic process;GO:0044237//cellular metabol…
ENSG00000004799	81	173	1.27	2.91	2.29134	1.19619	2.74473e-05	0.00279677	PDK4	pyruvate dehydrogenase kinase, isozyme 4 [Source:HGNC Symbol;Acc:8812]	-	-	-	-	GO:0044444//cytoplasmic part;GO:0044464//cell part;GO:0043231//intracellular membrane-bounded organelle;GO:0043227//membrane-bounded organelle;GO:0043229//intracellular organelle;GO:0005623//cell;GO:0044424//intracellular part;GO:0043226//organelle;GO:0005575//cellular_component;GO:0005737//cytoplasm;GO:0005622//intracellular;GO:0005739//mitochondrion	GO:0005488//binding;GO:0003674//molecular_function;GO:0003824//catalytic activity;GO:0016772//transferase activity, transferring phosphorus-containing groups;GO:0016740//transferase activity;GO:0043167//ion binding;GO:0016301//kinase activity	GO:0050789//regulation of biological process;GO:0044267//cellular protein metabolic process;GO:0023052//signaling;GO:0043412//macromolecule modification;GO:0071704//organic substance metabolic process;GO:0009987//cellular process;GO:0044763//single-organism cellular process;GO:0044710//single-organism metabolic process;GO:0036211//protein modification process;GO:0050896//response to stimulus;GO:0…
ENSG00000075826	63.33	141.52	0.96	2.67	2.78125	1.47573	2.75888e-05	0.00279677	SEC31B	SEC31 homolog B (S. cerevisiae) [Source:HGNC Symbol;Acc:23197]	Genetic Information Processing	Folding, sorting and degradation	ko04141//Protein processing in endoplasmic reticulum	K14005	GO:0031982//vesicle;GO:0005737//cytoplasm;GO:0005623//cell;GO:0016023//cytoplasmic, membrane-bounded vesicle;GO:0032991//macromolecular complex;GO:0043229//intracellular organelle;GO:0031410//cytoplasmic vesicle;GO:0005575//cellular_component;GO:0044444//cytoplasmic part;GO:0044464//cell part;GO:0043234//protein complex;GO:0031988//membrane-bounded vesicle;GO:0044424//intracellular part;GO:000562…	GO:0003674//molecular_function	GO:0008150//biological_process;GO:0016192//vesicle-mediated transport;GO:0051179//localization;GO:0006810//transport;GO:0051234//establishment of localization
ENSG00000127325	28	3	0.79	0.08	0.101266	-3.30378	2.84737e-05	0.00286929	BEST3	bestrophin 3 [Source:HGNC Symbol;Acc:17105]	-	-	-	-	GO:0005623//cell;GO:0071944//cell periphery;GO:0016020//membrane;GO:0044464//cell part;GO:0005886//plasma membrane;GO:0005575//cellular_component;GO:0032991//macromolecular complex;GO:0043234//protein complex	GO:0005215//transporter activity;GO:0003674//molecular_function;GO:0022857//transmembrane transporter activity	GO:0008150//biological_process
ENSG00000226416	0	17	0.001	0.6	600	9.22882	2.86152e-05	0.00286929	-	-	-	-	-	-	-	-	-
ENSG00000136002	434.02	783	9.07	16.95	1.8688	0.902111	2.88881e-05	0.002881	ARHGEF4	-	Cellular Processes	Cell motility	ko04810//Regulation of actin cytoskeleton	K05769	GO:0005575//cellular_component;GO:0016020//membrane;GO:0044424//intracellular part;GO:0005829//cytosol;GO:0005737//cytoplasm;GO:0005886//plasma membrane;GO:0044464//cell part;GO:0071944//cell periphery;GO:0005623//cell;GO:0044444//cytoplasmic part;GO:0005622//intracellular	GO:0003674//molecular_function	GO:0007165//signal transduction;GO:0050789//regulation of biological process;GO:0016043//cellular component organization;GO:0044763//single-organism cellular process;GO:0044085//cellular component biogenesis;GO:0051716//cellular response to stimulus;GO:0022607//cellular component assembly;GO:0044699//single-organism process;GO:0023052//signaling;GO:0008219//cell death;GO:0050896//response to stim…
ENSG00000204219	375	680	17.52	32.67	1.86473	0.898964	3.16813e-05	0.00314258	TCEA3	transcription elongation factor A (SII), 3 [Source:HGNC Symbol;Acc:11615]	-	-	-	-	GO:0043231//intracellular membrane-bounded organelle;GO:0005634//nucleus;GO:0043227//membrane-bounded organelle;GO:0005575//cellular_component;GO:0044424//intracellular part;GO:0044464//cell part;GO:0005623//cell;GO:0043226//organelle;GO:0005622//intracellular;GO:0043229//intracellular organelle	GO:0005488//binding;GO:0003676//nucleic acid binding;GO:0003677//DNA binding;GO:0043167//ion binding;GO:0097159//organic cyclic compound binding;GO:1901363//heterocyclic compound binding;GO:0003674//molecular_function	GO:0006807//nitrogen compound metabolic process;GO:0044237//cellular metabolic process;GO:0034641//cellular nitrogen compound metabolic process;GO:0008152//metabolic process;GO:0009058//biosynthetic process;GO:0008150//biological_process;GO:0009987//cellular process
ENSG00000174600	53	123	0.71	1.64	2.30986	1.2078	3.30009e-05	0.00325597	CMKLR1	chemokine-like receptor 1 [Source:HGNC Symbol;Acc:2121]	-	-	-	-	GO:0005886//plasma membrane;GO:0016020//membrane;GO:0005623//cell;GO:0044464//cell part;GO:0005575//cellular_component;GO:0071944//cell periphery	GO:0004871//signal transducer activity;GO:0003674//molecular_function	GO:0002376//immune system process;GO:0050789//regulation of biological process;GO:0009987//cellular process;GO:0007165//signal transduction;GO:0007154//cell communication;GO:0048856//anatomical structure development;GO:0008150//biological_process;GO:0044763//single-organism cellular process;GO:0044699//single-organism process;GO:0044700//single organism signaling;GO:0032502//developmental process…
ENSG00000196754	394	712	51.65	114.89	2.22439	1.15341	3.35442e-05	0.00329197	S100A2	S100 calcium binding protein A2 [Source:HGNC Symbol;Acc:10492]	-	-	-	-	GO:0005575//cellular_component	GO:0043167//ion binding;GO:0003674//molecular_function;GO:0005488//binding	GO:0051674//localization of cell;GO:0008150//biological_process;GO:0048870//cell motility;GO:0051179//localization;GO:0044699//single-organism process;GO:0009987//cellular process;GO:0044763//single-organism cellular process;GO:0040011//locomotion;GO:0006928//movement of cell or subcellular component
ENSG00000149809	570	277	25.3	14.02	0.55415	-0.851651	3.42462e-05	0.00334308	TM7SF2	transmembrane 7 superfamily member 2 [Source:HGNC Symbol;Acc:11863]	Metabolism	Lipid metabolism	ko00100//Steroid biosynthesis	K00222	GO:0044444//cytoplasmic part;GO:0005737//cytoplasm;GO:0044424//intracellular part;GO:0043226//organelle;GO:0012505//endomembrane system;GO:0005623//cell;GO:0005886//plasma membrane;GO:0005783//endoplasmic reticulum;GO:0071944//cell periphery;GO:0005575//cellular_component;GO:0044464//cell part;GO:0016020//membrane;GO:0043231//intracellular membrane-bounded organelle;GO:0043229//intracellular orga…	GO:0003674//molecular_function;GO:0016491//oxidoreductase activity;GO:0003824//catalytic activity	GO:0006629//lipid metabolic process;GO:0008152//metabolic process;GO:0009058//biosynthetic process;GO:0008150//biological_process;GO:0044238//primary metabolic process;GO:0044699//single-organism process;GO:0071704//organic substance metabolic process;GO:0044281//small molecule metabolic process;GO:0044710//single-organism metabolic process
ENSG00000146278	263	485	8.43	15.97	1.89442	0.92176	3.54101e-05	0.00342895	PNRC1	proline-rich nuclear receptor coactivator 1 [Source:HGNC Symbol;Acc:17278]	-	-	-	-	GO:0005634//nucleus;GO:0005623//cell;GO:0005622//intracellular;GO:0043226//organelle;GO:0043229//intracellular organelle;GO:0044424//intracellular part;GO:0043227//membrane-bounded organelle;GO:0043231//intracellular membrane-bounded organelle;GO:0005575//cellular_component;GO:0044464//cell part	GO:0003674//molecular_function	GO:0009058//biosynthetic process;GO:0008152//metabolic process;GO:0006807//nitrogen compound metabolic process;GO:0009987//cellular process;GO:0008150//biological_process;GO:0044237//cellular metabolic process;GO:0034641//cellular nitrogen compound metabolic process
ENSG00000125510	11	45	0.19	0.85	4.47368	2.16146	3.54976e-05	0.00342895	OPRL1	opiate receptor-like 1 [Source:HGNC Symbol;Acc:8155]	Environmental Information Processing	Signaling molecules and interaction	ko04080//Neuroactive ligand-receptor interaction	K04216	GO:0043231//intracellular membrane-bounded organelle;GO:0043229//intracellular organelle;GO:0031988//membrane-bounded vesicle;GO:0071944//cell periphery;GO:0097708//intracellular vesicle;GO:0005623//cell;GO:0016023//cytoplasmic, membrane-bounded vesicle;GO:0043226//organelle;GO:0043227//membrane-bounded organelle;GO:0005737//cytoplasm;GO:0016020//membrane;GO:0044444//cytoplasmic part;GO:0005622//…	GO:0004871//signal transducer activity;GO:0003674//molecular_function	GO:0065007//biological regulation;GO:0007165//signal transduction;GO:0042592//homeostatic process;GO:0009987//cellular process;GO:0008150//biological_process;GO:0003008//system process;GO:0050877//neurological system process;GO:0023052//signaling;GO:0050794//regulation of cellular process;GO:0044700//single organism signaling;GO:0051716//cellular response to stimulus;GO:0065008//regulation of bio…
ENSG00000100628	214	401	6.64	10.43	1.57078	0.651484	3.97478e-05	0.00381952	ASB2	ankyrin repeat and SOCS box containing 2 [Source:HGNC Symbol;Acc:16012]	-	-	-	-	GO:0043234//protein complex;GO:0005622//intracellular;GO:0032991//macromolecular complex;GO:0005575//cellular_component;GO:0044464//cell part;GO:0005623//cell	GO:0003674//molecular_function;GO:0016874//ligase activity;GO:0003824//catalytic activity	GO:0009056//catabolic process;GO:0044700//single organism signaling;GO:0048869//cellular developmental process;GO:0030154//cell differentiation;GO:0044238//primary metabolic process;GO:0023052//signaling;GO:0071704//organic substance metabolic process;GO:0008152//metabolic process;GO:0065007//biological regulation;GO:0044763//single-organism cellular process;GO:0044767//single-organism developmen…
ENSG00000060656	412	737	4.24	8.05	1.89858	0.924925	4.00716e-05	0.00383068	PTPRU	protein tyrosine phosphatase, receptor type, U [Source:HGNC Symbol;Acc:9683]	-	-	-	-	GO:0016020//membrane;GO:0005886//plasma membrane;GO:0071944//cell periphery;GO:0044464//cell part;GO:0005575//cellular_component;GO:0005623//cell	GO:0016787//hydrolase activity;GO:0004871//signal transducer activity;GO:0003674//molecular_function;GO:0016788//hydrolase activity, acting on ester bonds;GO:0016791//phosphatase activity;GO:0042578//phosphoric ester hydrolase activity;GO:0003824//catalytic activity	GO:0023052//signaling;GO:0044237//cellular metabolic process;GO:0044763//single-organism cellular process;GO:0048869//cellular developmental process;GO:0044700//single organism signaling;GO:0044260//cellular macromolecule metabolic process;GO:0043412//macromolecule modification;GO:0008152//metabolic process;GO:0006464//cellular protein modification process;GO:0071704//organic substance metabolic …
ENSG00000065060	1102	1906	6.14	11.3	1.84039	0.880012	4.04717e-05	0.00384898	UHRF1BP1	-	-	-	-	-	-	GO:0019899//enzyme binding;GO:0003674//molecular_function;GO:0005488//binding;GO:0005515//protein binding	-
ENSG00000160285	2803	1453.29	47.65	27.54	0.577964	-0.790948	4.07001e-05	0.00385086	LSS	lanosterol synthase (2,3-oxidosqualene-lanosterol cyclase) [Source:HGNC Symbol;Acc:6708]	Metabolism	Lipid metabolism	ko00100//Steroid biosynthesis	K01852	GO:0044464//cell part;GO:0043226//organelle;GO:0043231//intracellular membrane-bounded organelle;GO:0043227//membrane-bounded organelle;GO:0005622//intracellular;GO:0012505//endomembrane system;GO:0005623//cell;GO:0043228//non-membrane-bounded organelle;GO:0044424//intracellular part;GO:0043229//intracellular organelle;GO:0005737//cytoplasm;GO:0005811//lipid particle;GO:0005575//cellular_componen…	GO:0003674//molecular_function;GO:0016853//isomerase activity;GO:0003824//catalytic activity	GO:0008152//metabolic process;GO:0044238//primary metabolic process;GO:0008150//biological_process;GO:0044710//single-organism metabolic process;GO:0006629//lipid metabolic process;GO:0071704//organic substance metabolic process;GO:0009058//biosynthetic process;GO:0044281//small molecule metabolic process;GO:0044699//single-organism process
ENSG00000054598	361	170	5.91	2.97	0.502538	-0.992695	4.37223e-05	0.0041157	FOXC1	forkhead box C1 [Source:HGNC Symbol;Acc:3800]	-	-	-	-	GO:0000228//nuclear chromosome;GO:0005575//cellular_component;GO:0005694//chromosome;GO:0044428//nuclear part;GO:0044424//intracellular part;GO:0043229//intracellular organelle;GO:0043234//protein complex;GO:0043227//membrane-bounded organelle;GO:0070013//intracellular organelle lumen;GO:0044446//intracellular organelle part;GO:0043226//organelle;GO:0031974//membrane-enclosed lumen;GO:0005623//ce…	GO:1901363//heterocyclic compound binding;GO:0003677//DNA binding;GO:0001071//nucleic acid binding transcription factor activity;GO:0003674//molecular_function;GO:0097159//organic cyclic compound binding;GO:0005515//protein binding;GO:0005488//binding;GO:0008134//transcription factor binding;GO:0003676//nucleic acid binding	GO:0007154//cell communication;GO:0051674//localization of cell;GO:0048646//anatomical structure formation involved in morphogenesis;GO:0008283//cell proliferation;GO:0007275//multicellular organism development;GO:0050896//response to stimulus;GO:0044707//single-multicellular organism process;GO:0065007//biological regulation;GO:0009987//cellular process;GO:0003013//circulatory system process;GO:…
ENSG00000213694	524.96	256	6.85	3.54	0.516788	-0.952355	4.45611e-05	0.00417336	S1PR3	sphingosine-1-phosphate receptor 3 [Source:HGNC Symbol;Acc:3167]	Environmental Information Processing	Signaling molecules and interaction;Signal transduction	ko04080//Neuroactive ligand-receptor interaction;ko04071//Sphingolipid signaling pathway	K04290	GO:0071944//cell periphery;GO:0044464//cell part;GO:0005886//plasma membrane;GO:0016020//membrane;GO:0005623//cell;GO:0005575//cellular_component	GO:0005488//binding;GO:0003674//molecular_function;GO:0008289//lipid binding;GO:0004871//signal transducer activity	GO:0051716//cellular response to stimulus;GO:0006950//response to stress;GO:0009987//cellular process;GO:0050794//regulation of cellular process;GO:0032502//developmental process;GO:0044700//single organism signaling;GO:0050896//response to stimulus;GO:0065007//biological regulation;GO:0044763//single-organism cellular process;GO:0008150//biological_process;GO:0044699//single-organism process;GO:…
ENSG00000267660	0.82	20.46	0.06	1.69	28.1667	4.81592	4.57911e-05	0.00424546	-	-	-	-	-	-	-	-	-
ENSG00000269905	1.09	20.03	0.02	0.41	20.5	4.35755	4.57911e-05	0.00424546	-	-	-	-	-	-	-	-	-
ENSG00000183779	829	417	14.01	7.54	0.538187	-0.893821	4.63681e-05	0.00426834	ZNF703	zinc finger protein 703 [Source:HGNC Symbol;Acc:25883]	-	-	-	-	GO:0043234//protein complex;GO:0044464//cell part;GO:0044424//intracellular part;GO:0043226//organelle;GO:0005575//cellular_component;GO:0043227//membrane-bounded organelle;GO:0005622//intracellular;GO:0005623//cell;GO:0005737//cytoplasm;GO:0032991//macromolecular complex;GO:0043231//intracellular membrane-bounded organelle;GO:0005634//nucleus;GO:0043229//intracellular organelle	GO:0043167//ion binding;GO:0003674//molecular_function;GO:0005515//protein binding;GO:0008134//transcription factor binding;GO:0005488//binding	GO:0044237//cellular metabolic process;GO:0048856//anatomical structure development;GO:0022607//cellular component assembly;GO:0008150//biological_process;GO:0009058//biosynthetic process;GO:0034330//cell junction organization;GO:0032502//developmental process;GO:0006807//nitrogen compound metabolic process;GO:0016043//cellular component organization;GO:0009987//cellular process;GO:0044085//cellu…
ENSG00000168300	201.74	377.41	6.14	11.78	1.91857	0.940029	4.65006e-05	0.00426834	PCMTD1	protein-L-isoaspartate (D-aspartate) O-methyltransferase domain containing 1 [Source:HGNC Symbol;Acc:30483]	-	-	-	-	GO:0005575//cellular_component;GO:0005623//cell;GO:0005622//intracellular;GO:0005737//cytoplasm;GO:0044464//cell part;GO:0044424//intracellular part	GO:0008168//methyltransferase activity;GO:0003674//molecular_function;GO:0016741//transferase activity, transferring one-carbon groups;GO:0016740//transferase activity;GO:0003824//catalytic activity	GO:0008150//biological_process;GO:0043412//macromolecule modification;GO:0009987//cellular process;GO:0019538//protein metabolic process;GO:0006464//cellular protein modification process;GO:0044237//cellular metabolic process;GO:0036211//protein modification process;GO:0043170//macromolecule metabolic process;GO:0044238//primary metabolic process;GO:0044267//cellular protein metabolic process;GO:…
ENSG00000172794	20	60	0.57	3.57	6.26316	2.64689	4.8455e-05	0.00441012	RAB37	RAB37, member RAS oncogene family [Source:HGNC Symbol;Acc:30268]	-	-	-	-	GO:0044424//intracellular part;GO:0031982//vesicle;GO:0005634//nucleus;GO:0005575//cellular_component;GO:0016023//cytoplasmic, membrane-bounded vesicle;GO:0031410//cytoplasmic vesicle;GO:0044444//cytoplasmic part;GO:0043226//organelle;GO:0005737//cytoplasm;GO:0044464//cell part;GO:0005623//cell;GO:0043231//intracellular membrane-bounded organelle;GO:0005622//intracellular;GO:0031988//membrane-bou…	GO:0017111//nucleoside-triphosphatase activity;GO:0016818//hydrolase activity, acting on acid anhydrides, in phosphorus-containing anhydrides;GO:0016787//hydrolase activity;GO:0016817//hydrolase activity, acting on acid anhydrides;GO:0003924//GTPase activity;GO:0005488//binding;GO:0003674//molecular_function;GO:0016462//pyrophosphatase activity;GO:0043167//ion binding;GO:0003824//catalytic activi…	GO:0008152//metabolic process;GO:1901360//organic cyclic compound metabolic process;GO:0019439//aromatic compound catabolic process;GO:0034641//cellular nitrogen compound metabolic process;GO:0044700//single organism signaling;GO:0044763//single-organism cellular process;GO:0008150//biological_process;GO:0006725//cellular aromatic compound metabolic process;GO:0034655//nucleobase-containing compo…
ENSG00000162437	168	319	2.18	4.37	2.00459	1.00331	4.85233e-05	0.00441012	RAVER2	-	-	-	-	-	GO:0043226//organelle;GO:0005622//intracellular;GO:0005737//cytoplasm;GO:0005634//nucleus;GO:0005623//cell;GO:0005575//cellular_component;GO:0043229//intracellular organelle;GO:0043231//intracellular membrane-bounded organelle;GO:0044464//cell part;GO:0044424//intracellular part;GO:0043227//membrane-bounded organelle	GO:0003676//nucleic acid binding;GO:0005488//binding;GO:1901363//heterocyclic compound binding;GO:0003674//molecular_function;GO:0003723//RNA binding;GO:0097159//organic cyclic compound binding	-
ENSG00000137628	867	1498	8.09	15.42	1.90606	0.930591	4.98795e-05	0.00449703	DDX60	DEAD (Asp-Glu-Ala-Asp) box polypeptide 60 [Source:HGNC Symbol;Acc:25942]	-	-	-	-	GO:0005575//cellular_component;GO:0044464//cell part;GO:0005737//cytoplasm;GO:0005623//cell;GO:0005622//intracellular;GO:0044424//intracellular part	GO:0016887//ATPase activity;GO:0016787//hydrolase activity;GO:0043167//ion binding;GO:0003676//nucleic acid binding;GO:0004386//helicase activity;GO:1901363//heterocyclic compound binding;GO:0016817//hydrolase activity, acting on acid anhydrides;GO:0003677//DNA binding;GO:0003824//catalytic activity;GO:0005488//binding;GO:0017111//nucleoside-triphosphatase activity;GO:0016462//pyrophosphatase act…	GO:0008150//biological_process;GO:0006950//response to stress;GO:0002376//immune system process;GO:0050896//response to stimulus
ENSG00000221963	1144	1963	6.02	10.98	1.82392	0.867043	4.9967e-05	0.00449703	APOL6	apolipoprotein L, 6 [Source:HGNC Symbol;Acc:14870]	-	-	-	-	GO:0044464//cell part;GO:0005623//cell;GO:0005622//intracellular;GO:0005737//cytoplasm;GO:0005575//cellular_component;GO:0044424//intracellular part;GO:0005576//extracellular region	GO:0008289//lipid binding;GO:0003674//molecular_function;GO:0005488//binding	GO:0051234//establishment of localization;GO:0006810//transport;GO:0051179//localization;GO:0008150//biological_process
ENSG00000109084	980.99	499.34	22.52	12.16	0.539964	-0.889064	5.24274e-05	0.00469556	TMEM97	transmembrane protein 97 [Source:HGNC Symbol;Acc:28106]	-	-	-	-	GO:0005623//cell;GO:0043226//organelle;GO:0043227//membrane-bounded organelle;GO:0005622//intracellular;GO:0005575//cellular_component;GO:0044464//cell part;GO:0044422//organelle part;GO:0005764//lysosome;GO:0044428//nuclear part;GO:0016020//membrane;GO:0012505//endomembrane system;GO:0005737//cytoplasm;GO:0005635//nuclear envelope;GO:0005634//nucleus;GO:0005773//vacuole;GO:0044446//intracellular…	GO:0003674//molecular_function	GO:0008150//biological_process;GO:0065008//regulation of biological quality;GO:0065007//biological regulation;GO:0042592//homeostatic process
ENSG00000183856	1856	3150	17.81	33.98	1.90792	0.931998	5.57688e-05	0.0049707	IQGAP3	IQ motif containing GTPase activating protein 3 [Source:HGNC Symbol;Acc:20669]	Cellular Processes	Cell motility	ko04810//Regulation of actin cytoskeleton	K05767	GO:0005737//cytoplasm;GO:0005623//cell;GO:0005575//cellular_component;GO:0044424//intracellular part;GO:0005886//plasma membrane;GO:0044464//cell part;GO:0016020//membrane;GO:0071944//cell periphery;GO:0005622//intracellular	GO:0030234//enzyme regulator activity;GO:0003674//molecular_function;GO:0019899//enzyme binding;GO:0005515//protein binding;GO:0098772//molecular function regulator;GO:0005488//binding	GO:0023052//signaling;GO:0065007//biological regulation;GO:0009987//cellular process;GO:0008150//biological_process;GO:0050794//regulation of cellular process;GO:0007049//cell cycle;GO:0007154//cell communication;GO:0007165//signal transduction;GO:0044699//single-organism process;GO:0050896//response to stimulus;GO:0051716//cellular response to stimulus;GO:0044700//single organism signaling;GO:00…
ENSG00000187908	85	175	0.65	1.42	2.18462	1.12738	5.64561e-05	0.00500776	DMBT1	deleted in malignant brain tumors 1 [Source:HGNC Symbol;Acc:2926]	Organismal Systems	Digestive system	ko04970//Salivary secretion	K13912	GO:0044464//cell part;GO:0097708//intracellular vesicle;GO:0031410//cytoplasmic vesicle;GO:0005737//cytoplasm;GO:0044421//extracellular region part;GO:0044424//intracellular part;GO:0031012//extracellular matrix;GO:0043229//intracellular organelle;GO:0016023//cytoplasmic, membrane-bounded vesicle;GO:0031982//vesicle;GO:0005622//intracellular;GO:0005623//cell;GO:0043226//organelle;GO:0005576//extr…	GO:0019899//enzyme binding;GO:0004871//signal transducer activity;GO:0005488//binding;GO:0005515//protein binding;GO:0003674//molecular_function	GO:0065007//biological regulation;GO:0050794//regulation of cellular process;GO:0048856//anatomical structure development;GO:0048869//cellular developmental process;GO:0044699//single-organism process;GO:0044700//single organism signaling;GO:0009790//embryo development;GO:0044767//single-organism developmental process;GO:0032502//developmental process;GO:0044419//interspecies interaction between …
ENSG00000099998	387	685	15.29	28.19	1.84369	0.882595	5.87858e-05	0.00518946	GGT5	gamma-glutamyltransferase 5 [Source:HGNC Symbol;Acc:4260]	Metabolism	Metabolism of other amino acids;Lipid metabolism	ko00590//Arachidonic acid metabolism;ko00480//Glutathione metabolism;ko00430//Taurine and hypotaurine metabolism;ko00460//Cyanoamino acid metabolism	K18592	GO:0005575//cellular_component;GO:0044464//cell part;GO:0016020//membrane;GO:0005886//plasma membrane;GO:0071944//cell periphery;GO:0005623//cell	GO:0003824//catalytic activity;GO:0016746//transferase activity, transferring acyl groups;GO:0016740//transferase activity;GO:0016787//hydrolase activity;GO:0003674//molecular_function;GO:0008233//peptidase activity	GO:0044699//single-organism process;GO:0071704//organic substance metabolic process;GO:0006807//nitrogen compound metabolic process;GO:0044763//single-organism cellular process;GO:0006520//cellular amino acid metabolic process;GO:0043436//oxoacid metabolic process;GO:0044237//cellular metabolic process;GO:0044281//small molecule metabolic process;GO:0009987//cellular process;GO:0050896//response …
ENSG00000101104	441.08	775	21.19	40.51	1.91175	0.934894	5.95867e-05	0.00523512	PABPC1L	poly(A) binding protein, cytoplasmic 1-like [Source:HGNC Symbol;Acc:15797]	Genetic Information Processing	Folding, sorting and degradation;Translation	ko03013//RNA transport;ko03015//mRNA surveillance pathway;ko03018//RNA degradation	K13126	-	GO:0003674//molecular_function;GO:0097159//organic cyclic compound binding;GO:0005488//binding;GO:1901363//heterocyclic compound binding;GO:0003723//RNA binding;GO:0003676//nucleic acid binding	-
ENSG00000133315	159	301	14.08	22.71	1.61293	0.68968	6.10426e-05	0.00533762	MACROD1	MACRO domain containing 1 [Source:HGNC Symbol;Acc:29598]	-	-	-	-	GO:0005739//mitochondrion;GO:0043227//membrane-bounded organelle;GO:0044464//cell part;GO:0044444//cytoplasmic part;GO:0005634//nucleus;GO:0043231//intracellular membrane-bounded organelle;GO:0044424//intracellular part;GO:0005737//cytoplasm;GO:0043229//intracellular organelle;GO:0005623//cell;GO:0043226//organelle;GO:0005575//cellular_component;GO:0005622//intracellular	GO:0016798//hydrolase activity, acting on glycosyl bonds;GO:0016787//hydrolase activity;GO:0003824//catalytic activity;GO:0003674//molecular_function	GO:0008150//biological_process;GO:0044238//primary metabolic process;GO:0044237//cellular metabolic process;GO:0044267//cellular protein metabolic process;GO:0008152//metabolic process;GO:0044699//single-organism process;GO:0071704//organic substance metabolic process;GO:0019538//protein metabolic process;GO:0044281//small molecule metabolic process;GO:0009987//cellular process;GO:0034641//cellul…
ENSG00000104142	987	505	14.4	8.5	0.590278	-0.760534	6.18801e-05	0.00538532	VPS18	-	-	-	-	-	GO:0044444//cytoplasmic part;GO:0005773//vacuole;GO:0012505//endomembrane system;GO:0043229//intracellular organelle;GO:0005737//cytoplasm;GO:0043232//intracellular non-membrane-bounded organelle;GO:0005622//intracellular;GO:0005856//cytoskeleton;GO:0043231//intracellular membrane-bounded organelle;GO:0005764//lysosome;GO:0005575//cellular_component;GO:0043228//non-membrane-bounded organelle;GO:0…	GO:0008092//cytoskeletal protein binding;GO:0003674//molecular_function;GO:0043167//ion binding;GO:0005488//binding;GO:0005515//protein binding	GO:0051234//establishment of localization;GO:0016192//vesicle-mediated transport;GO:0008150//biological_process;GO:0006810//transport;GO:0051179//localization
ENSG00000010270	560	973	23.2	41.43	1.78578	0.836551	6.28052e-05	0.00544017	STARD3NL	-	-	-	-	-	GO:0000323//lytic vacuole;GO:0012505//endomembrane system;GO:0005764//lysosome;GO:0044444//cytoplasmic part;GO:0005768//endosome;GO:0005575//cellular_component;GO:0044424//intracellular part;GO:0005737//cytoplasm;GO:0043229//intracellular organelle;GO:0005773//vacuole;GO:0043227//membrane-bounded organelle;GO:0005623//cell;GO:0005622//intracellular;GO:0043231//intracellular membrane-bounded organ…	-	-
ENSG00000188177	23	65	0.21	0.53	2.52381	1.3356	6.49923e-05	0.00557724	ZC3H6	zinc finger CCCH-type containing 6 [Source:HGNC Symbol;Acc:24762]	-	-	-	-	GO:0005575//cellular_component	GO:0043167//ion binding;GO:0005488//binding;GO:0003674//molecular_function	GO:0008150//biological_process
ENSG00000071242	540	936	5.65	9.64	1.70619	0.770782	6.76477e-05	0.00576115	RPS6KA2	ribosomal protein S6 kinase, 90kDa, polypeptide 2 [Source:HGNC Symbol;Acc:10431]	Organismal Systems;Human Diseases;Environmental Information Processing;Cellular Processes	Cell growth and death;Endocrine system;Signal transduction;Nervous system;Endocrine and metabolic diseases	ko04010//MAPK signaling pathway;ko04722//Neurotrophin signaling pathway;ko04931//Insulin resistance;ko04114//Oocyte meiosis;ko04914//Progesterone-mediated oocyte maturation;ko04720//Long-term potentiation;ko04150//mTOR signaling pathway	K04373	GO:0043226//organelle;GO:0005654//nucleoplasm;GO:0005623//cell;GO:0044422//organelle part;GO:0044464//cell part;GO:0031981//nuclear lumen;GO:0005634//nucleus;GO:0044446//intracellular organelle part;GO:0070013//intracellular organelle lumen;GO:0031974//membrane-enclosed lumen;GO:0005829//cytosol;GO:0044424//intracellular part;GO:0043233//organelle lumen;GO:0043228//non-membrane-bounded organelle;…	GO:0003674//molecular_function;GO:0003824//catalytic activity;GO:0005488//binding;GO:0016740//transferase activity;GO:0043167//ion binding;GO:0016772//transferase activity, transferring phosphorus-containing groups;GO:0016301//kinase activity	GO:0040011//locomotion;GO:0032989//cellular component morphogenesis;GO:0050877//neurological system process;GO:0043170//macromolecule metabolic process;GO:0043412//macromolecule modification;GO:0023052//signaling;GO:0006950//response to stress;GO:0050789//regulation of biological process;GO:0050896//response to stimulus;GO:0044763//single-organism cellular process;GO:0016043//cellular component o…
ENSG00000163131	347	166	9.16	5.21	0.568777	-0.814064	6.78322e-05	0.00576115	CTSS	-	Organismal Systems;Cellular Processes;Human Diseases	Immune system;Transport and catabolism;Infectious diseases	ko04145//Phagosome;ko05152//Tuberculosis;ko04612//Antigen processing and presentation;ko04142//Lysosome	K01368	GO:0005575//cellular_component;GO:0043229//intracellular organelle;GO:0005623//cell;GO:0044444//cytoplasmic part;GO:0044464//cell part;GO:0044424//intracellular part;GO:0043226//organelle;GO:0005622//intracellular;GO:0005576//extracellular region;GO:0005764//lysosome;GO:0012505//endomembrane system;GO:0005768//endosome;GO:0005737//cytoplasm;GO:0043231//intracellular membrane-bounded organelle;GO:…	GO:0003674//molecular_function;GO:0016787//hydrolase activity;GO:0008233//peptidase activity;GO:0003824//catalytic activity	GO:0050789//regulation of biological process;GO:0008150//biological_process;GO:0044700//single organism signaling;GO:0065007//biological regulation;GO:0007154//cell communication;GO:0044699//single-organism process;GO:0006950//response to stress;GO:0050794//regulation of cellular process;GO:0023052//signaling;GO:0044763//single-organism cellular process;GO:0009987//cellular process;GO:0002376//im…
ENSG00000157654	65.45	139.82	0.61	1.31	2.14754	1.10269	6.80721e-05	0.00576115	PALM2-AKAP2	PALM2-AKAP2 readthrough [Source:HGNC Symbol;Acc:33529]	-	-	-	-	GO:0005575//cellular_component	GO:0005488//binding;GO:0019899//enzyme binding;GO:0003674//molecular_function;GO:0005515//protein binding	GO:0008150//biological_process
ENSG00000179598	456.17	223.75	10.38	5.46	0.526012	-0.926834	7.45211e-05	0.00625398	PLD6	phospholipase D family, member 6 [Source:HGNC Symbol;Acc:30447]	-	-	-	-	GO:0005623//cell;GO:0044424//intracellular part;GO:0005622//intracellular;GO:0043226//organelle;GO:0005737//cytoplasm;GO:0043231//intracellular membrane-bounded organelle;GO:0043229//intracellular organelle;GO:0043227//membrane-bounded organelle;GO:0044464//cell part;GO:0005575//cellular_component;GO:0044444//cytoplasmic part;GO:0005739//mitochondrion	GO:0016787//hydrolase activity;GO:0003824//catalytic activity;GO:0016788//hydrolase activity, acting on ester bonds;GO:0003674//molecular_function;GO:0043167//ion binding;GO:0005488//binding;GO:0004518//nuclease activity	GO:0032501//multicellular organismal process;GO:0021700//developmental maturation;GO:0044763//single-organism cellular process;GO:0007005//mitochondrion organization;GO:0061024//membrane organization;GO:0030154//cell differentiation;GO:0016043//cellular component organization;GO:0044281//small molecule metabolic process;GO:0048869//cellular developmental process;GO:0044260//cellular macromolecule…
ENSG00000103426	36.22	7.31	0.63	0.11	0.174603	-2.51785	7.45732e-05	0.00625398	CORO7-PAM16	CORO7-PAM16 readthrough [Source:HGNC Symbol;Acc:44424]	-	-	-	-	GO:0005623//cell;GO:0044444//cytoplasmic part;GO:0043227//membrane-bounded organelle;GO:0043231//intracellular membrane-bounded organelle;GO:0043226//organelle;GO:0005794//Golgi apparatus;GO:0005622//intracellular;GO:0044464//cell part;GO:0005737//cytoplasm;GO:0005575//cellular_component;GO:0012505//endomembrane system;GO:0043229//intracellular organelle;GO:0044424//intracellular part	GO:0003674//molecular_function	-
ENSG00000177169	367	645	4.14	8.71	2.10386	1.07304	7.65108e-05	0.00638744	ULK1	unc-51 like autophagy activating kinase 1 [Source:HGNC Symbol;Acc:12558]	Cellular Processes;Environmental Information Processing	Transport and catabolism;Signal transduction	ko04152//AMPK signaling pathway;ko04150//mTOR signaling pathway;ko04140//Regulation of autophagy	K08269	GO:0005575//cellular_component;GO:0031988//membrane-bounded vesicle;GO:0005829//cytosol;GO:0005737//cytoplasm;GO:0032991//macromolecular complex;GO:0005622//intracellular;GO:0005623//cell;GO:0097708//intracellular vesicle;GO:0031410//cytoplasmic vesicle;GO:0043231//intracellular membrane-bounded organelle;GO:0044464//cell part;GO:0043226//organelle;GO:0044444//cytoplasmic part;GO:0044424//intrace…	GO:0003824//catalytic activity;GO:0005515//protein binding;GO:0016740//transferase activity;GO:0005488//binding;GO:0003674//molecular_function;GO:0019899//enzyme binding;GO:0043167//ion binding;GO:0016301//kinase activity;GO:0016772//transferase activity, transferring phosphorus-containing groups	GO:0048646//anatomical structure formation involved in morphogenesis;GO:0051716//cellular response to stimulus;GO:0006464//cellular protein modification process;GO:0040007//growth;GO:0051179//localization;GO:0000902//cell morphogenesis;GO:0009056//catabolic process;GO:0050896//response to stimulus;GO:0032989//cellular component morphogenesis;GO:0036211//protein modification process;GO:0016043//ce…
ENSG00000148296	1341	699	33.96	18.1	0.53298	-0.907847	7.72467e-05	0.00641983	SURF6	surfeit 6 [Source:HGNC Symbol;Acc:11478]	-	-	-	-	GO:0005730//nucleolus;GO:0070013//intracellular organelle lumen;GO:0005634//nucleus;GO:0005622//intracellular;GO:0043233//organelle lumen;GO:0044464//cell part;GO:0031981//nuclear lumen;GO:0043229//intracellular organelle;GO:0005575//cellular_component;GO:0043228//non-membrane-bounded organelle;GO:0044422//organelle part;GO:0031974//membrane-enclosed lumen;GO:0043226//organelle;GO:0005654//nucleo…	GO:0097159//organic cyclic compound binding;GO:0005488//binding;GO:0003723//RNA binding;GO:0003677//DNA binding;GO:0003674//molecular_function;GO:0003676//nucleic acid binding;GO:1901363//heterocyclic compound binding	GO:0044085//cellular component biogenesis;GO:0022613//ribonucleoprotein complex biogenesis;GO:0008150//biological_process;GO:0042254//ribosome biogenesis;GO:0071840//cellular component organization or biogenesis
ENSG00000162804	44.76	102.61	1.27	3.13	2.46457	1.30133	8.34791e-05	0.00690668	SNED1	sushi, nidogen and EGF-like domains 1 [Source:HGNC Symbol;Acc:24696]	-	-	-	-	GO:0005576//extracellular region;GO:0005575//cellular_component	GO:0003674//molecular_function;GO:0043167//ion binding;GO:0005488//binding	GO:0007155//cell adhesion;GO:0008150//biological_process;GO:0022610//biological adhesion
ENSG00000196774	22.42	2.38	0.36	0.04	0.111111	-3.16993	8.47349e-05	0.00694826	ANKRD20A1	ankyrin repeat domain 20 family, member A1 [Source:HGNC Symbol;Acc:23665]	-	-	-	-	GO:0005623//cell;GO:0005575//cellular_component;GO:0005886//plasma membrane;GO:0071944//cell periphery;GO:0016020//membrane;GO:0044464//cell part	GO:0003674//molecular_function	-
ENSG00000142798	3565.54	5923.84	16.19	28.55	1.76343	0.818388	8.80299e-05	0.00718651	HSPG2	heparan sulfate proteoglycan 2 [Source:HGNC Symbol;Acc:5273]	Environmental Information Processing;Human Diseases	Infectious diseases;Cancers;Signaling molecules and interaction	ko05205//Proteoglycans in cancer;ko05161//Hepatitis B;ko04512//ECM-receptor interaction	K06255	GO:0005578//proteinaceous extracellular matrix;GO:0005764//lysosome;GO:0071944//cell periphery;GO:0043229//intracellular organelle;GO:0005737//cytoplasm;GO:0005622//intracellular;GO:0043226//organelle;GO:0016020//membrane;GO:0005576//extracellular region;GO:0043231//intracellular membrane-bounded organelle;GO:0044464//cell part;GO:0044444//cytoplasmic part;GO:0043227//membrane-bounded organelle;G…	GO:0043167//ion binding;GO:0003674//molecular_function;GO:0005488//binding	GO:0006790//sulfur compound metabolic process;GO:0032501//multicellular organismal process;GO:0032502//developmental process;GO:0044237//cellular metabolic process;GO:0030198//extracellular matrix organization;GO:0006629//lipid metabolic process;GO:0009987//cellular process;GO:0044707//single-multicellular organism process;GO:0009056//catabolic process;GO:0030154//cell differentiation;GO:0007275/…
ENSG00000107902	61	131	3.41	8.23	2.41349	1.27112	8.91063e-05	0.00724234	LHPP	phospholysine phosphohistidine inorganic pyrophosphate phosphatase [Source:HGNC Symbol;Acc:30042]	Metabolism	Energy metabolism	ko00190//Oxidative phosphorylation	K11725	GO:0044444//cytoplasmic part;GO:0043226//organelle;GO:0043227//membrane-bounded organelle;GO:0044424//intracellular part;GO:0043229//intracellular organelle;GO:0043231//intracellular membrane-bounded organelle;GO:0044464//cell part;GO:0005622//intracellular;GO:0005634//nucleus;GO:0005737//cytoplasm;GO:0005575//cellular_component;GO:0005623//cell;GO:0005829//cytosol	GO:0016787//hydrolase activity;GO:0005488//binding;GO:0003824//catalytic activity;GO:0042578//phosphoric ester hydrolase activity;GO:0003674//molecular_function;GO:0043167//ion binding;GO:0016788//hydrolase activity, acting on ester bonds;GO:0016791//phosphatase activity	GO:0036211//protein modification process;GO:0008150//biological_process;GO:0043412//macromolecule modification;GO:0019538//protein metabolic process;GO:0043170//macromolecule metabolic process;GO:0009987//cellular process;GO:0006464//cellular protein modification process;GO:0044237//cellular metabolic process;GO:0008152//metabolic process;GO:0044238//primary metabolic process;GO:0071704//organic …
ENSG00000160818	1442	759	58.23	37.61	0.645887	-0.630646	9.09132e-05	0.00735679	GPATCH4	G patch domain containing 4 [Source:HGNC Symbol;Acc:25982]	-	-	-	-	-	GO:0003674//molecular_function	-
ENSG00000164400	485	835	50.58	96.76	1.91301	0.935844	9.38879e-05	0.00752054	CSF2	colony stimulating factor 2 (granulocyte-macrophage) [Source:HGNC Symbol;Acc:2434]	Environmental Information Processing;Human Diseases;Organismal Systems	Infectious diseases;Cancers;Immune system;Signaling molecules and interaction;Immune diseases;Signal transduction	ko05166//HTLV-I infection;ko04060//Cytokine-cytokine receptor interaction;ko05202//Transcriptional misregulation in cancers;ko04650//Natural killer cell mediated cytotoxicity;ko05323//Rheumatoid arthritis;ko04630//Jak-STAT signaling pathway;ko04668//TNF signaling pathway;ko05146//Amoebiasis;ko04660//T cell receptor signaling pathway;ko04640//Hematopoietic cell lineage;ko05132//Salmonella infectio…	K05427	GO:0005615//extracellular space;GO:0005575//cellular_component;GO:0044421//extracellular region part;GO:0005576//extracellular region	GO:0003674//molecular_function	GO:0007275//multicellular organism development;GO:0044763//single-organism cellular process;GO:0044699//single-organism process;GO:0032501//multicellular organismal process;GO:0009790//embryo development;GO:0051179//localization;GO:0051234//establishment of localization;GO:0044707//single-multicellular organism process;GO:0048869//cellular developmental process;GO:0008150//biological_process;GO:0…
ENSG00000100601	280	132	6.54	3.81	0.582569	-0.7795	9.39083e-05	0.00752054	ALKBH1	-	-	-	-	-	GO:0005622//intracellular;GO:0044464//cell part;GO:0005739//mitochondrion;GO:0043231//intracellular membrane-bounded organelle;GO:0031974//membrane-enclosed lumen;GO:0043226//organelle;GO:0044446//intracellular organelle part;GO:0005634//nucleus;GO:0044422//organelle part;GO:0043232//intracellular non-membrane-bounded organelle;GO:0005623//cell;GO:0043227//membrane-bounded organelle;GO:0044428//n…	GO:0003674//molecular_function;GO:0016491//oxidoreductase activity;GO:0016829//lyase activity;GO:0003824//catalytic activity;GO:0043167//ion binding;GO:0005488//binding	GO:0006807//nitrogen compound metabolic process;GO:0044260//cellular macromolecule metabolic process;GO:0048869//cellular developmental process;GO:0046483//heterocycle metabolic process;GO:0050896//response to stimulus;GO:0048856//anatomical structure development;GO:0048870//cell motility;GO:0090304//nucleic acid metabolic process;GO:0034641//cellular nitrogen compound metabolic process;GO:000692…
ENSG00000105447	2815	1503	74.77	38.55	0.515581	-0.955729	9.41596e-05	0.00752054	GRWD1	glutamate-rich WD repeat containing 1 [Source:HGNC Symbol;Acc:21270]	-	-	-	-	GO:0043232//intracellular non-membrane-bounded organelle;GO:0005730//nucleolus;GO:0044464//cell part;GO:0044428//nuclear part;GO:0070013//intracellular organelle lumen;GO:0005623//cell;GO:0043227//membrane-bounded organelle;GO:0005737//cytoplasm;GO:0044424//intracellular part;GO:0044422//organelle part;GO:0005634//nucleus;GO:0005622//intracellular;GO:0044446//intracellular organelle part;GO:00432…	GO:0003674//molecular_function	-
ENSG00000075651	370	645	4.92	9.77	1.98577	0.9897	9.47063e-05	0.00752966	PLD1	-	Organismal Systems;Cellular Processes;Metabolism;Environmental Information Processing;Human Diseases	Transport and catabolism;Cancers;Nervous system;Lipid metabolism;Immune system;Endocrine system;Signal transduction	ko05200//Pathways in cancer;ko04144//Endocytosis;ko04014//Ras signaling pathway;ko04024//cAMP signaling pathway;ko04071//Sphingolipid signaling pathway;ko04724//Glutamatergic synapse;ko05231//Choline metabolism in cancer;ko00564//Glycerophospholipid metabolism;ko04666//Fc gamma R-mediated phagocytosis;ko04912//GnRH signaling pathway;ko05212//Pancreatic cancer;ko00565//Ether lipid metabolism	K01115	GO:0005764//lysosome;GO:0005773//vacuole;GO:0043231//intracellular membrane-bounded organelle;GO:0000323//lytic vacuole;GO:0005623//cell;GO:0005783//endoplasmic reticulum;GO:0043229//intracellular organelle;GO:0043226//organelle;GO:0005768//endosome;GO:0005622//intracellular;GO:0012505//endomembrane system;GO:0043227//membrane-bounded organelle;GO:0044424//intracellular part;GO:0044444//cytoplasm…	GO:0043167//ion binding;GO:0003674//molecular_function;GO:0005488//binding;GO:0008289//lipid binding	GO:0050794//regulation of cellular process;GO:0007154//cell communication;GO:0044710//single-organism metabolic process;GO:0040011//locomotion;GO:0050789//regulation of biological process;GO:0044281//small molecule metabolic process;GO:0009058//biosynthetic process;GO:0044699//single-organism process;GO:0065007//biological regulation;GO:0006629//lipid metabolic process;GO:0009056//catabolic proce…
ENSG00000140465	399	196	8.9	4.85	0.544944	-0.875821	9.509e-05	0.00752966	CYP1A1	cytochrome P450, family 1, subfamily A, polypeptide 1 [Source:HGNC Symbol;Acc:2595]	Organismal Systems;Human Diseases;Metabolism	Endocrine system;Lipid metabolism;Metabolism of cofactors and vitamins;Cancers;Amino acid metabolism;Xenobiotics biodegradation and metabolism	ko05204//Chemical carcinogenesis;ko00980//Metabolism of xenobiotics by cytochrome P450;ko00140//Steroid hormone biosynthesis;ko00830//Retinol metabolism;ko04913//Ovarian Steroidogenesis;ko00380//Tryptophan metabolism	K07408	GO:0043229//intracellular organelle;GO:0005739//mitochondrion;GO:0005575//cellular_component;GO:0044444//cytoplasmic part;GO:0043231//intracellular membrane-bounded organelle;GO:0044424//intracellular part;GO:0005737//cytoplasm;GO:0012505//endomembrane system;GO:0005783//endoplasmic reticulum;GO:0043227//membrane-bounded organelle;GO:0005623//cell;GO:0044464//cell part;GO:0043226//organelle;GO:00…	GO:0019899//enzyme binding;GO:0003824//catalytic activity;GO:0016491//oxidoreductase activity;GO:0005488//binding;GO:0003674//molecular_function;GO:0043167//ion binding;GO:0005515//protein binding	GO:0044710//single-organism metabolic process;GO:0006950//response to stress;GO:0044763//single-organism cellular process;GO:0044707//single-multicellular organism process;GO:0008152//metabolic process;GO:0044281//small molecule metabolic process;GO:0032502//developmental process;GO:0019748//secondary metabolic process;GO:0007568//aging;GO:0008283//cell proliferation;GO:0030154//cell differentiat…
ENSG00000134294	5213	8608	65.39	114.3	1.74797	0.805683	9.90027e-05	0.00778784	SLC38A2	solute carrier family 38, member 2 [Source:HGNC Symbol;Acc:13448]	Organismal Systems	Nervous system;Digestive system	ko04724//Glutamatergic synapse;ko04974//Protein digestion and absorption;ko04727//GABAergic synapse	K14207	GO:0005623//cell;GO:0071944//cell periphery;GO:0005575//cellular_component;GO:0005886//plasma membrane;GO:0016020//membrane;GO:0044464//cell part	GO:0003674//molecular_function;GO:0022857//transmembrane transporter activity;GO:0005215//transporter activity	GO:0055085//transmembrane transport;GO:0051179//localization;GO:0009987//cellular process;GO:0023052//signaling;GO:0007267//cell-cell signaling;GO:0032501//multicellular organismal process;GO:0044700//single organism signaling;GO:0008150//biological_process;GO:0044699//single-organism process;GO:0044763//single-organism cellular process;GO:0051234//establishment of localization;GO:0007154//cell c…
ENSG00000268061	0	14.8	0.001	0.56	560	9.12928	9.96168e-05	0.00778784	-	-	-	-	-	-	-	-	-
ENSG00000196826	15.49	0	0.19	0.001	0.00526316	-7.56986	9.96168e-05	0.00778784	ZNF709	-	-	-	-	-	GO:0044424//intracellular part;GO:0005634//nucleus;GO:0005622//intracellular;GO:0005575//cellular_component;GO:0043226//organelle;GO:0005623//cell;GO:0043227//membrane-bounded organelle;GO:0043231//intracellular membrane-bounded organelle;GO:0043229//intracellular organelle;GO:0044464//cell part	GO:0097159//organic cyclic compound binding;GO:0003674//molecular_function;GO:1901363//heterocyclic compound binding;GO:0043167//ion binding;GO:0003676//nucleic acid binding;GO:0005488//binding;GO:0003677//DNA binding	GO:0008152//metabolic process;GO:0006807//nitrogen compound metabolic process;GO:0044237//cellular metabolic process;GO:0034641//cellular nitrogen compound metabolic process;GO:0009058//biosynthetic process;GO:0008150//biological_process;GO:0009987//cellular process
ENSG00000197635	130	53	2.04	1.05	0.514706	-0.95818	0.000100455	0.00782025	DPP4	-	Organismal Systems	Digestive system	ko04974//Protein digestion and absorption	K01278	GO:0044424//intracellular part;GO:0016020//membrane;GO:0005773//vacuole;GO:0000323//lytic vacuole;GO:0016023//cytoplasmic, membrane-bounded vesicle;GO:0043226//organelle;GO:0097708//intracellular vesicle;GO:0031988//membrane-bounded vesicle;GO:0005623//cell;GO:0044444//cytoplasmic part;GO:0044464//cell part;GO:0005576//extracellular region;GO:0005622//intracellular;GO:0043227//membrane-bounded or…	GO:0005488//binding;GO:0005515//protein binding;GO:0003824//catalytic activity;GO:0008233//peptidase activity;GO:0019899//enzyme binding;GO:0003674//molecular_function;GO:0016787//hydrolase activity	GO:0022610//biological adhesion;GO:0002376//immune system process;GO:0048870//cell motility;GO:0050896//response to stimulus;GO:0051674//localization of cell;GO:0040011//locomotion;GO:0006928//movement of cell or subcellular component;GO:0008150//biological_process;GO:0009987//cellular process;GO:0051179//localization;GO:0044763//single-organism cellular process;GO:0007155//cell adhesion;GO:00446…
ENSG00000182774	2063.08	3422.57	342.89	657.1	1.91636	0.938367	0.000103109	0.00799309	RPS17L	ribosomal protein S17-like [Source:HGNC Symbol;Acc:40029]	Genetic Information Processing	Translation	ko03010//Ribosome	K02962	GO:0005575//cellular_component;GO:1990904//ribonucleoprotein complex;GO:0044424//intracellular part;GO:0005829//cytosol;GO:0043232//intracellular non-membrane-bounded organelle;GO:0032991//macromolecular complex;GO:0005737//cytoplasm;GO:0005622//intracellular;GO:0005840//ribosome;GO:0005623//cell;GO:0044444//cytoplasmic part;GO:0043229//intracellular organelle;GO:0030529//intracellular ribonucleo…	GO:0003735//structural constituent of ribosome;GO:0003674//molecular_function;GO:0005198//structural molecule activity	GO:0008150//biological_process;GO:0016043//cellular component organization;GO:0044085//cellular component biogenesis;GO:0033036//macromolecule localization;GO:0002376//immune system process;GO:0071826//ribonucleoprotein complex subunit organization;GO:0065008//regulation of biological quality;GO:0008104//protein localization;GO:0044260//cellular macromolecule metabolic process;GO:1901564//organon…
ENSG00000176593	75.63	156.86	1.17	2.55	2.17949	1.12399	0.000104265	0.00804892	CTD-2368P22.1	-	-	-	-	-	-	-	-
ENSG00000019549	351	171	10.08	5.28	0.52381	-0.932886	0.000104813	0.00805753	SNAI2	snail family zinc finger 2 [Source:HGNC Symbol;Acc:11094]	Cellular Processes;Environmental Information Processing	Signal transduction;Cellular commiunity	ko04390//Hippo signaling pathway;ko04520//Adherens junction	K05706	GO:0031981//nuclear lumen;GO:0043228//non-membrane-bounded organelle;GO:0043226//organelle;GO:0005575//cellular_component;GO:0044428//nuclear part;GO:0043231//intracellular membrane-bounded organelle;GO:0005623//cell;GO:0005694//chromosome;GO:0044424//intracellular part;GO:0005622//intracellular;GO:0044446//intracellular organelle part;GO:0043232//intracellular non-membrane-bounded organelle;GO:0…	GO:0005488//binding;GO:0003676//nucleic acid binding;GO:1901363//heterocyclic compound binding;GO:0043167//ion binding;GO:0097159//organic cyclic compound binding;GO:0003674//molecular_function;GO:0003677//DNA binding;GO:0001071//nucleic acid binding transcription factor activity	GO:0048646//anatomical structure formation involved in morphogenesis;GO:0009653//anatomical structure morphogenesis;GO:0050789//regulation of biological process;GO:0071840//cellular component organization or biogenesis;GO:0044767//single-organism developmental process;GO:0065007//biological regulation;GO:0007165//signal transduction;GO:0032501//multicellular organismal process;GO:0050896//respons…
ENSG00000152409	282	498	1.67	3.13	1.87425	0.906315	0.000106383	0.00811062	JMY	junction mediating and regulatory protein, p53 cofactor [Source:HGNC Symbol;Acc:28916]	-	-	-	-	GO:0043229//intracellular organelle;GO:0005622//intracellular;GO:0005634//nucleus;GO:0005575//cellular_component;GO:0043228//non-membrane-bounded organelle;GO:0005737//cytoplasm;GO:0044424//intracellular part;GO:0005623//cell;GO:0043231//intracellular membrane-bounded organelle;GO:0043227//membrane-bounded organelle;GO:0043232//intracellular non-membrane-bounded organelle;GO:0044464//cell part;GO…	GO:0008092//cytoskeletal protein binding;GO:0005488//binding;GO:0000988//transcription factor activity, protein binding;GO:0003674//molecular_function;GO:0005515//protein binding	GO:0006139//nucleobase-containing compound metabolic process;GO:0090304//nucleic acid metabolic process;GO:0048870//cell motility;GO:0043170//macromolecule metabolic process;GO:0044699//single-organism process;GO:0016043//cellular component organization;GO:0046483//heterocycle metabolic process;GO:0050896//response to stimulus;GO:0044237//cellular metabolic process;GO:0040011//locomotion;GO:00069…
ENSG00000127080	578	293.73	8	4.23	0.52875	-0.919342	0.000109184	0.00828993	IPPK	inositol 1,3,4,5,6-pentakisphosphate 2-kinase [Source:HGNC Symbol;Acc:14645]	Metabolism;Environmental Information Processing	Signal transduction;Carbohydrate metabolism	ko04070//Phosphatidylinositol signaling system;ko00562//Inositol phosphate metabolism	K10572	GO:0005622//intracellular;GO:0043233//organelle lumen;GO:0043227//membrane-bounded organelle;GO:0043226//organelle;GO:0044428//nuclear part;GO:0005575//cellular_component;GO:0005623//cell;GO:0044446//intracellular organelle part;GO:0005829//cytosol;GO:0070013//intracellular organelle lumen;GO:0005737//cytoplasm;GO:0044422//organelle part;GO:0044444//cytoplasmic part;GO:0031974//membrane-enclosed …	GO:0016740//transferase activity;GO:0003674//molecular_function;GO:0003824//catalytic activity;GO:0005488//binding;GO:0043167//ion binding;GO:0016301//kinase activity;GO:0016772//transferase activity, transferring phosphorus-containing groups	GO:0044238//primary metabolic process;GO:0071704//organic substance metabolic process;GO:0044699//single-organism process;GO:0008150//biological_process;GO:0044710//single-organism metabolic process;GO:0008152//metabolic process;GO:0044281//small molecule metabolic process;GO:0005975//carbohydrate metabolic process
ENSG00000095752	2033	3362	80.69	149.44	1.85203	0.889105	0.000113714	0.00859846	IL11	interleukin 11 [Source:HGNC Symbol;Acc:5966]	Environmental Information Processing;Human Diseases;Organismal Systems	Immune system;Signaling molecules and interaction;Immune diseases;Signal transduction	ko04060//Cytokine-cytokine receptor interaction;ko05323//Rheumatoid arthritis;ko04630//Jak-STAT signaling pathway;ko04640//Hematopoietic cell lineage	K05417	GO:0005575//cellular_component;GO:0044424//intracellular part;GO:0044464//cell part;GO:0005737//cytoplasm;GO:0005623//cell;GO:0005576//extracellular region;GO:0005622//intracellular;GO:0044421//extracellular region part;GO:0005615//extracellular space	GO:0003674//molecular_function	GO:0044763//single-organism cellular process;GO:0030154//cell differentiation;GO:0002376//immune system process;GO:0044767//single-organism developmental process;GO:0023052//signaling;GO:0032502//developmental process;GO:0007154//cell communication;GO:0009987//cellular process;GO:0007267//cell-cell signaling;GO:0044699//single-organism process;GO:0048869//cellular developmental process;GO:0050896…
ENSG00000100784	113.94	218.28	1.9	4.08	2.14737	1.10257	0.000115682	0.00868527	RPS6KA5	ribosomal protein S6 kinase, 90kDa, polypeptide 5 [Source:HGNC Symbol;Acc:10434]	Organismal Systems;Environmental Information Processing;Human Diseases	Circulatory system;Signal transduction;Nervous system;Cancers;Environmental adaptation	ko04010//MAPK signaling pathway;ko04261//Adrenergic signaling in cardiomyocytes;ko05206//MicroRNAs in cancer;ko04722//Neurotrophin signaling pathway;ko04668//TNF signaling pathway;ko04713//Circadian entrainment;ko05219//Bladder cancer	K04445	GO:0044422//organelle part;GO:0043227//membrane-bounded organelle;GO:0005575//cellular_component;GO:0043226//organelle;GO:0043231//intracellular membrane-bounded organelle;GO:0070013//intracellular organelle lumen;GO:0005840//ribosome;GO:0043232//intracellular non-membrane-bounded organelle;GO:0005623//cell;GO:1990904//ribonucleoprotein complex;GO:0043228//non-membrane-bounded organelle;GO:004444…	GO:0003824//catalytic activity;GO:0016772//transferase activity, transferring phosphorus-containing groups;GO:0016301//kinase activity;GO:0043167//ion binding;GO:0005488//binding;GO:0016740//transferase activity;GO:0003674//molecular_function	GO:0050789//regulation of biological process;GO:0044699//single-organism process;GO:0048869//cellular developmental process;GO:0006996//organelle organization;GO:0002376//immune system process;GO:0044767//single-organism developmental process;GO:0000902//cell morphogenesis;GO:0044710//single-organism metabolic process;GO:0043170//macromolecule metabolic process;GO:0007154//cell communication;GO:0…
ENSG00000182544	859	448	32.33	17.07	0.527993	-0.92141	0.000115804	0.00868527	MFSD5	major facilitator superfamily domain containing 5 [Source:HGNC Symbol;Acc:28156]	-	-	-	-	GO:0071944//cell periphery;GO:0005575//cellular_component;GO:0005623//cell;GO:0016020//membrane;GO:0005886//plasma membrane;GO:0044464//cell part	-	GO:0008150//biological_process;GO:0051179//localization;GO:0055085//transmembrane transport;GO:0051234//establishment of localization;GO:0006810//transport
ENSG00000130522	1963	1053	64.15	37.32	0.581761	-0.7815	0.000125555	0.00937852	JUND	jun D proto-oncogene [Source:HGNC Symbol;Acc:6206]	Environmental Information Processing;Organismal Systems	Signal transduction;Development	ko04010//MAPK signaling pathway;ko04380//Osteoclast differentiation	K04449	GO:0005622//intracellular;GO:0043234//protein complex;GO:0005575//cellular_component;GO:0044464//cell part;GO:0005694//chromosome;GO:0043229//intracellular organelle;GO:0043226//organelle;GO:0043231//intracellular membrane-bounded organelle;GO:0005623//cell;GO:0043227//membrane-bounded organelle;GO:0044424//intracellular part;GO:0032991//macromolecular complex;GO:0043228//non-membrane-bounded org…	GO:0097159//organic cyclic compound binding;GO:0003676//nucleic acid binding;GO:0001071//nucleic acid binding transcription factor activity;GO:0005488//binding;GO:1901363//heterocyclic compound binding;GO:0003674//molecular_function;GO:0003677//DNA binding	GO:0048869//cellular developmental process;GO:0048856//anatomical structure development;GO:0044763//single-organism cellular process;GO:0008152//metabolic process;GO:0032502//developmental process;GO:0009058//biosynthetic process;GO:0034641//cellular nitrogen compound metabolic process;GO:0009987//cellular process;GO:0008150//biological_process;GO:0044767//single-organism developmental process;GO…
ENSG00000215695	2.69	23.14	0.09	0.82	9.11111	3.18763	0.000126105	0.00938161	RSC1A1	regulatory solute carrier protein, family 1, member 1 [Source:HGNC Symbol;Acc:10458]	-	-	-	-	GO:0044444//cytoplasmic part;GO:0005623//cell;GO:0043231//intracellular membrane-bounded organelle;GO:0016020//membrane;GO:0005634//nucleus;GO:0005575//cellular_component;GO:0005794//Golgi apparatus;GO:0043226//organelle;GO:0005886//plasma membrane;GO:0012505//endomembrane system;GO:0005737//cytoplasm;GO:0043227//membrane-bounded organelle;GO:0044424//intracellular part;GO:0071944//cell periphery…	GO:0003674//molecular_function	GO:0044237//cellular metabolic process;GO:0009987//cellular process;GO:0034641//cellular nitrogen compound metabolic process;GO:0008150//biological_process;GO:0008152//metabolic process;GO:0051234//establishment of localization;GO:0051179//localization;GO:0009058//biosynthetic process;GO:0006807//nitrogen compound metabolic process;GO:0006810//transport
ENSG00000169136	722.27	375.24	22.52	12.11	0.537744	-0.895008	0.000128991	0.0095578	ATF5	-	-	-	-	-	GO:0043231//intracellular membrane-bounded organelle;GO:0043226//organelle;GO:0044424//intracellular part;GO:0005623//cell;GO:0043227//membrane-bounded organelle;GO:0044464//cell part;GO:0032991//macromolecular complex;GO:0005634//nucleus;GO:0005575//cellular_component;GO:0005737//cytoplasm;GO:0005622//intracellular;GO:0043234//protein complex;GO:0043229//intracellular organelle	GO:1901363//heterocyclic compound binding;GO:0001071//nucleic acid binding transcription factor activity;GO:0000988//transcription factor activity, protein binding;GO:0005488//binding;GO:0097159//organic cyclic compound binding;GO:0003676//nucleic acid binding;GO:0003674//molecular_function;GO:0003677//DNA binding	GO:0032502//developmental process;GO:0044237//cellular metabolic process;GO:0048856//anatomical structure development;GO:0034641//cellular nitrogen compound metabolic process;GO:0009058//biosynthetic process;GO:0030154//cell differentiation;GO:0044763//single-organism cellular process;GO:0008152//metabolic process;GO:0008150//biological_process;GO:0044767//single-organism developmental process;GO…
ENSG00000170684	158	69	5.61	2.64	0.470588	-1.08746	0.000131428	0.00969941	ZNF296	zinc finger protein 296 [Source:HGNC Symbol;Acc:15981]	-	-	-	-	GO:0044464//cell part;GO:0043229//intracellular organelle;GO:0043226//organelle;GO:0043231//intracellular membrane-bounded organelle;GO:0005622//intracellular;GO:0005575//cellular_component;GO:0043227//membrane-bounded organelle;GO:0005634//nucleus;GO:0044424//intracellular part;GO:0005623//cell	GO:0003677//DNA binding;GO:0097159//organic cyclic compound binding;GO:0043167//ion binding;GO:0003674//molecular_function;GO:0003676//nucleic acid binding;GO:1901363//heterocyclic compound binding;GO:0005488//binding	GO:0009987//cellular process;GO:0008150//biological_process;GO:0000003//reproduction;GO:0044237//cellular metabolic process;GO:0009058//biosynthetic process;GO:0006807//nitrogen compound metabolic process;GO:0034641//cellular nitrogen compound metabolic process;GO:0008152//metabolic process
ENSG00000161011	30073.7	16455.8	865.49	506.8	0.585564	-0.772101	0.000132869	0.0097436	SQSTM1	sequestosome 1 [Source:HGNC Symbol;Acc:11280]	Organismal Systems	Development	ko04380//Osteoclast differentiation	K14381	GO:0005783//endoplasmic reticulum;GO:0043231//intracellular membrane-bounded organelle;GO:0005737//cytoplasm;GO:0044424//intracellular part;GO:0044428//nuclear part;GO:0031981//nuclear lumen;GO:0005634//nucleus;GO:0044444//cytoplasmic part;GO:0044446//intracellular organelle part;GO:0005623//cell;GO:0043233//organelle lumen;GO:0044464//cell part;GO:0005768//endosome;GO:0044422//organelle part;GO:…	GO:0016740//transferase activity;GO:0016772//transferase activity, transferring phosphorus-containing groups;GO:0016301//kinase activity;GO:0005488//binding;GO:0032182//ubiquitin-like protein binding;GO:0043167//ion binding;GO:0005515//protein binding;GO:0003824//catalytic activity;GO:0003674//molecular_function;GO:0019899//enzyme binding	GO:0008219//cell death;GO:0050896//response to stimulus;GO:0050794//regulation of cellular process;GO:0044767//single-organism developmental process;GO:0009987//cellular process;GO:0009056//catabolic process;GO:0071822//protein complex subunit organization;GO:0044699//single-organism process;GO:0030154//cell differentiation;GO:0023052//signaling;GO:0044085//cellular component biogenesis;GO:000815…
ENSG00000162614	697	361.95	13.37	8.76	0.655198	-0.609997	0.000136814	0.00994194	NEXN	nexilin (F actin binding protein) [Source:HGNC Symbol;Acc:29557]	-	-	-	-	GO:0005856//cytoskeleton;GO:0044464//cell part;GO:0005623//cell;GO:0043232//intracellular non-membrane-bounded organelle;GO:0005737//cytoplasm;GO:0044424//intracellular part;GO:0005575//cellular_component;GO:0005622//intracellular;GO:0043226//organelle;GO:0043228//non-membrane-bounded organelle;GO:0043229//intracellular organelle	GO:0005198//structural molecule activity;GO:0005515//protein binding;GO:0005488//binding;GO:0003674//molecular_function;GO:0008092//cytoskeletal protein binding	GO:0008150//biological_process
ENSG00000173209	259.66	456.33	5.73	12.77	2.22862	1.15615	0.00013687	0.00994194	AHSA2	-	-	-	-	-	-	GO:0030234//enzyme regulator activity;GO:0098772//molecular function regulator;GO:0003674//molecular_function	GO:0050896//response to stimulus;GO:0006950//response to stress;GO:0008150//biological_process
ENSG00000163683	514	869.61	8.43	14.33	1.69988	0.765434	0.0001381	0.00999194	SMIM14	-	-	-	-	-	GO:0005575//cellular_component	-	-
ENSG00000160606	437	220	33.9	21.76	0.641888	-0.639607	0.00014307	0.0103111	TLCD1	-	-	-	-	-	GO:0005575//cellular_component	-	-
ENSG00000179294	469	238	8.25	4.48	0.54303	-0.880895	0.000143843	0.0103265	C17orf96	-	-	-	-	-	-	-	-
ENSG00000167680	916.98	1523.19	14.04	25.29	1.80128	0.849024	0.000146006	0.0104411	SEMA6B	sema domain, transmembrane domain (TM), and cytoplasmic domain, (semaphorin) 6B [Source:HGNC Symbol;Acc:10739]	Organismal Systems	Development	ko04360//Axon guidance	K06842	GO:0016020//membrane;GO:0005575//cellular_component;GO:0071944//cell periphery;GO:0044464//cell part;GO:0005623//cell;GO:0005886//plasma membrane	GO:0003674//molecular_function	GO:0044767//single-organism developmental process;GO:0008150//biological_process;GO:0030154//cell differentiation;GO:0044763//single-organism cellular process;GO:0009987//cellular process;GO:0032502//developmental process;GO:0048869//cellular developmental process;GO:0044699//single-organism process;GO:0048856//anatomical structure development
ENSG00000138658	225	397.72	4.12	8.03	1.94903	0.962756	0.000147017	0.0104728	C4orf21	chromosome 4 open reading frame 21 [Source:HGNC Symbol;Acc:25654]	-	-	-	-	GO:0005575//cellular_component	GO:0043167//ion binding;GO:0003674//molecular_function;GO:0005488//binding	-
ENSG00000099625	379	189	7.23	3.69	0.510373	-0.970375	0.00014955	0.0105689	C19orf26	-	-	-	-	-	GO:0005575//cellular_component	-	-
ENSG00000170190	116	219	4.14	8.97	2.16667	1.11548	0.000150206	0.0105689	SLC16A5	solute carrier family 16 (monocarboxylate transporter), member 5 [Source:HGNC Symbol;Acc:10926]	-	-	-	-	GO:0005623//cell;GO:0016020//membrane;GO:0071944//cell periphery;GO:0005886//plasma membrane;GO:0005575//cellular_component;GO:0044464//cell part	GO:0022857//transmembrane transporter activity;GO:0003674//molecular_function;GO:0005215//transporter activity	GO:0051179//localization;GO:0006810//transport;GO:0055085//transmembrane transport;GO:0008150//biological_process;GO:0051234//establishment of localization
ENSG00000267374	50	109	1.28	3.04	2.375	1.24793	0.000150657	0.0105689	-	-	-	-	-	-	-	-	-
ENSG00000184281	1041	553	43.29	25.33	0.585124	-0.773187	0.000151933	0.010618	TSSC4	-	-	-	-	-	-	-	-
ENSG00000120437	1777.55	958.94	47.8	26.83	0.561297	-0.833164	0.000153311	0.0106739	ACAT2	acetyl-CoA acetyltransferase 2 [Source:HGNC Symbol;Acc:94]	Metabolism;Organismal Systems	Lipid metabolism;Metabolism of terpenoids and polyketides;Amino acid metabolism;Digestive system;Global and Overview;Carbohydrate metabolism	ko01200//Carbon metabolism;ko00310//Lysine degradation;ko01212//Fatty acid metabolism;ko00280//Valine, leucine and isoleucine degradation;ko04975//Fat digestion and absorption;ko00071//Fatty acid degradation;ko00620//Pyruvate metabolism;ko00380//Tryptophan metabolism;ko00630//Glyoxylate and dicarboxylate metabolism;ko00650//Butanoate metabolism;ko00640//Propanoate metabolism;ko00900//Terpenoid ba…	K00626	GO:0044422//organelle part;GO:0044424//intracellular part;GO:0044446//intracellular organelle part;GO:0031974//membrane-enclosed lumen;GO:0044428//nuclear part;GO:0043232//intracellular non-membrane-bounded organelle;GO:0005622//intracellular;GO:0031981//nuclear lumen;GO:0043228//non-membrane-bounded organelle;GO:0044464//cell part;GO:0043231//intracellular membrane-bounded organelle;GO:0043229//…	GO:0003674//molecular_function;GO:0016740//transferase activity;GO:0016746//transferase activity, transferring acyl groups;GO:0003824//catalytic activity	GO:0008150//biological_process;GO:0044699//single-organism process;GO:0044710//single-organism metabolic process;GO:0008152//metabolic process;GO:0044238//primary metabolic process;GO:0006629//lipid metabolic process;GO:0071704//organic substance metabolic process
ENSG00000184465	191	341	9.89	17.93	1.81294	0.858333	0.000157228	0.0108428	WDR27	WD repeat domain 27 [Source:HGNC Symbol;Acc:21248]	-	-	-	-	-	GO:0003674//molecular_function	-
ENSG00000130066	721	1200	51.81	94.28	1.81973	0.863721	0.000158317	0.0108428	SAT1	spermidine/spermine N1-acetyltransferase 1 [Source:HGNC Symbol;Acc:10540]	Metabolism	Amino acid metabolism	ko00330//Arginine and proline metabolism	K00657	GO:0044424//intracellular part;GO:0005737//cytoplasm;GO:0044444//cytoplasmic part;GO:0005622//intracellular;GO:0005623//cell;GO:0044464//cell part;GO:0005829//cytosol;GO:0005575//cellular_component	GO:0016746//transferase activity, transferring acyl groups;GO:0005488//binding;GO:0016740//transferase activity;GO:0003674//molecular_function;GO:0003824//catalytic activity;GO:0043167//ion binding	GO:0044710//single-organism metabolic process;GO:0048856//anatomical structure development;GO:0044237//cellular metabolic process;GO:0006807//nitrogen compound metabolic process;GO:0008152//metabolic process;GO:0044699//single-organism process;GO:0034641//cellular nitrogen compound metabolic process;GO:0009987//cellular process;GO:0008150//biological_process;GO:0032502//developmental process;GO:0…
ENSG00000270012	15	47	0.32	1.07	3.34375	1.74147	0.000158433	0.0108428	-	-	-	-	-	-	-	-	-
ENSG00000154734	1374	737.07	18.28	11.65	0.637309	-0.649936	0.000158696	0.0108428	ADAMTS1	ADAM metallopeptidase with thrombospondin type 1 motif, 1 [Source:HGNC Symbol;Acc:217]	-	-	-	-	GO:0005737//cytoplasm;GO:0044464//cell part;GO:0031012//extracellular matrix;GO:0005578//proteinaceous extracellular matrix;GO:0005623//cell;GO:0005575//cellular_component;GO:0043226//organelle;GO:0005576//extracellular region;GO:0044421//extracellular region part;GO:0005622//intracellular;GO:0044424//intracellular part	GO:0003824//catalytic activity;GO:0008233//peptidase activity;GO:0016787//hydrolase activity;GO:0003674//molecular_function;GO:0043167//ion binding;GO:0005488//binding	GO:0007154//cell communication;GO:0065007//biological regulation;GO:0032502//developmental process;GO:0009653//anatomical structure morphogenesis;GO:0050794//regulation of cellular process;GO:0051716//cellular response to stimulus;GO:0007165//signal transduction;GO:0044763//single-organism cellular process;GO:0044700//single organism signaling;GO:0050789//regulation of biological process;GO:00488…
ENSG00000205609	53.02	14.58	0.98	0.29	0.295918	-1.75673	0.000159196	0.0108428	EIF3CL	eukaryotic translation initiation factor 3, subunit C-like [Source:HGNC Symbol;Acc:26347]	Genetic Information Processing	Translation	ko03013//RNA transport;ko03013//RNA transport	K03252	GO:0005623//cell;GO:0032991//macromolecular complex;GO:0005622//intracellular;GO:0043234//protein complex;GO:0005737//cytoplasm;GO:0005575//cellular_component;GO:0044424//intracellular part;GO:0044464//cell part	GO:0003676//nucleic acid binding;GO:0097159//organic cyclic compound binding;GO:0005488//binding;GO:0008135//translation factor activity, RNA binding;GO:0003674//molecular_function;GO:1901363//heterocyclic compound binding;GO:0003723//RNA binding	GO:0006412//translation;GO:0010467//gene expression;GO:0044249//cellular biosynthetic process;GO:0016043//cellular component organization;GO:0006518//peptide metabolic process;GO:0009987//cellular process;GO:0044085//cellular component biogenesis;GO:0008152//metabolic process;GO:0043604//amide biosynthetic process;GO:0043170//macromolecule metabolic process;GO:0022618//ribonucleoprotein complex a…
ENSG00000232593	16	49	1.58	4.75	3.00633	1.588	0.000159262	0.0108428	-	-	-	-	-	-	-	-	-
ENSG00000197355	1093	584	19.07	10.05	0.527006	-0.924109	0.000171915	0.0116171	UAP1L1	UDP-N-acteylglucosamine pyrophosphorylase 1-like 1 [Source:HGNC Symbol;Acc:28082]	Metabolism	Carbohydrate metabolism	ko00520//Amino sugar and nucleotide sugar metabolism	K00972	-	GO:0016779//nucleotidyltransferase activity;GO:0016740//transferase activity;GO:0003674//molecular_function;GO:0003824//catalytic activity;GO:0016772//transferase activity, transferring phosphorus-containing groups	GO:0008150//biological_process
ENSG00000204876	56	119	1.29	2.93	2.27132	1.18353	0.000171977	0.0116171	AC021218.2	-	-	-	-	-	-	-	-
ENSG00000205336	204	362	4.61	11.7	2.53796	1.34367	0.000172833	0.0116171	GPR56	G protein-coupled receptor 56 [Source:HGNC Symbol;Acc:4512]	-	-	-	-	GO:0005623//cell;GO:0044464//cell part;GO:0005575//cellular_component;GO:0016020//membrane;GO:0005886//plasma membrane;GO:0071944//cell periphery;GO:0005576//extracellular region	GO:0004871//signal transducer activity;GO:0003674//molecular_function	GO:0023052//signaling;GO:0051674//localization of cell;GO:0007154//cell communication;GO:0050794//regulation of cellular process;GO:0006928//movement of cell or subcellular component;GO:0048870//cell motility;GO:0044767//single-organism developmental process;GO:0007267//cell-cell signaling;GO:0044763//single-organism cellular process;GO:0009653//anatomical structure morphogenesis;GO:0050789//regu…
ENSG00000142178	1373	739	16.05	9.51	0.592523	-0.755056	0.000173421	0.0116171	SIK1	salt-inducible kinase 1 [Source:HGNC Symbol;Acc:11142]	Organismal Systems	Endocrine system	ko04922//Glucagon signaling pathway	K19008	GO:0005634//nucleus;GO:0005737//cytoplasm;GO:0005623//cell;GO:0005622//intracellular;GO:0043226//organelle;GO:0005829//cytosol;GO:0043229//intracellular organelle;GO:0044424//intracellular part;GO:0043231//intracellular membrane-bounded organelle;GO:0044464//cell part;GO:0005575//cellular_component;GO:0043227//membrane-bounded organelle;GO:0044444//cytoplasmic part	GO:0005515//protein binding;GO:0016301//kinase activity;GO:0019899//enzyme binding;GO:0000988//transcription factor activity, protein binding;GO:0005488//binding;GO:0003824//catalytic activity;GO:0016740//transferase activity;GO:0016772//transferase activity, transferring phosphorus-containing groups;GO:0003674//molecular_function;GO:0043167//ion binding	GO:0019538//protein metabolic process;GO:0008150//biological_process;GO:0023052//signaling;GO:0032502//developmental process;GO:0071704//organic substance metabolic process;GO:0043412//macromolecule modification;GO:0044237//cellular metabolic process;GO:0050789//regulation of biological process;GO:0044700//single organism signaling;GO:0044699//single-organism process;GO:0044260//cellular macromol…
ENSG00000173432	1053.33	1731.04	167.39	312.17	1.86493	0.899119	0.000173785	0.0116171	SAA1	serum amyloid A1 [Source:HGNC Symbol;Acc:10513]	-	-	-	-	GO:0097708//intracellular vesicle;GO:0031410//cytoplasmic vesicle;GO:0031982//vesicle;GO:0031988//membrane-bounded vesicle;GO:0044424//intracellular part;GO:0043229//intracellular organelle;GO:0005622//intracellular;GO:0016023//cytoplasmic, membrane-bounded vesicle;GO:0043227//membrane-bounded organelle;GO:0044421//extracellular region part;GO:0043226//organelle;GO:0005623//cell;GO:0044444//cytop…	GO:0003674//molecular_function	GO:0006950//response to stress;GO:0009987//cellular process;GO:0044699//single-organism process;GO:0008150//biological_process;GO:0006928//movement of cell or subcellular component;GO:0051674//localization of cell;GO:0048870//cell motility;GO:0065007//biological regulation;GO:0050896//response to stimulus;GO:0040011//locomotion;GO:0042592//homeostatic process;GO:0065008//regulation of biological …
ENSG00000167972	113	214	1.29	2.21	1.71318	0.776675	0.000175904	0.0117163	ABCA3	ATP-binding cassette, sub-family A (ABC1), member 3 [Source:HGNC Symbol;Acc:33]	Environmental Information Processing	Membrane transport	ko02010//ABC transporters	K05643	GO:0043227//membrane-bounded organelle;GO:0005737//cytoplasm;GO:0005623//cell;GO:0044424//intracellular part;GO:0005886//plasma membrane;GO:0031410//cytoplasmic vesicle;GO:0097708//intracellular vesicle;GO:0043229//intracellular organelle;GO:0016023//cytoplasmic, membrane-bounded vesicle;GO:0031988//membrane-bounded vesicle;GO:0016020//membrane;GO:0043231//intracellular membrane-bounded organelle…	GO:0017111//nucleoside-triphosphatase activity;GO:0016462//pyrophosphatase activity;GO:0016818//hydrolase activity, acting on acid anhydrides, in phosphorus-containing anhydrides;GO:0005488//binding;GO:0003824//catalytic activity;GO:0003674//molecular_function;GO:0016787//hydrolase activity;GO:0022857//transmembrane transporter activity;GO:0043167//ion binding;GO:0005215//transporter activity;GO:…	GO:0008150//biological_process;GO:0055085//transmembrane transport;GO:0051234//establishment of localization;GO:0006810//transport;GO:0051179//localization
ENSG00000133812	748.05	1240.19	7.73	12.59	1.62872	0.703738	0.000176788	0.0117201	SBF2	SET binding factor 2 [Source:HGNC Symbol;Acc:2135]	-	-	-	-	GO:0005622//intracellular;GO:0044464//cell part;GO:0005773//vacuole;GO:0043231//intracellular membrane-bounded organelle;GO:0044424//intracellular part;GO:0005623//cell;GO:0043229//intracellular organelle;GO:0043226//organelle;GO:0005575//cellular_component;GO:0005737//cytoplasm;GO:0043227//membrane-bounded organelle;GO:0044444//cytoplasmic part	GO:0016791//phosphatase activity;GO:0016788//hydrolase activity, acting on ester bonds;GO:0003674//molecular_function;GO:0003824//catalytic activity;GO:0008289//lipid binding;GO:0019899//enzyme binding;GO:0016787//hydrolase activity;GO:0005488//binding;GO:0030234//enzyme regulator activity;GO:0042578//phosphoric ester hydrolase activity;GO:0005515//protein binding;GO:0098772//molecular function r…	GO:0016043//cellular component organization;GO:0032501//multicellular organismal process;GO:0009987//cellular process;GO:0003008//system process;GO:0043933//macromolecular complex subunit organization;GO:0008150//biological_process;GO:0006461//protein complex assembly;GO:0050877//neurological system process;GO:0044085//cellular component biogenesis;GO:0048856//anatomical structure development;GO:…
ENSG00000138074	691.59	362.77	21.4	12.94	0.604673	-0.725773	0.000177231	0.0117201	SLC5A6	solute carrier family 5 (sodium/multivitamin and iodide cotransporter), member 6 [Source:HGNC Symbol;Acc:11041]	Organismal Systems	Digestive system	ko04977//Vitamin digestion and absorption	K14386	GO:0005623//cell;GO:0044464//cell part;GO:0005886//plasma membrane;GO:0043226//organelle;GO:0016020//membrane;GO:0005575//cellular_component;GO:0071944//cell periphery	GO:0005215//transporter activity;GO:0003674//molecular_function;GO:0022857//transmembrane transporter activity	GO:0051186//cofactor metabolic process;GO:0043436//oxoacid metabolic process;GO:0006810//transport;GO:0044699//single-organism process;GO:0006082//organic acid metabolic process;GO:0019752//carboxylic acid metabolic process;GO:1901564//organonitrogen compound metabolic process;GO:0044763//single-organism cellular process;GO:0044238//primary metabolic process;GO:0008152//metabolic process;GO:00099…
ENSG00000128833	780.97	1291.99	7.52	11.95	1.5891	0.668206	0.000182646	0.0120351	MYO5C	myosin VC [Source:HGNC Symbol;Acc:7604]	-	-	-	-	GO:0043229//intracellular organelle;GO:0043232//intracellular non-membrane-bounded organelle;GO:0005575//cellular_component;GO:0044464//cell part;GO:0044424//intracellular part;GO:0043228//non-membrane-bounded organelle;GO:0005623//cell;GO:0005856//cytoskeleton;GO:0043226//organelle;GO:0032991//macromolecular complex;GO:0043234//protein complex;GO:0005622//intracellular	GO:0043167//ion binding;GO:0008092//cytoskeletal protein binding;GO:0005515//protein binding;GO:0003674//molecular_function;GO:0005488//binding	-
ENSG00000127533	32	78	0.52	2.13	4.09615	2.03427	0.000185746	0.0121957	F2RL3	coagulation factor II (thrombin) receptor-like 3 [Source:HGNC Symbol;Acc:3540]	Organismal Systems;Human Diseases;Environmental Information Processing	Signal transduction;Cancers;Immune system;Signaling molecules and interaction	ko05200//Pathways in cancer;ko04080//Neuroactive ligand-receptor interaction;ko04015//Rap1 signaling pathway;ko04611//Platelet activation	K04236	GO:0044464//cell part;GO:0071944//cell periphery;GO:0005575//cellular_component;GO:0005886//plasma membrane;GO:0005623//cell;GO:0016020//membrane;GO:0005576//extracellular region	GO:0003674//molecular_function;GO:0004871//signal transducer activity	GO:0051716//cellular response to stimulus;GO:0009987//cellular process;GO:0023052//signaling;GO:0050794//regulation of cellular process;GO:0008150//biological_process;GO:0044763//single-organism cellular process;GO:0050789//regulation of biological process;GO:0065007//biological regulation;GO:0044700//single organism signaling;GO:0050896//response to stimulus;GO:0044699//single-organism process;G…
ENSG00000267125	0	14.29	0.001	4.5	4500	12.1357	0.000187	0.0122346	-	-	-	-	-	-	-	-	-
ENSG00000134815	1355	731	18.67	11.91	0.637922	-0.648549	0.000189293	0.0123408	DHX34	-	-	-	-	-	-	GO:0016462//pyrophosphatase activity;GO:0003824//catalytic activity;GO:0003723//RNA binding;GO:1901363//heterocyclic compound binding;GO:0016787//hydrolase activity;GO:0005488//binding;GO:0004386//helicase activity;GO:0016817//hydrolase activity, acting on acid anhydrides;GO:0097159//organic cyclic compound binding;GO:0017111//nucleoside-triphosphatase activity;GO:0003676//nucleic acid binding;GO…	-
XLOC_017605	91.21	34.94	1.14	0.47	0.412281	-1.2783	0.000192717	0.0125198	TCONS_00158893	PREDICTED: cell adhesion molecule-related/down-regulated by oncogenes isoform X1 [Macaca fascicularis]	-	-	-	-	GO:0044425//membrane part;GO:0031224//intrinsic component of membrane;GO:0016020//membrane	-	GO:0007165//signal transduction;GO:0065007//biological regulation;GO:0007275//multicellular organism development;GO:0048856//anatomical structure development;GO:0050794//regulation of cellular process;GO:0050896//response to stimulus;GO:0061061//muscle structure development;GO:0048731//system development;GO:0009653//anatomical structure morphogenesis;GO:0007166//cell surface receptor signaling pa…
ENSG00000204406	132	243	5.26	11.09	2.10837	1.07612	0.000196168	0.0126993	MBD5	methyl-CpG binding domain protein 5 [Source:HGNC Symbol;Acc:20444]	-	-	-	-	GO:0005623//cell;GO:0044464//cell part;GO:0005694//chromosome;GO:0043229//intracellular organelle;GO:0005622//intracellular;GO:0005634//nucleus;GO:0043226//organelle;GO:0043232//intracellular non-membrane-bounded organelle;GO:0005575//cellular_component;GO:0043228//non-membrane-bounded organelle;GO:0043231//intracellular membrane-bounded organelle;GO:0043227//membrane-bounded organelle;GO:0044424…	GO:0005488//binding;GO:0003676//nucleic acid binding;GO:0097159//organic cyclic compound binding;GO:0003677//DNA binding;GO:1901363//heterocyclic compound binding;GO:0003674//molecular_function	-
ENSG00000111424	491	253	6.78	3.68	0.542773	-0.88158	0.000203688	0.01314	VDR	vitamin D (1,25- dihydroxyvitamin D3) receptor [Source:HGNC Symbol;Acc:12679]	Organismal Systems;Human Diseases	Digestive system;Excretory system;Infectious diseases	ko05152//Tuberculosis;ko04978//Mineral absorption;ko04961//Endocrine and other factor-regulated calcium reabsorption	K08539	GO:0043226//organelle;GO:0043233//organelle lumen;GO:0005575//cellular_component;GO:0044464//cell part;GO:0043229//intracellular organelle;GO:0044446//intracellular organelle part;GO:0031981//nuclear lumen;GO:0044422//organelle part;GO:0044428//nuclear part;GO:0005634//nucleus;GO:0031974//membrane-enclosed lumen;GO:0070013//intracellular organelle lumen;GO:0005622//intracellular;GO:0043231//intra…	GO:0097159//organic cyclic compound binding;GO:0008289//lipid binding;GO:0001071//nucleic acid binding transcription factor activity;GO:0005488//binding;GO:0043167//ion binding;GO:0003677//DNA binding;GO:0005515//protein binding;GO:1901363//heterocyclic compound binding;GO:0004871//signal transducer activity;GO:0003674//molecular_function;GO:0003676//nucleic acid binding;GO:0008134//transcription…	GO:0044237//cellular metabolic process;GO:0065007//biological regulation;GO:0032502//developmental process;GO:0050896//response to stimulus;GO:0016043//cellular component organization;GO:0048869//cellular developmental process;GO:0009653//anatomical structure morphogenesis;GO:0065008//regulation of biological quality;GO:0007165//signal transduction;GO:0050794//regulation of cellular process;GO:00…
ENSG00000198933	194	90	4.39	2.78	0.633257	-0.659136	0.000208475	0.0134019	TBKBP1	TBK1 binding protein 1 [Source:HGNC Symbol;Acc:30140]	Organismal Systems	Immune system	ko04622//RIG-I-like receptor signaling pathway	K12652	-	GO:0003674//molecular_function	GO:0050896//response to stimulus;GO:0002376//immune system process;GO:0006950//response to stress;GO:0008150//biological_process
ENSG00000065413	140.2	256	3.53	9.05	2.56374	1.35825	0.000210017	0.0134521	ANKRD44	-	-	-	-	-	-	GO:0003674//molecular_function	-
ENSG00000204175	19	54	0.28	0.66	2.35714	1.23704	0.000210713	0.0134521	GPRIN2	G protein regulated inducer of neurite outgrowth 2 [Source:HGNC Symbol;Acc:23730]	-	-	-	-	-	GO:0003674//molecular_function	-
ENSG00000133639	1297.97	2109.97	31.07	54.16	1.74316	0.801705	0.000213173	0.0135204	BTG1	B-cell translocation gene 1, anti-proliferative [Source:HGNC Symbol;Acc:1130]	Genetic Information Processing	Folding, sorting and degradation	ko03018//RNA degradation	K14443	GO:0005634//nucleus;GO:0043229//intracellular organelle;GO:0043231//intracellular membrane-bounded organelle;GO:0043227//membrane-bounded organelle;GO:0044464//cell part;GO:0005622//intracellular;GO:0043226//organelle;GO:0005623//cell;GO:0005575//cellular_component;GO:0005737//cytoplasm;GO:0044424//intracellular part	GO:0000988//transcription factor activity, protein binding;GO:0003674//molecular_function;GO:0005488//binding;GO:0019899//enzyme binding;GO:0005515//protein binding	GO:0009987//cellular process;GO:0006928//movement of cell or subcellular component;GO:0048870//cell motility;GO:0051179//localization;GO:0008150//biological_process;GO:0051674//localization of cell;GO:0040011//locomotion;GO:0044763//single-organism cellular process;GO:0044699//single-organism process
ENSG00000128573	84	164	0.87	2.02	2.32184	1.21527	0.000213248	0.0135204	FOXP2	-	-	-	-	-	GO:0005737//cytoplasm;GO:0005634//nucleus;GO:0044424//intracellular part;GO:0043227//membrane-bounded organelle;GO:0005575//cellular_component;GO:0043229//intracellular organelle;GO:0044464//cell part;GO:0043231//intracellular membrane-bounded organelle;GO:0005622//intracellular;GO:0043226//organelle;GO:0005623//cell	GO:0003674//molecular_function;GO:1901363//heterocyclic compound binding;GO:0003677//DNA binding;GO:0043167//ion binding;GO:0097159//organic cyclic compound binding;GO:0005488//binding;GO:0001071//nucleic acid binding transcription factor activity;GO:0003676//nucleic acid binding	GO:0044699//single-organism process;GO:0008152//metabolic process;GO:0006807//nitrogen compound metabolic process;GO:0009790//embryo development;GO:0044767//single-organism developmental process;GO:0009987//cellular process;GO:0032502//developmental process;GO:0008150//biological_process;GO:0009058//biosynthetic process;GO:0007275//multicellular organism development;GO:0003008//system process;GO:…
ENSG00000178878	141.47	256.88	2.06	4.35	2.11165	1.07837	0.000223693	0.014134	APOLD1	apolipoprotein L domain containing 1 [Source:HGNC Symbol;Acc:25268]	-	-	-	-	GO:0005886//plasma membrane;GO:0005576//extracellular region;GO:0016020//membrane;GO:0005623//cell;GO:0071944//cell periphery;GO:0044464//cell part;GO:0005575//cellular_component	GO:0005488//binding;GO:0003674//molecular_function;GO:0008289//lipid binding	GO:0048869//cellular developmental process;GO:0051179//localization;GO:0009653//anatomical structure morphogenesis;GO:0044767//single-organism developmental process;GO:0030154//cell differentiation;GO:0032502//developmental process;GO:0044699//single-organism process;GO:0006810//transport;GO:0048856//anatomical structure development;GO:0006950//response to stress;GO:0048646//anatomical structure …
ENSG00000254979	6.26	29.15	0.24	1.83	7.625	2.93074	0.00023063	0.0145226	RP11-872D17.8	-	-	-	-	-	-	-	GO:0008150//biological_process;GO:0002376//immune system process
ENSG00000072310	1454.43	2350.51	27.35	52.21	1.90896	0.932785	0.000235224	0.0147615	SREBF1	-	Organismal Systems;Environmental Information Processing;Human Diseases	Endocrine system;Signal transduction;Endocrine and metabolic diseases	ko04932//Non-alcoholic fatty liver disease (NAFLD);ko04910//Insulin signaling pathway;ko04152//AMPK signaling pathway;ko04931//Insulin resistance	K07197	GO:0043226//organelle;GO:0031988//membrane-bounded vesicle;GO:0043231//intracellular membrane-bounded organelle;GO:0070013//intracellular organelle lumen;GO:0005575//cellular_component;GO:0005635//nuclear envelope;GO:0031974//membrane-enclosed lumen;GO:0044464//cell part;GO:0031975//envelope;GO:0005634//nucleus;GO:0012505//endomembrane system;GO:0005783//endoplasmic reticulum;GO:0044422//organell…	GO:0019899//enzyme binding;GO:0001071//nucleic acid binding transcription factor activity;GO:0003677//DNA binding;GO:0003676//nucleic acid binding;GO:1901363//heterocyclic compound binding;GO:0005488//binding;GO:0003674//molecular_function;GO:0005515//protein binding;GO:0097159//organic cyclic compound binding	GO:0044699//single-organism process;GO:0006629//lipid metabolic process;GO:0007165//signal transduction;GO:0008152//metabolic process;GO:0009987//cellular process;GO:0050896//response to stimulus;GO:0050794//regulation of cellular process;GO:0032502//developmental process;GO:0007154//cell communication;GO:0006950//response to stress;GO:0044763//single-organism cellular process;GO:0044700//single …
ENSG00000076826	100	40	1.4	0.64	0.457143	-1.12928	0.000237637	0.0148624	CAMSAP3	calmodulin regulated spectrin-associated protein family, member 3 [Source:HGNC Symbol;Acc:29307]	-	-	-	-	GO:0044464//cell part;GO:0044422//organelle part;GO:0043234//protein complex;GO:0005815//microtubule organizing center;GO:0005623//cell;GO:0032991//macromolecular complex;GO:0043229//intracellular organelle;GO:0005622//intracellular;GO:0044446//intracellular organelle part;GO:0005575//cellular_component;GO:0044430//cytoskeletal part;GO:0043228//non-membrane-bounded organelle;GO:0044424//intracell…	GO:0005515//protein binding;GO:0005488//binding;GO:0003674//molecular_function;GO:0008092//cytoskeletal protein binding	GO:0016043//cellular component organization;GO:0008150//biological_process;GO:0009987//cellular process;GO:0071840//cellular component organization or biogenesis;GO:0044763//single-organism cellular process;GO:0044699//single-organism process;GO:0007010//cytoskeleton organization;GO:0034330//cell junction organization;GO:0022610//biological adhesion;GO:0006996//organelle organization;GO:0007155//…
ENSG00000165655	388	198	7.4	3.82	0.516216	-0.953953	0.00024322	0.0151601	ZNF503	zinc finger protein 503 [Source:HGNC Symbol;Acc:23589]	-	-	-	-	GO:0005634//nucleus;GO:0043229//intracellular organelle;GO:0044464//cell part;GO:0044424//intracellular part;GO:0043227//membrane-bounded organelle;GO:0005622//intracellular;GO:0043226//organelle;GO:0005623//cell;GO:0005575//cellular_component;GO:0043231//intracellular membrane-bounded organelle	GO:0005488//binding;GO:0043167//ion binding;GO:0003674//molecular_function	GO:0006807//nitrogen compound metabolic process;GO:0034641//cellular nitrogen compound metabolic process;GO:0009987//cellular process;GO:0009058//biosynthetic process;GO:0044237//cellular metabolic process;GO:0008152//metabolic process;GO:0008150//biological_process
ENSG00000124920	147	266	1.76	3.31	1.88068	0.911256	0.000249135	0.0154765	MYRF	-	-	-	-	-	GO:0044424//intracellular part;GO:0005634//nucleus;GO:0012505//endomembrane system;GO:0043226//organelle;GO:0043227//membrane-bounded organelle;GO:0005783//endoplasmic reticulum;GO:0005575//cellular_component;GO:0044464//cell part;GO:0005737//cytoplasm;GO:0005623//cell;GO:0005622//intracellular;GO:0043231//intracellular membrane-bounded organelle;GO:0044444//cytoplasmic part;GO:0043229//intracell…	GO:0001071//nucleic acid binding transcription factor activity;GO:1901363//heterocyclic compound binding;GO:0097159//organic cyclic compound binding;GO:0003676//nucleic acid binding;GO:0003824//catalytic activity;GO:0003677//DNA binding;GO:0016787//hydrolase activity;GO:0008233//peptidase activity;GO:0003674//molecular_function;GO:0005488//binding	GO:0044767//single-organism developmental process;GO:0016043//cellular component organization;GO:0032501//multicellular organismal process;GO:0010256//endomembrane system organization;GO:0032502//developmental process;GO:0009987//cellular process;GO:0048869//cellular developmental process;GO:0044699//single-organism process;GO:0008152//metabolic process;GO:0050877//neurological system process;GO:…
ENSG00000266753	23	60	0.87	2.45	2.81609	1.49369	0.000252326	0.0155465	-	-	-	-	-	-	-	-	-
ENSG00000139269	1	17	0.02	0.44	22	4.45943	0.000252789	0.0155465	INHBE	inhibin, beta E [Source:HGNC Symbol;Acc:24029]	Cellular Processes;Environmental Information Processing	Signal transduction;Signaling molecules and interaction;Cellular commiunity	ko04060//Cytokine-cytokine receptor interaction;ko04550//Signaling pathways regulating pluripotency of stem cells;ko04350//TGF-beta signaling pathway	K04667	GO:0005576//extracellular region;GO:0005575//cellular_component	GO:0003674//molecular_function	GO:0008150//biological_process;GO:0040007//growth
XLOC_002876	1	17	0.05	0.99	19.8	4.30743	0.000252789	0.0155465	TCONS_00023635	-	-	-	-	-	-	-	-
ENSG00000135069	2533	4059	70.53	122.91	1.74266	0.801293	0.000255158	0.0156401	PSAT1	phosphoserine aminotransferase 1 [Source:HGNC Symbol;Acc:19129]	Metabolism	Global and Overview;Amino acid metabolism;Metabolism of cofactors and vitamins	ko01200//Carbon metabolism;ko01230//Biosynthesis of amino acids;ko00260//Glycine, serine and threonine metabolism;ko00750//Vitamin B6 metabolism	K00831	GO:0005829//cytosol;GO:0005575//cellular_component;GO:0005623//cell;GO:0044444//cytoplasmic part;GO:0044464//cell part;GO:0005622//intracellular;GO:0044424//intracellular part;GO:0005737//cytoplasm	GO:0005488//binding;GO:0043167//ion binding;GO:0003674//molecular_function	GO:0008150//biological_process;GO:0044281//small molecule metabolic process;GO:0044237//cellular metabolic process;GO:0019752//carboxylic acid metabolic process;GO:0006520//cellular amino acid metabolic process;GO:0043436//oxoacid metabolic process;GO:1901564//organonitrogen compound metabolic process;GO:0044710//single-organism metabolic process;GO:0006082//organic acid metabolic process;GO:0044…
ENSG00000130024	1407.8	2269.72	37.6	60.15	1.59973	0.677832	0.00025731	0.0157197	PHF10	PHD finger protein 10 [Source:HGNC Symbol;Acc:18250]	-	-	-	-	GO:0044464//cell part;GO:0005575//cellular_component;GO:0043234//protein complex;GO:0005634//nucleus;GO:0043227//membrane-bounded organelle;GO:0043229//intracellular organelle;GO:0044424//intracellular part;GO:0032991//macromolecular complex;GO:0005623//cell;GO:0043226//organelle;GO:0005622//intracellular;GO:0043231//intracellular membrane-bounded organelle	GO:0043167//ion binding;GO:0003674//molecular_function;GO:0005488//binding	GO:0009058//biosynthetic process;GO:0044237//cellular metabolic process;GO:0032502//developmental process;GO:0034641//cellular nitrogen compound metabolic process;GO:0008150//biological_process;GO:0009987//cellular process;GO:0048856//anatomical structure development;GO:0008152//metabolic process;GO:0006807//nitrogen compound metabolic process
ENSG00000144867	1243	678.11	27.35	15.19	0.555393	-0.848419	0.000263641	0.0160534	SRPRB	-	Genetic Information Processing	Folding, sorting and degradation	ko03060//Protein export	K12272	GO:0032991//macromolecular complex;GO:0005575//cellular_component;GO:0005737//cytoplasm;GO:0005623//cell;GO:0005783//endoplasmic reticulum;GO:0043228//non-membrane-bounded organelle;GO:0044424//intracellular part;GO:0005856//cytoskeleton;GO:0005622//intracellular;GO:0043226//organelle;GO:0012505//endomembrane system;GO:0044444//cytoplasmic part;GO:0005634//nucleus;GO:0043234//protein complex;GO:0…	GO:0043167//ion binding;GO:0016818//hydrolase activity, acting on acid anhydrides, in phosphorus-containing anhydrides;GO:0003674//molecular_function;GO:0003824//catalytic activity;GO:0017111//nucleoside-triphosphatase activity;GO:0016817//hydrolase activity, acting on acid anhydrides;GO:0005488//binding;GO:0016462//pyrophosphatase activity;GO:0016787//hydrolase activity;GO:0003924//GTPase activi…	GO:0006605//protein targeting;GO:0051179//localization;GO:0051716//cellular response to stimulus;GO:0045184//establishment of protein localization;GO:0033036//macromolecule localization;GO:0007165//signal transduction;GO:0009058//biosynthetic process;GO:0006518//peptide metabolic process;GO:0071702//organic substance transport;GO:0006810//transport;GO:0034641//cellular nitrogen compound metabolic…
ENSG00000204103	4	24	0.07	0.43	6.14286	2.61891	0.000264517	0.0160538	MAFB	v-maf avian musculoaponeurotic fibrosarcoma oncogene homolog B [Source:HGNC Symbol;Acc:6408]	-	-	-	-	GO:0005623//cell;GO:0005622//intracellular;GO:0043227//membrane-bounded organelle;GO:0044424//intracellular part;GO:0043231//intracellular membrane-bounded organelle;GO:0032991//macromolecular complex;GO:0044464//cell part;GO:0043229//intracellular organelle;GO:0043226//organelle;GO:0005575//cellular_component;GO:0043234//protein complex;GO:0005634//nucleus	GO:0008134//transcription factor binding;GO:0097159//organic cyclic compound binding;GO:0003676//nucleic acid binding;GO:0005488//binding;GO:0001071//nucleic acid binding transcription factor activity;GO:0005515//protein binding;GO:1901363//heterocyclic compound binding;GO:0003674//molecular_function;GO:0003677//DNA binding	GO:0009987//cellular process;GO:0034641//cellular nitrogen compound metabolic process;GO:0044767//single-organism developmental process;GO:0008152//metabolic process;GO:0009058//biosynthetic process;GO:0032501//multicellular organismal process;GO:0006807//nitrogen compound metabolic process;GO:0044707//single-multicellular organism process;GO:0048856//anatomical structure development;GO:0044237//…
ENSG00000187800	162	288	2.15	3.89	1.8093	0.855433	0.000266004	0.0160911	PEAR1	platelet endothelial aggregation receptor 1 [Source:HGNC Symbol;Acc:33631]	-	-	-	-	GO:0005886//plasma membrane;GO:0005623//cell;GO:0016020//membrane;GO:0005575//cellular_component;GO:0044464//cell part;GO:0071944//cell periphery	GO:0003674//molecular_function	GO:0016192//vesicle-mediated transport;GO:0008150//biological_process;GO:0051234//establishment of localization;GO:0006810//transport;GO:0051179//localization
ENSG00000122711	39	89	17.21	50.69	2.94538	1.55845	0.000269446	0.0161989	SPINK4	serine peptidase inhibitor, Kazal type 4 [Source:HGNC Symbol;Acc:16646]	-	-	-	-	GO:0005575//cellular_component;GO:0005576//extracellular region	GO:0003674//molecular_function;GO:0098772//molecular function regulator;GO:0030234//enzyme regulator activity	-
ENSG00000167550	49	104	2.93	6.42	2.19113	1.13167	0.000269543	0.0161989	RHEBL1	Ras homolog enriched in brain like 1 [Source:HGNC Symbol;Acc:21166]	-	-	-	-	GO:0016020//membrane;GO:0044424//intracellular part;GO:0005737//cytoplasm;GO:0071944//cell periphery;GO:0044464//cell part;GO:0005575//cellular_component;GO:0005622//intracellular;GO:0005623//cell;GO:0005886//plasma membrane	GO:0005488//binding;GO:0016462//pyrophosphatase activity;GO:0043167//ion binding;GO:0003924//GTPase activity;GO:0016818//hydrolase activity, acting on acid anhydrides, in phosphorus-containing anhydrides;GO:0017111//nucleoside-triphosphatase activity;GO:0003824//catalytic activity;GO:0016787//hydrolase activity;GO:0003674//molecular_function;GO:0016817//hydrolase activity, acting on acid anhydrid…	GO:0034641//cellular nitrogen compound metabolic process;GO:0034655//nucleobase-containing compound catabolic process;GO:0046700//heterocycle catabolic process;GO:0051716//cellular response to stimulus;GO:0044238//primary metabolic process;GO:0044700//single organism signaling;GO:1901361//organic cyclic compound catabolic process;GO:0044281//small molecule metabolic process;GO:0009056//catabolic …
ENSG00000064309	508	838	9.65	16.2	1.67876	0.747393	0.000271711	0.0162762	CDON	cell adhesion associated, oncogene regulated [Source:HGNC Symbol;Acc:17104]	-	-	-	-	GO:0044464//cell part;GO:0005623//cell;GO:0016020//membrane;GO:0005575//cellular_component;GO:0071944//cell periphery;GO:0005886//plasma membrane	GO:0003674//molecular_function	GO:0050896//response to stimulus;GO:0048869//cellular developmental process;GO:0044763//single-organism cellular process;GO:0044699//single-organism process;GO:0044707//single-multicellular organism process;GO:0022610//biological adhesion;GO:0048856//anatomical structure development;GO:0007154//cell communication;GO:0030154//cell differentiation;GO:0007275//multicellular organism development;GO:0…
ENSG00000007376	1299	711	45.79	27.55	0.60166	-0.73298	0.000275841	0.0164701	RPUSD1	RNA pseudouridylate synthase domain containing 1 [Source:HGNC Symbol;Acc:14173]	-	-	-	-	GO:0005575//cellular_component	GO:0016853//isomerase activity;GO:0003674//molecular_function;GO:1901363//heterocyclic compound binding;GO:0003723//RNA binding;GO:0003824//catalytic activity;GO:0097159//organic cyclic compound binding;GO:0005488//binding;GO:0003676//nucleic acid binding	GO:0008152//metabolic process;GO:0006807//nitrogen compound metabolic process;GO:0009987//cellular process;GO:0008150//biological_process;GO:0044237//cellular metabolic process;GO:0034641//cellular nitrogen compound metabolic process
ENSG00000145715	2165.66	3463.26	31.64	54.11	1.71018	0.774146	0.000281224	0.0167373	RASA1	RAS p21 protein activator (GTPase activating protein) 1 [Source:HGNC Symbol;Acc:9871]	Organismal Systems;Environmental Information Processing	Signal transduction;Development	ko04010//MAPK signaling pathway;ko04014//Ras signaling pathway;ko04360//Axon guidance	K04352	GO:0044444//cytoplasmic part;GO:0005623//cell;GO:0044464//cell part;GO:0005886//plasma membrane;GO:0044424//intracellular part;GO:0005737//cytoplasm;GO:0005829//cytosol;GO:0016020//membrane;GO:0005622//intracellular;GO:0005575//cellular_component;GO:0071944//cell periphery	GO:0098772//molecular function regulator;GO:0005488//binding;GO:0019899//enzyme binding;GO:0005515//protein binding;GO:0030234//enzyme regulator activity;GO:0003674//molecular_function	GO:0007275//multicellular organism development;GO:0007165//signal transduction;GO:0044763//single-organism cellular process;GO:0032502//developmental process;GO:0030154//cell differentiation;GO:0023052//signaling;GO:0048856//anatomical structure development;GO:0008150//biological_process;GO:0050896//response to stimulus;GO:0051716//cellular response to stimulus;GO:0044707//single-multicellular or…
ENSG00000080298	75	148	0.52	1.36	2.61538	1.38702	0.00028371	0.016831	RFX3	-	-	-	-	-	GO:0043231//intracellular membrane-bounded organelle;GO:0032991//macromolecular complex;GO:0044424//intracellular part;GO:0043229//intracellular organelle;GO:0005622//intracellular;GO:0043226//organelle;GO:0000228//nuclear chromosome;GO:0044422//organelle part;GO:0070013//intracellular organelle lumen;GO:0043234//protein complex;GO:0044446//intracellular organelle part;GO:0005575//cellular_compon…	GO:0003677//DNA binding;GO:0003676//nucleic acid binding;GO:0003674//molecular_function;GO:0005488//binding;GO:0001071//nucleic acid binding transcription factor activity;GO:1901363//heterocyclic compound binding;GO:0097159//organic cyclic compound binding	GO:0000902//cell morphogenesis;GO:0048869//cellular developmental process;GO:0009653//anatomical structure morphogenesis;GO:0006928//movement of cell or subcellular component;GO:0016043//cellular component organization;GO:0048646//anatomical structure formation involved in morphogenesis;GO:0034641//cellular nitrogen compound metabolic process;GO:0008150//biological_process;GO:0051674//localizatio…
ENSG00000181690	114	211	0.97	2.25	2.31959	1.21387	0.000286625	0.016929	PLAG1	pleiomorphic adenoma gene 1 [Source:HGNC Symbol;Acc:9045]	-	-	-	-	GO:0044424//intracellular part;GO:0005623//cell;GO:0005622//intracellular;GO:0043229//intracellular organelle;GO:0043231//intracellular membrane-bounded organelle;GO:0005575//cellular_component;GO:0043227//membrane-bounded organelle;GO:0044464//cell part;GO:0005634//nucleus;GO:0043226//organelle	GO:1901363//heterocyclic compound binding;GO:0003677//DNA binding;GO:0003674//molecular_function;GO:0003676//nucleic acid binding;GO:0097159//organic cyclic compound binding;GO:0043167//ion binding;GO:0001071//nucleic acid binding transcription factor activity;GO:0005488//binding	GO:0006807//nitrogen compound metabolic process;GO:0009987//cellular process;GO:0030154//cell differentiation;GO:0009058//biosynthetic process;GO:0008152//metabolic process;GO:0040007//growth;GO:0000003//reproduction;GO:0044699//single-organism process;GO:0048856//anatomical structure development;GO:0034641//cellular nitrogen compound metabolic process;GO:0044763//single-organism cellular process…
ENSG00000181577	37	9	0.8	0.19	0.2375	-2.074	0.000287197	0.016929	C6orf223	-	-	-	-	-	-	-	-
ENSG00000125089	89	35	1.39	0.92	0.661871	-0.595379	0.00029373	0.017259	SH3TC1	-	-	-	-	-	GO:0005575//cellular_component	GO:0003674//molecular_function	GO:0008150//biological_process
ENSG00000114767	1479	815	59.26	35.26	0.595005	-0.749026	0.000300221	0.0174892	RRP9	ribosomal RNA processing 9, small subunit (SSU) processome component, homolog (yeast) [Source:HGNC Symbol;Acc:16829]	-	-	-	-	GO:0005575//cellular_component;GO:0005623//cell;GO:0043226//organelle;GO:0044424//intracellular part;GO:0043231//intracellular membrane-bounded organelle;GO:0005622//intracellular;GO:0044464//cell part;GO:0043227//membrane-bounded organelle;GO:0005634//nucleus;GO:0043229//intracellular organelle	GO:1901363//heterocyclic compound binding;GO:0003723//RNA binding;GO:0003676//nucleic acid binding;GO:0005488//binding;GO:0097159//organic cyclic compound binding;GO:0003674//molecular_function	GO:0044237//cellular metabolic process;GO:0008150//biological_process;GO:0034641//cellular nitrogen compound metabolic process;GO:0008152//metabolic process;GO:0071840//cellular component organization or biogenesis;GO:0044085//cellular component biogenesis;GO:0042254//ribosome biogenesis;GO:0022613//ribonucleoprotein complex biogenesis;GO:0006807//nitrogen compound metabolic process;GO:0009987//c…
ENSG00000172201	159	73	4	1.97	0.4925	-1.0218	0.000301462	0.0174892	ID4	inhibitor of DNA binding 4, dominant negative helix-loop-helix protein [Source:HGNC Symbol;Acc:5363]	Environmental Information Processing;Cellular Processes	Cellular commiunity;Signal transduction	ko04550//Signaling pathways regulating pluripotency of stem cells;ko04350//TGF-beta signaling pathway	K17695	GO:0044424//intracellular part;GO:0043231//intracellular membrane-bounded organelle;GO:0005575//cellular_component;GO:0005634//nucleus;GO:0005623//cell;GO:0043227//membrane-bounded organelle;GO:0043226//organelle;GO:0005622//intracellular;GO:0044464//cell part;GO:0043229//intracellular organelle;GO:0005737//cytoplasm	GO:0005488//binding;GO:0003674//molecular_function;GO:0005515//protein binding;GO:0000988//transcription factor activity, protein binding;GO:0008134//transcription factor binding	GO:0044699//single-organism process;GO:0048869//cellular developmental process;GO:0030154//cell differentiation;GO:0008283//cell proliferation;GO:0044763//single-organism cellular process;GO:0007049//cell cycle;GO:0048856//anatomical structure development;GO:0008150//biological_process;GO:0032501//multicellular organismal process;GO:0003008//system process;GO:0050877//neurological system process;…
ENSG00000263069	11	39	0.17	0.64	3.76471	1.91254	0.000302407	0.0174892	-	-	-	-	-	-	-	-	-
ENSG00000259305	40.87	10.98	2.18	0.64	0.293578	-1.76818	0.000302407	0.0174892	ZHX1-C8ORF76	-	-	-	-	-	-	-	-
ENSG00000143147	222	381	5.51	10.02	1.81851	0.862758	0.000304297	0.0174892	GPR161	G protein-coupled receptor 161 [Source:HGNC Symbol;Acc:23694]	-	-	-	-	GO:0005886//plasma membrane;GO:0043229//intracellular organelle;GO:0005622//intracellular;GO:0044424//intracellular part;GO:0043227//membrane-bounded organelle;GO:0005768//endosome;GO:0042995//cell projection;GO:0012505//endomembrane system;GO:0005773//vacuole;GO:0044464//cell part;GO:0005737//cytoplasm;GO:0005575//cellular_component;GO:0005623//cell;GO:0005929//cilium;GO:0043226//organelle;GO:00…	GO:0004871//signal transducer activity;GO:0003674//molecular_function	GO:0023052//signaling;GO:0065007//biological regulation;GO:0050794//regulation of cellular process;GO:0009987//cellular process;GO:0044699//single-organism process;GO:0051716//cellular response to stimulus;GO:0007165//signal transduction;GO:0008150//biological_process;GO:0050789//regulation of biological process;GO:0044763//single-organism cellular process;GO:0044700//single organism signaling;GO…
ENSG00000206344	13	41	1.17	2.37	2.02564	1.01838	0.000305088	0.0174892	HCG27	-	-	-	-	-	-	-	-
ENSG00000186868	14	43	0.14	0.44	3.14286	1.65208	0.000305231	0.0174892	MAPT	microtubule-associated protein tau [Source:HGNC Symbol;Acc:6893]	Environmental Information Processing;Human Diseases	Signal transduction;Neurodegenerative diseases	ko04010//MAPK signaling pathway;ko05010//Alzheimer's disease	K04380	GO:0016020//membrane;GO:0044424//intracellular part;GO:0032991//macromolecular complex;GO:0005575//cellular_component;GO:0005623//cell;GO:0043232//intracellular non-membrane-bounded organelle;GO:0043228//non-membrane-bounded organelle;GO:0043231//intracellular membrane-bounded organelle;GO:0043226//organelle;GO:0005737//cytoplasm;GO:0005622//intracellular;GO:0044444//cytoplasmic part;GO:0005634//…	GO:0005198//structural molecule activity;GO:0005515//protein binding;GO:0005488//binding;GO:0008092//cytoskeletal protein binding;GO:0019899//enzyme binding;GO:0003674//molecular_function	GO:0048856//anatomical structure development;GO:0030705//cytoskeleton-dependent intracellular transport;GO:0046907//intracellular transport;GO:0044767//single-organism developmental process;GO:0048870//cell motility;GO:0006928//movement of cell or subcellular component;GO:0051641//cellular localization;GO:0044699//single-organism process;GO:0032502//developmental process;GO:0048869//cellular deve…
ENSG00000109472	172	303	4.63	7.88	1.70194	0.767183	0.000308153	0.0175968	CPE	carboxypeptidase E [Source:HGNC Symbol;Acc:2303]	Human Diseases	Endocrine and metabolic diseases	ko04940//Type I diabetes mellitus	K01294	GO:0043227//membrane-bounded organelle;GO:0005634//nucleus;GO:0005794//Golgi apparatus;GO:0044464//cell part;GO:0097708//intracellular vesicle;GO:0044444//cytoplasmic part;GO:0031982//vesicle;GO:0043231//intracellular membrane-bounded organelle;GO:0005575//cellular_component;GO:0071944//cell periphery;GO:0016020//membrane;GO:0005623//cell;GO:0031410//cytoplasmic vesicle;GO:0005622//intracellular;…	GO:0043167//ion binding;GO:0005488//binding;GO:0008233//peptidase activity;GO:0016787//hydrolase activity;GO:0003824//catalytic activity;GO:0003674//molecular_function	GO:0071704//organic substance metabolic process;GO:0007154//cell communication;GO:0036211//protein modification process;GO:0044237//cellular metabolic process;GO:0006464//cellular protein modification process;GO:0044260//cellular macromolecule metabolic process;GO:0016043//cellular component organization;GO:0044267//cellular protein metabolic process;GO:0048856//anatomical structure development;G…
ENSG00000176681	49.84	104.83	0.66	1.29	1.95455	0.966833	0.000309018	0.0175968	LRRC37A	-	-	-	-	-	GO:0005575//cellular_component	GO:0003674//molecular_function	-
ENSG00000123989	1595	882	32.26	19.93	0.617793	-0.694805	0.000311614	0.0176901	CHPF	chondroitin polymerizing factor [Source:HGNC Symbol;Acc:24291]	Metabolism	Glycan biosynthesis and metabolism	ko00532//Glycosaminoglycan biosynthesis - chondroitin sulfate / dermatan sulfate	K00747	GO:0005794//Golgi apparatus;GO:0005575//cellular_component;GO:0005737//cytoplasm;GO:0043226//organelle;GO:0005739//mitochondrion;GO:0005622//intracellular;GO:0044464//cell part;GO:0043229//intracellular organelle;GO:0012505//endomembrane system;GO:0005829//cytosol;GO:0044424//intracellular part;GO:0005623//cell;GO:0043227//membrane-bounded organelle;GO:0043231//intracellular membrane-bounded orga…	GO:0003674//molecular_function;GO:0016757//transferase activity, transferring glycosyl groups;GO:0016740//transferase activity;GO:0043167//ion binding;GO:0005488//binding;GO:0003824//catalytic activity	GO:0006790//sulfur compound metabolic process;GO:0005975//carbohydrate metabolic process;GO:0009987//cellular process;GO:0044237//cellular metabolic process;GO:0044710//single-organism metabolic process;GO:0044699//single-organism process;GO:0008150//biological_process;GO:0044281//small molecule metabolic process;GO:0071704//organic substance metabolic process;GO:0044238//primary metabolic proces…
ENSG00000104419	4209	6672	98.31	161	1.63768	0.711651	0.00031275	0.0176937	NDRG1	N-myc downstream regulated 1 [Source:HGNC Symbol;Acc:7679]	-	-	-	-	GO:0005829//cytosol;GO:0005623//cell;GO:0044464//cell part;GO:0043234//protein complex;GO:0044424//intracellular part;GO:0005575//cellular_component;GO:0015630//microtubule cytoskeleton;GO:0043227//membrane-bounded organelle;GO:0043231//intracellular membrane-bounded organelle;GO:0005773//vacuole;GO:0005886//plasma membrane;GO:0005634//nucleus;GO:0005815//microtubule organizing center;GO:0016020/…	GO:0008092//cytoskeletal protein binding;GO:0005515//protein binding;GO:0005488//binding;GO:0019899//enzyme binding;GO:0003674//molecular_function	GO:0007154//cell communication;GO:0044699//single-organism process;GO:0044802//single-organism membrane organization;GO:0051716//cellular response to stimulus;GO:0048856//anatomical structure development;GO:0007165//signal transduction;GO:0002376//immune system process;GO:0050877//neurological system process;GO:0003008//system process;GO:0065007//biological regulation;GO:0044767//single-organism …
ENSG00000271303	3364	1882	72.18	43.25	0.599196	-0.738899	0.000313596	0.0176937	SRXN1	sulfiredoxin 1 [Source:HGNC Symbol;Acc:16132]	-	-	-	-	GO:0005575//cellular_component;GO:0005737//cytoplasm;GO:0005829//cytosol;GO:0044424//intracellular part;GO:0005622//intracellular;GO:0044444//cytoplasmic part;GO:0044464//cell part;GO:0005623//cell	GO:0005488//binding;GO:0003824//catalytic activity;GO:0003674//molecular_function;GO:0016491//oxidoreductase activity;GO:0043167//ion binding	GO:0050896//response to stimulus;GO:0006950//response to stress;GO:0008150//biological_process
ENSG00000172638	30	72	1.61	3.46	2.14907	1.10371	0.00031911	0.0179302	EFEMP2	EGF containing fibulin-like extracellular matrix protein 2 [Source:HGNC Symbol;Acc:3219]	-	-	-	-	GO:0005578//proteinaceous extracellular matrix;GO:0005576//extracellular region;GO:0044421//extracellular region part;GO:0031012//extracellular matrix;GO:0005575//cellular_component	GO:0005488//binding;GO:0005198//structural molecule activity;GO:0043167//ion binding;GO:0004871//signal transducer activity;GO:0003674//molecular_function	GO:0044763//single-organism cellular process;GO:0030198//extracellular matrix organization;GO:0043062//extracellular structure organization;GO:0044699//single-organism process;GO:0006950//response to stress;GO:0050896//response to stimulus;GO:0009987//cellular process;GO:0016043//cellular component organization;GO:0008150//biological_process;GO:0071840//cellular component organization or biogenes…
ENSG00000078237	376	194	18.11	10.13	0.559359	-0.838152	0.00031973	0.0179302	C12orf5	chromosome 12 open reading frame 5 [Source:HGNC Symbol;Acc:1185]	Human Diseases;Metabolism	Carbohydrate metabolism;Cancers	ko05230//Central carbon metabolism in cancer;ko00051//Fructose and mannose metabolism	K14634	GO:0005623//cell;GO:0005575//cellular_component;GO:0044464//cell part;GO:0005622//intracellular	GO:0003674//molecular_function;GO:0003824//catalytic activity;GO:0042578//phosphoric ester hydrolase activity;GO:0016787//hydrolase activity;GO:0016791//phosphatase activity;GO:0016788//hydrolase activity, acting on ester bonds	GO:0008150//biological_process
ENSG00000142544	387	200	11.12	6.18	0.555755	-0.847478	0.000321307	0.017964	CTU1	cytosolic thiouridylase subunit 1 [Source:HGNC Symbol;Acc:29590]	Genetic Information Processing	Folding, sorting and degradation	ko04122//Sulfur relay system	K14168	GO:0005737//cytoplasm;GO:0005622//intracellular;GO:0044444//cytoplasmic part;GO:0044464//cell part;GO:0043226//organelle;GO:0044424//intracellular part;GO:0005575//cellular_component;GO:0005739//mitochondrion;GO:0043227//membrane-bounded organelle;GO:0005623//cell;GO:0043229//intracellular organelle;GO:0005829//cytosol;GO:0043231//intracellular membrane-bounded organelle	GO:0003676//nucleic acid binding;GO:0003723//RNA binding;GO:0097159//organic cyclic compound binding;GO:0043167//ion binding;GO:1901363//heterocyclic compound binding;GO:0003674//molecular_function;GO:0005488//binding	GO:0044237//cellular metabolic process;GO:0044238//primary metabolic process;GO:0046483//heterocycle metabolic process;GO:0016070//RNA metabolic process;GO:0071704//organic substance metabolic process;GO:0006139//nucleobase-containing compound metabolic process;GO:0006399//tRNA metabolic process;GO:0006807//nitrogen compound metabolic process;GO:0006725//cellular aromatic compound metabolic proce…
ENSG00000112769	53	110	0.86	2.47	2.87209	1.5221	0.000322904	0.0179987	LAMA4	laminin, alpha 4 [Source:HGNC Symbol;Acc:6484]	Cellular Processes;Environmental Information Processing;Human Diseases	Signal transduction;Signaling molecules and interaction;Cellular commiunity;Cancers;Infectious diseases	ko05200//Pathways in cancer;ko04151//PI3K-Akt signaling pathway;ko04510//Focal adhesion;ko05145//Toxoplasmosis;ko05146//Amoebiasis;ko04512//ECM-receptor interaction;ko05222//Small cell lung cancer;ko05143//African trypanosomiasis	K06241	GO:0043234//protein complex;GO:0005576//extracellular region;GO:0031012//extracellular matrix;GO:0005578//proteinaceous extracellular matrix;GO:0044421//extracellular region part;GO:0005575//cellular_component;GO:0043226//organelle;GO:0032991//macromolecular complex	GO:0016772//transferase activity, transferring phosphorus-containing groups;GO:0016301//kinase activity;GO:0005198//structural molecule activity;GO:0003674//molecular_function;GO:0004871//signal transducer activity;GO:0003824//catalytic activity;GO:0016740//transferase activity	GO:0043170//macromolecule metabolic process;GO:0044767//single-organism developmental process;GO:0044238//primary metabolic process;GO:0030198//extracellular matrix organization;GO:0008152//metabolic process;GO:0044699//single-organism process;GO:0071822//protein complex subunit organization;GO:0009987//cellular process;GO:0044260//cellular macromolecule metabolic process;GO:0044763//single-organ…
ENSG00000243137	92	37	3.8	1.63	0.428947	-1.22113	0.000330333	0.0183573	PSG4	pregnancy specific beta-1-glycoprotein 4 [Source:HGNC Symbol;Acc:9521]	-	-	-	-	GO:0005575//cellular_component;GO:0005576//extracellular region	GO:0003674//molecular_function	GO:0008150//biological_process;GO:0006950//response to stress;GO:0050896//response to stimulus;GO:0000003//reproduction
ENSG00000116701	1031	565	39.67	23.92	0.602975	-0.729831	0.000346967	0.0191076	NCF2	neutrophil cytosolic factor 2 [Source:HGNC Symbol;Acc:7661]	Human Diseases;Cellular Processes;Organismal Systems	Transport and catabolism;Infectious diseases;Development;Immune system	ko04145//Phagosome;ko04380//Osteoclast differentiation;ko05140//Leishmaniasis;ko04670//Leukocyte transendothelial migration	K08010	GO:0043228//non-membrane-bounded organelle;GO:0000323//lytic vacuole;GO:0031988//membrane-bounded vesicle;GO:0016020//membrane;GO:0044424//intracellular part;GO:0043226//organelle;GO:0070013//intracellular organelle lumen;GO:0044464//cell part;GO:0005737//cytoplasm;GO:0005829//cytosol;GO:0005773//vacuole;GO:0044422//organelle part;GO:0044428//nuclear part;GO:0043229//intracellular organelle;GO:00…	GO:0003824//catalytic activity;GO:0019899//enzyme binding;GO:0005488//binding;GO:0016491//oxidoreductase activity;GO:0003674//molecular_function;GO:0005515//protein binding	GO:0044419//interspecies interaction between organisms;GO:0044767//single-organism developmental process;GO:0003013//circulatory system process;GO:0032502//developmental process;GO:0006950//response to stress;GO:0032501//multicellular organismal process;GO:0044699//single-organism process;GO:0051704//multi-organism process;GO:0002376//immune system process;GO:0003008//system process;GO:0007568//a…
ENSG00000153404	389	202	3.49	2.11	0.604585	-0.725984	0.000349818	0.0191076	PLEKHG4B	pleckstrin homology domain containing, family G (with RhoGef domain) member 4B [Source:HGNC Symbol;Acc:29399]	-	-	-	-	-	GO:0003674//molecular_function	GO:0008150//biological_process
ENSG00000270757	97.57	39.68	8.37	3.75	0.448029	-1.15834	0.00035131	0.0191076	HSPE1-MOB4	HSPE1-MOB4 readthrough [Source:HGNC Symbol;Acc:49184]	-	-	-	-	GO:0005794//Golgi apparatus;GO:0044464//cell part;GO:0043226//organelle;GO:0005575//cellular_component;GO:0005737//cytoplasm;GO:0043231//intracellular membrane-bounded organelle;GO:0043227//membrane-bounded organelle;GO:0012505//endomembrane system;GO:0044444//cytoplasmic part;GO:0044424//intracellular part;GO:0005622//intracellular;GO:0043229//intracellular organelle;GO:0005623//cell	GO:0005488//binding;GO:0019899//enzyme binding;GO:0043167//ion binding;GO:0003674//molecular_function;GO:0005515//protein binding	GO:0008150//biological_process;GO:0009987//cellular process;GO:0006457//protein folding
ENSG00000262526	0	12.59	0.001	1.48	1480	10.5314	0.000352487	0.0191076	CTD-2545G14.7	-	-	-	-	-	-	-	-
ENSG00000140835	13	0	0.48	0.001	0.00208333	-8.90689	0.000352487	0.0191076	CHST4	carbohydrate (N-acetylglucosamine 6-O) sulfotransferase 4 [Source:HGNC Symbol;Acc:1972]	Metabolism	Glycan biosynthesis and metabolism	ko00533//Glycosaminoglycan biosynthesis - keratan sulfate	K04746	GO:0005575//cellular_component;GO:0043229//intracellular organelle;GO:0044464//cell part;GO:0005794//Golgi apparatus;GO:0043227//membrane-bounded organelle;GO:0043226//organelle;GO:0005623//cell;GO:0005737//cytoplasm;GO:0044424//intracellular part;GO:0043231//intracellular membrane-bounded organelle;GO:0012505//endomembrane system;GO:0005622//intracellular;GO:0044444//cytoplasmic part	GO:0003674//molecular_function	GO:0043412//macromolecule modification;GO:0009987//cellular process;GO:0040011//locomotion;GO:0022610//biological adhesion;GO:0043170//macromolecule metabolic process;GO:0006790//sulfur compound metabolic process;GO:0050896//response to stimulus;GO:0036211//protein modification process;GO:0048870//cell motility;GO:0051179//localization;GO:0006928//movement of cell or subcellular component;GO:0044…
ENSG00000262456	12.71	0	0.85	0.001	0.00117647	-9.73132	0.000352487	0.0191076	-	-	-	-	-	-	-	-	-
ENSG00000245112	13.1	0	1.03	0.001	0.000970874	-10.0084	0.000352487	0.0191076	-	-	-	-	-	-	-	-	-
ENSG00000267030	12.83	0	2.62	0.001	0.000381679	-11.3554	0.000352487	0.0191076	-	-	-	-	-	-	-	-	-
ENSG00000131095	21	56	1.11	3.34	3.00901	1.58929	0.00035419	0.0191076	GFAP	-	-	-	-	-	GO:0044464//cell part;GO:0005829//cytosol;GO:0044444//cytoplasmic part;GO:0043229//intracellular organelle;GO:0005623//cell;GO:0043234//protein complex;GO:0005622//intracellular;GO:0043232//intracellular non-membrane-bounded organelle;GO:0032991//macromolecular complex;GO:0043226//organelle;GO:0043228//non-membrane-bounded organelle;GO:0005575//cellular_component;GO:0005856//cytoskeleton;GO:00057…	GO:0003674//molecular_function;GO:0005198//structural molecule activity;GO:0005515//protein binding;GO:0019899//enzyme binding;GO:0005488//binding	GO:0032502//developmental process;GO:0044767//single-organism developmental process;GO:0043062//extracellular structure organization;GO:0044699//single-organism process;GO:0048869//cellular developmental process;GO:0009987//cellular process;GO:0030198//extracellular matrix organization;GO:0006996//organelle organization;GO:0016043//cellular component organization;GO:0007010//cytoskeleton organiza…
ENSG00000158406	58	19	9.62	2.82	0.293139	-1.77034	0.00035419	0.0191076	HIST1H4H	histone cluster 1, H4h [Source:HGNC Symbol;Acc:4788]	Human Diseases	Cancers;Immune diseases;Substance dependence	ko05322//Systemic lupus erythematosus;ko05322//Systemic lupus erythematosus;ko05322//Systemic lupus erythematosus;ko05322//Systemic lupus erythematosus;ko05322//Systemic lupus erythematosus;ko05322//Systemic lupus erythematosus;ko05322//Systemic lupus erythematosus;ko05322//Systemic lupus erythematosus;ko05322//Systemic lupus erythematosus;ko05322//Systemic lupus erythematosus;ko05322//Systemic l…	K11254	GO:0031974//membrane-enclosed lumen;GO:0005622//intracellular;GO:0043234//protein complex;GO:0005575//cellular_component;GO:0043227//membrane-bounded organelle;GO:0044446//intracellular organelle part;GO:0005576//extracellular region;GO:0005856//cytoskeleton;GO:0005694//chromosome;GO:0044428//nuclear part;GO:0044422//organelle part;GO:0043228//non-membrane-bounded organelle;GO:0005634//nucleus;GO…	GO:0097159//organic cyclic compound binding;GO:0005488//binding;GO:0003677//DNA binding;GO:0003676//nucleic acid binding;GO:0003674//molecular_function;GO:1901363//heterocyclic compound binding	GO:0008150//biological_process;GO:0065007//biological regulation;GO:0006807//nitrogen compound metabolic process;GO:0008152//metabolic process;GO:0007154//cell communication;GO:1901360//organic cyclic compound metabolic process;GO:0071704//organic substance metabolic process;GO:0044085//cellular component biogenesis;GO:0050789//regulation of biological process;GO:0016043//cellular component organ…
ENSG00000037897	326	167	17.77	11.2	0.630276	-0.665945	0.00036794	0.0197915	METTL1	methyltransferase like 1 [Source:HGNC Symbol;Acc:7030]	-	-	-	-	GO:0043226//organelle;GO:0044464//cell part;GO:0005634//nucleus;GO:0005623//cell;GO:0044424//intracellular part;GO:0005622//intracellular;GO:0005737//cytoplasm;GO:0043231//intracellular membrane-bounded organelle;GO:0005575//cellular_component;GO:0043229//intracellular organelle;GO:0043227//membrane-bounded organelle	GO:0016741//transferase activity, transferring one-carbon groups;GO:0097159//organic cyclic compound binding;GO:0003824//catalytic activity;GO:1901363//heterocyclic compound binding;GO:0003676//nucleic acid binding;GO:0008168//methyltransferase activity;GO:0003674//molecular_function;GO:0016740//transferase activity;GO:0003723//RNA binding;GO:0005488//binding	GO:0044237//cellular metabolic process;GO:0006725//cellular aromatic compound metabolic process;GO:0008150//biological_process;GO:1901360//organic cyclic compound metabolic process;GO:0016070//RNA metabolic process;GO:0009987//cellular process;GO:0034641//cellular nitrogen compound metabolic process;GO:0006807//nitrogen compound metabolic process;GO:0090304//nucleic acid metabolic process;GO:0046…
ENSG00000174744	1475	820	66.31	40.16	0.60564	-0.723467	0.000374588	0.0200905	BRMS1	breast cancer metastasis suppressor 1 [Source:HGNC Symbol;Acc:17262]	-	-	-	-	GO:0043229//intracellular organelle;GO:0044464//cell part;GO:0043227//membrane-bounded organelle;GO:0005737//cytoplasm;GO:0005623//cell;GO:0005634//nucleus;GO:0005575//cellular_component;GO:0044424//intracellular part;GO:0043231//intracellular membrane-bounded organelle;GO:0043226//organelle;GO:0005622//intracellular	GO:0008134//transcription factor binding;GO:0003674//molecular_function;GO:0005488//binding;GO:0005515//protein binding	GO:0006807//nitrogen compound metabolic process;GO:0008219//cell death;GO:0009058//biosynthetic process;GO:0009987//cellular process;GO:0044763//single-organism cellular process;GO:0044699//single-organism process;GO:0008150//biological_process;GO:0044237//cellular metabolic process;GO:0008152//metabolic process;GO:0034641//cellular nitrogen compound metabolic process
ENSG00000184194	99	184	1.38	3.18	2.30435	1.20436	0.000376704	0.0201455	GPR173	G protein-coupled receptor 173 [Source:HGNC Symbol;Acc:18186]	-	-	-	-	GO:0005575//cellular_component;GO:0005623//cell;GO:0044464//cell part;GO:0016020//membrane;GO:0005886//plasma membrane;GO:0071944//cell periphery	GO:0003674//molecular_function;GO:0004871//signal transducer activity	GO:0051716//cellular response to stimulus;GO:0050789//regulation of biological process;GO:0044700//single organism signaling;GO:0044699//single-organism process;GO:0050794//regulation of cellular process;GO:0007165//signal transduction;GO:0044763//single-organism cellular process;GO:0009987//cellular process;GO:0023052//signaling;GO:0065007//biological regulation;GO:0008150//biological_process;GO…
ENSG00000177917	845	1356	19.47	33.48	1.71957	0.782047	0.000380238	0.0202211	ARL6IP6	ADP-ribosylation-like factor 6 interacting protein 6 [Source:HGNC Symbol;Acc:24048]	-	-	-	-	GO:0005575//cellular_component	-	-
ENSG00000103249	2796.31	1573	74.71	48.05	0.643154	-0.636765	0.000382499	0.0202211	CLCN7	chloride channel, voltage-sensitive 7 [Source:HGNC Symbol;Acc:2025]	-	-	-	-	GO:0043227//membrane-bounded organelle;GO:0044464//cell part;GO:0044444//cytoplasmic part;GO:0000323//lytic vacuole;GO:0005623//cell;GO:0005764//lysosome;GO:0005737//cytoplasm;GO:0044424//intracellular part;GO:0005622//intracellular;GO:0043229//intracellular organelle;GO:0005575//cellular_component;GO:0005773//vacuole;GO:0043226//organelle;GO:0043231//intracellular membrane-bounded organelle	GO:0022857//transmembrane transporter activity;GO:0003674//molecular_function;GO:0005215//transporter activity;GO:0005488//binding;GO:0043167//ion binding	GO:0055085//transmembrane transport;GO:0051179//localization;GO:0006810//transport;GO:0051234//establishment of localization;GO:0008150//biological_process
ENSG00000120337	7	30	0.22	0.97	4.40909	2.14048	0.000382556	0.0202211	TNFSF18	tumor necrosis factor (ligand) superfamily, member 18 [Source:HGNC Symbol;Acc:11932]	Environmental Information Processing	Signaling molecules and interaction	ko04060//Cytokine-cytokine receptor interaction	K05479	GO:0005615//extracellular space;GO:0005576//extracellular region;GO:0044421//extracellular region part;GO:0005575//cellular_component;GO:0005886//plasma membrane;GO:0044464//cell part;GO:0005623//cell;GO:0016020//membrane;GO:0071944//cell periphery	GO:0003674//molecular_function	GO:0023052//signaling;GO:0065007//biological regulation;GO:0044700//single organism signaling;GO:0008150//biological_process;GO:0050789//regulation of biological process;GO:0044699//single-organism process;GO:0050896//response to stimulus;GO:0050794//regulation of cellular process;GO:0044763//single-organism cellular process;GO:0009987//cellular process;GO:0008283//cell proliferation;GO:0051716//…
ENSG00000090674	977	537	33.56	20.63	0.61472	-0.701999	0.000382627	0.0202211	MCOLN1	-	Cellular Processes	Transport and catabolism	ko04142//Lysosome	K04992	GO:0005575//cellular_component;GO:0071944//cell periphery;GO:0043231//intracellular membrane-bounded organelle;GO:0044444//cytoplasmic part;GO:0000323//lytic vacuole;GO:0044424//intracellular part;GO:0005764//lysosome;GO:0005768//endosome;GO:0043227//membrane-bounded organelle;GO:0005886//plasma membrane;GO:0043229//intracellular organelle;GO:0012505//endomembrane system;GO:0005623//cell;GO:00160…	GO:0005215//transporter activity;GO:0022857//transmembrane transporter activity;GO:0003674//molecular_function	GO:0065007//biological regulation;GO:0008150//biological_process;GO:0051234//establishment of localization;GO:0006810//transport;GO:0055085//transmembrane transport;GO:0042592//homeostatic process;GO:0051179//localization;GO:0065008//regulation of biological quality
ENSG00000176171	1801	2851	105.04	181.73	1.7301	0.790858	0.000383692	0.0202211	BNIP3	BCL2/adenovirus E1B 19kDa interacting protein 3 [Source:HGNC Symbol;Acc:1084]	Human Diseases;Environmental Information Processing	Infectious diseases;Signal transduction	ko04068//FoxO signaling pathway;ko05134//Legionellosis	K15464	GO:0044422//organelle part;GO:0044464//cell part;GO:0031974//membrane-enclosed lumen;GO:0044444//cytoplasmic part;GO:0043226//organelle;GO:0070013//intracellular organelle lumen;GO:0031967//organelle envelope;GO:0044446//intracellular organelle part;GO:0005635//nuclear envelope;GO:0005654//nucleoplasm;GO:0031981//nuclear lumen;GO:0043229//intracellular organelle;GO:0005575//cellular_component;GO:…	GO:0019899//enzyme binding;GO:0005515//protein binding;GO:0005488//binding;GO:0003674//molecular_function	GO:0009987//cellular process;GO:0051716//cellular response to stimulus;GO:0006259//DNA metabolic process;GO:0044237//cellular metabolic process;GO:0030154//cell differentiation;GO:0032502//developmental process;GO:0002376//immune system process;GO:0044419//interspecies interaction between organisms;GO:0048869//cellular developmental process;GO:0090304//nucleic acid metabolic process;GO:0007165//s…
ENSG00000184489	49	102	2.12	4.64	2.18868	1.13006	0.00038661	0.0202211	PTP4A3	-	-	-	-	-	GO:0005886//plasma membrane;GO:0044444//cytoplasmic part;GO:0043226//organelle;GO:0005575//cellular_component;GO:0005768//endosome;GO:0043229//intracellular organelle;GO:0005737//cytoplasm;GO:0043231//intracellular membrane-bounded organelle;GO:0044424//intracellular part;GO:0005773//vacuole;GO:0005623//cell;GO:0005622//intracellular;GO:0044464//cell part;GO:0016020//membrane;GO:0043227//membrane…	GO:0016788//hydrolase activity, acting on ester bonds;GO:0016791//phosphatase activity;GO:0003674//molecular_function;GO:0016787//hydrolase activity;GO:0003824//catalytic activity;GO:0042578//phosphoric ester hydrolase activity	GO:0043412//macromolecule modification;GO:0009987//cellular process;GO:0006464//cellular protein modification process;GO:0044237//cellular metabolic process;GO:0071704//organic substance metabolic process;GO:0019538//protein metabolic process;GO:0044238//primary metabolic process;GO:0044260//cellular macromolecule metabolic process;GO:0043170//macromolecule metabolic process;GO:0008150//biologica…
ENSG00000108306	95	177	2.5	4.88	1.952	0.964953	0.000386887	0.0202211	FBXL20	F-box and leucine-rich repeat protein 20 [Source:HGNC Symbol;Acc:24679]	-	-	-	-	GO:0005575//cellular_component;GO:0005737//cytoplasm;GO:0044424//intracellular part;GO:0005622//intracellular;GO:0005623//cell;GO:0044464//cell part	GO:0003674//molecular_function	-
ENSG00000188807	1032	569	15.27	9.06	0.59332	-0.753117	0.000399966	0.0208457	TMEM201	-	-	-	-	-	GO:0005622//intracellular;GO:0044446//intracellular organelle part;GO:0005575//cellular_component;GO:0043231//intracellular membrane-bounded organelle;GO:0044422//organelle part;GO:0031967//organelle envelope;GO:0005623//cell;GO:0044464//cell part;GO:0044424//intracellular part;GO:0005635//nuclear envelope;GO:0043226//organelle;GO:0031975//envelope;GO:0005634//nucleus;GO:0043229//intracellular or…	-	-
ENSG00000116679	1274	2021	21.41	33.43	1.56142	0.642859	0.000408563	0.0212338	IVNS1ABP	-	Human Diseases	Infectious diseases	ko05164//Influenza A	K15046	GO:0044428//nuclear part;GO:0005654//nucleoplasm;GO:0043231//intracellular membrane-bounded organelle;GO:0005737//cytoplasm;GO:0044446//intracellular organelle part;GO:0005575//cellular_component;GO:0031981//nuclear lumen;GO:0070013//intracellular organelle lumen;GO:0043233//organelle lumen;GO:0005856//cytoskeleton;GO:0005623//cell;GO:0044424//intracellular part;GO:0043234//protein complex;GO:004…	GO:0003674//molecular_function	GO:0008152//metabolic process;GO:0006807//nitrogen compound metabolic process;GO:0009987//cellular process;GO:0044403//symbiosis, encompassing mutualism through parasitism;GO:0044237//cellular metabolic process;GO:0051704//multi-organism process;GO:0034641//cellular nitrogen compound metabolic process;GO:0044419//interspecies interaction between organisms;GO:0009058//biosynthetic process;GO:00081…
ENSG00000175283	730	398	20.94	12.27	0.58596	-0.771126	0.000418471	0.0216876	DOLK	dolichol kinase [Source:HGNC Symbol;Acc:23406]	Metabolism	Glycan biosynthesis and metabolism	ko00510//N-Glycan biosynthesis	K00902	GO:0044444//cytoplasmic part;GO:0012505//endomembrane system;GO:0005622//intracellular;GO:0043227//membrane-bounded organelle;GO:0005623//cell;GO:0005737//cytoplasm;GO:0005783//endoplasmic reticulum;GO:0043231//intracellular membrane-bounded organelle;GO:0044424//intracellular part;GO:0043226//organelle;GO:0005575//cellular_component;GO:0044464//cell part;GO:0043229//intracellular organelle	GO:0016301//kinase activity;GO:0003824//catalytic activity;GO:0016740//transferase activity;GO:0003674//molecular_function;GO:0016772//transferase activity, transferring phosphorus-containing groups	GO:0005975//carbohydrate metabolic process;GO:0044267//cellular protein metabolic process;GO:0044238//primary metabolic process;GO:0044710//single-organism metabolic process;GO:0009987//cellular process;GO:0044699//single-organism process;GO:0006464//cellular protein modification process;GO:0043412//macromolecule modification;GO:0006629//lipid metabolic process;GO:0019538//protein metabolic proce…
ENSG00000100027	4.39	23.3	0.09	0.32	3.55556	1.83007	0.000421961	0.0217741	YPEL1	-	-	-	-	-	GO:0044424//intracellular part;GO:0044464//cell part;GO:0043231//intracellular membrane-bounded organelle;GO:0005622//intracellular;GO:0005575//cellular_component;GO:0005634//nucleus;GO:0043227//membrane-bounded organelle;GO:0005623//cell;GO:0043226//organelle;GO:0043229//intracellular organelle	-	GO:0008150//biological_process
ENSG00000135205	29	69	0.61	1.81	2.96721	1.56911	0.0004225	0.0217741	CCDC146	-	-	-	-	-	-	-	-
ENSG00000178896	824.71	452.52	71.11	42.99	0.604556	-0.726051	0.000427366	0.0219635	EXOSC4	-	Genetic Information Processing	Folding, sorting and degradation	ko03018//RNA degradation	K11600	GO:0043232//intracellular non-membrane-bounded organelle;GO:0044424//intracellular part;GO:0005829//cytosol;GO:0043227//membrane-bounded organelle;GO:0043233//organelle lumen;GO:0005730//nucleolus;GO:0032991//macromolecular complex;GO:0043229//intracellular organelle;GO:0044464//cell part;GO:0005575//cellular_component;GO:0005634//nucleus;GO:0005623//cell;GO:0005694//chromosome;GO:0031974//membra…	GO:0016787//hydrolase activity;GO:0016788//hydrolase activity, acting on ester bonds;GO:0003824//catalytic activity;GO:0003723//RNA binding;GO:0097159//organic cyclic compound binding;GO:0005488//binding;GO:0004518//nuclease activity;GO:0003674//molecular_function;GO:0003676//nucleic acid binding;GO:1901363//heterocyclic compound binding	GO:0046483//heterocycle metabolic process;GO:0044248//cellular catabolic process;GO:0044238//primary metabolic process;GO:0019439//aromatic compound catabolic process;GO:1901575//organic substance catabolic process;GO:0008152//metabolic process;GO:0044270//cellular nitrogen compound catabolic process;GO:0002376//immune system process;GO:0008150//biological_process;GO:0090304//nucleic acid metabol…
XLOC_013562	12	40	0.19	0.68	3.57895	1.83954	0.000429203	0.0219967	TCONS_00119675	PREDICTED: casein kinase I isoform delta isoform X3 [Aotus nancymaae]	-	-	-	-	-	-	-
ENSG00000105856	605.11	974.88	13.73	25.28	1.84122	0.880665	0.000434441	0.0221501	HBP1	-	-	-	-	-	GO:0005575//cellular_component;GO:0043229//intracellular organelle;GO:0043226//organelle;GO:0005623//cell;GO:0005634//nucleus;GO:0043227//membrane-bounded organelle;GO:0044464//cell part;GO:0043231//intracellular membrane-bounded organelle;GO:0005622//intracellular;GO:0044424//intracellular part	GO:0003723//RNA binding;GO:0003676//nucleic acid binding;GO:0003674//molecular_function;GO:0003677//DNA binding;GO:0005488//binding;GO:0097159//organic cyclic compound binding;GO:1901363//heterocyclic compound binding	GO:0008150//biological_process;GO:0008152//metabolic process;GO:0034641//cellular nitrogen compound metabolic process;GO:0044763//single-organism cellular process;GO:0007154//cell communication;GO:0050896//response to stimulus;GO:0007049//cell cycle;GO:0009058//biosynthetic process;GO:0050789//regulation of biological process;GO:0009987//cellular process;GO:0050794//regulation of cellular process…
ENSG00000196544	342	178	10.88	6.09	0.559743	-0.837164	0.000434598	0.0221501	C17orf59	-	-	-	-	-	-	-	-
ENSG00000198841	466.83	247.62	16.92	9.68	0.572104	-0.805651	0.000437173	0.0222192	KTI12	KTI12 homolog, chromatin associated (S. cerevisiae) [Source:HGNC Symbol;Acc:25160]	-	-	-	-	-	GO:0003674//molecular_function;GO:0043167//ion binding;GO:0005488//binding	-
ENSG00000169213	79.97	31.13	0.33	0.14	0.424242	-1.23704	0.000438362	0.0222192	RAB3B	RAB3B, member RAS oncogene family [Source:HGNC Symbol;Acc:9778]	Cellular Processes	Cellular commiunity	ko04530//Tight junction	K06108	GO:0043231//intracellular membrane-bounded organelle;GO:0043226//organelle;GO:0005829//cytosol;GO:0044464//cell part;GO:0031982//vesicle;GO:0005886//plasma membrane;GO:0043229//intracellular organelle;GO:0043227//membrane-bounded organelle;GO:0044424//intracellular part;GO:0005737//cytoplasm;GO:0097708//intracellular vesicle;GO:0031410//cytoplasmic vesicle;GO:0016023//cytoplasmic, membrane-bounde…	GO:0043167//ion binding;GO:0017111//nucleoside-triphosphatase activity;GO:0005488//binding;GO:0016462//pyrophosphatase activity;GO:0003924//GTPase activity;GO:0003824//catalytic activity;GO:0016787//hydrolase activity;GO:0016818//hydrolase activity, acting on acid anhydrides, in phosphorus-containing anhydrides;GO:0003674//molecular_function;GO:0016817//hydrolase activity, acting on acid anhydrid…	GO:0050794//regulation of cellular process;GO:0071704//organic substance metabolic process;GO:0044267//cellular protein metabolic process;GO:0046907//intracellular transport;GO:0009056//catabolic process;GO:0065007//biological regulation;GO:0044270//cellular nitrogen compound catabolic process;GO:0044260//cellular macromolecule metabolic process;GO:0034641//cellular nitrogen compound metabolic pr…
ENSG00000178409	765	1223	6.69	11.38	1.70105	0.766422	0.000442697	0.022278	BEND3	-	-	-	-	-	-	-	-
ENSG00000116574	28	67	0.35	0.91	2.6	1.37851	0.000442871	0.022278	RHOU	ras homolog family member U [Source:HGNC Symbol;Acc:17794]	-	-	-	-	GO:0043231//intracellular membrane-bounded organelle;GO:0043234//protein complex;GO:0043226//organelle;GO:0005886//plasma membrane;GO:0071944//cell periphery;GO:0043227//membrane-bounded organelle;GO:0044444//cytoplasmic part;GO:0043229//intracellular organelle;GO:0044424//intracellular part;GO:0032991//macromolecular complex;GO:0044464//cell part;GO:0043232//intracellular non-membrane-bounded or…	GO:0016818//hydrolase activity, acting on acid anhydrides, in phosphorus-containing anhydrides;GO:0016817//hydrolase activity, acting on acid anhydrides;GO:0016462//pyrophosphatase activity;GO:0003824//catalytic activity;GO:0005488//binding;GO:0043167//ion binding;GO:0003924//GTPase activity;GO:0017111//nucleoside-triphosphatase activity;GO:0016787//hydrolase activity;GO:0003674//molecular_functi…	GO:0050789//regulation of biological process;GO:0006807//nitrogen compound metabolic process;GO:0046700//heterocycle catabolic process;GO:0051716//cellular response to stimulus;GO:0044238//primary metabolic process;GO:0051234//establishment of localization;GO:0023052//signaling;GO:0016043//cellular component organization;GO:0044248//cellular catabolic process;GO:0007154//cell communication;GO:000…
ENSG00000196155	526	851	12.47	21.15	1.69607	0.762196	0.000444603	0.022278	PLEKHG4	pleckstrin homology domain containing, family G (with RhoGef domain) member 4 [Source:HGNC Symbol;Acc:24501]	-	-	-	-	-	GO:0003674//molecular_function	GO:0008150//biological_process
ENSG00000187624	87	35	3.38	1.26	0.372781	-1.4236	0.000446108	0.022278	C17orf97	-	-	-	-	-	-	-	-
ENSG00000271821	1	16	0.22	4.22	19.1818	4.26167	0.000447975	0.022278	-	-	-	-	-	-	-	-	-
XLOC_030214	1	16	0.06	1.13	18.8333	4.23522	0.000447975	0.022278	TCONS_00261944	-	-	-	-	-	-	-	-
ENSG00000040487	793	436.02	26.44	15.99	0.604766	-0.725552	0.00046862	0.023242	PQLC2	PQ loop repeat containing 2 [Source:HGNC Symbol;Acc:26001]	-	-	-	-	GO:0043227//membrane-bounded organelle;GO:0005623//cell;GO:0044464//cell part;GO:0043226//organelle;GO:0044424//intracellular part;GO:0000323//lytic vacuole;GO:0044444//cytoplasmic part;GO:0005575//cellular_component;GO:0043229//intracellular organelle;GO:0005773//vacuole;GO:0005737//cytoplasm;GO:0005764//lysosome;GO:0005622//intracellular;GO:0043231//intracellular membrane-bounded organelle	GO:0005215//transporter activity;GO:0003674//molecular_function;GO:0022857//transmembrane transporter activity	GO:0065008//regulation of biological quality;GO:0065007//biological regulation;GO:0042592//homeostatic process;GO:0051234//establishment of localization;GO:0006810//transport;GO:0008150//biological_process;GO:0051179//localization
ENSG00000042062	40	88	0.51	1.28	2.5098	1.32757	0.00047084	0.0232895	FAM65C	family with sequence similarity 65, member C [Source:HGNC Symbol;Acc:16168]	-	-	-	-	GO:0005575//cellular_component;GO:0005576//extracellular region	GO:0003674//molecular_function	GO:0008150//biological_process;GO:0002376//immune system process
ENSG00000197024	431	229	5.17	3.04	0.588008	-0.766093	0.000485097	0.0238668	ZNF398	zinc finger protein 398 [Source:HGNC Symbol;Acc:18373]	-	-	-	-	GO:0005622//intracellular;GO:0043231//intracellular membrane-bounded organelle;GO:0005623//cell;GO:0043229//intracellular organelle;GO:0044464//cell part;GO:0044424//intracellular part;GO:0005634//nucleus;GO:0043226//organelle;GO:0043227//membrane-bounded organelle;GO:0005575//cellular_component	GO:0003674//molecular_function;GO:0097159//organic cyclic compound binding;GO:0005488//binding;GO:0003676//nucleic acid binding;GO:0043167//ion binding;GO:0003677//DNA binding;GO:1901363//heterocyclic compound binding	GO:0006807//nitrogen compound metabolic process;GO:0009987//cellular process;GO:0008150//biological_process;GO:0008152//metabolic process;GO:0044237//cellular metabolic process;GO:0034641//cellular nitrogen compound metabolic process;GO:0009058//biosynthetic process
ENSG00000007968	135	238	1.42	2.68	1.88732	0.916342	0.00049202	0.024143	E2F2	E2F transcription factor 2 [Source:HGNC Symbol;Acc:3114]	Human Diseases;Cellular Processes	Cell growth and death;Cancers;Infectious diseases	ko05200//Pathways in cancer;ko05166//HTLV-I infection;ko05161//Hepatitis B;ko05206//MicroRNAs in cancer;ko04110//Cell cycle;ko05222//Small cell lung cancer;ko05215//Prostate cancer;ko05220//Chronic myeloid leukemia;ko05214//Glioma;ko05212//Pancreatic cancer;ko05218//Melanoma;ko05223//Non-small cell lung cancer;ko05219//Bladder cancer	K09389	GO:0043227//membrane-bounded organelle;GO:0044446//intracellular organelle part;GO:0070013//intracellular organelle lumen;GO:0043233//organelle lumen;GO:0043234//protein complex;GO:0044422//organelle part;GO:0005654//nucleoplasm;GO:0031981//nuclear lumen;GO:0043226//organelle;GO:0005623//cell;GO:0005622//intracellular;GO:0044424//intracellular part;GO:0044428//nuclear part;GO:0043231//intracellul…	GO:0003676//nucleic acid binding;GO:0003674//molecular_function;GO:0003677//DNA binding;GO:1901363//heterocyclic compound binding;GO:0005515//protein binding;GO:0005488//binding;GO:0097159//organic cyclic compound binding;GO:0001071//nucleic acid binding transcription factor activity;GO:0008134//transcription factor binding	GO:0009058//biosynthetic process;GO:0044237//cellular metabolic process;GO:0044763//single-organism cellular process;GO:0008150//biological_process;GO:0008219//cell death;GO:0044699//single-organism process;GO:0007049//cell cycle;GO:0034641//cellular nitrogen compound metabolic process;GO:0006807//nitrogen compound metabolic process;GO:0008152//metabolic process;GO:0009987//cellular process
ENSG00000128524	2629	1493	326.01	207.54	0.636606	-0.651527	0.000495307	0.0241921	ATP6V1F	ATPase, H+ transporting, lysosomal 14kDa, V1 subunit F [Source:HGNC Symbol;Acc:16832]	Human Diseases;Cellular Processes;Metabolism;Organismal Systems	Energy metabolism;Immune diseases;Excretory system;Infectious diseases;Transport and catabolism;Nervous system	ko04145//Phagosome;ko05323//Rheumatoid arthritis;ko00190//Oxidative phosphorylation;ko05120//Epithelial cell signaling in Helicobacter pylori infection;ko04721//Synaptic vesicle cycle;ko05110//Vibrio cholerae infection;ko04966//Collecting duct acid secretion	K02151	GO:0043226//organelle;GO:0005623//cell;GO:0005575//cellular_component;GO:0044444//cytoplasmic part;GO:0044464//cell part;GO:0005773//vacuole;GO:0044424//intracellular part;GO:0005622//intracellular;GO:0005829//cytosol;GO:0043229//intracellular organelle;GO:0043234//protein complex;GO:0043227//membrane-bounded organelle;GO:0032991//macromolecular complex;GO:0005737//cytoplasm;GO:0043231//intracell…	GO:0003674//molecular_function;GO:0016787//hydrolase activity;GO:0017111//nucleoside-triphosphatase activity;GO:0016462//pyrophosphatase activity;GO:0005215//transporter activity;GO:0016887//ATPase activity;GO:0022857//transmembrane transporter activity;GO:0016818//hydrolase activity, acting on acid anhydrides, in phosphorus-containing anhydrides;GO:0003824//catalytic activity;GO:0016817//hydrola…	GO:0051179//localization;GO:0006810//transport;GO:0050789//regulation of biological process;GO:0065007//biological regulation;GO:0009987//cellular process;GO:0008150//biological_process;GO:0044763//single-organism cellular process;GO:0007165//signal transduction;GO:0044700//single organism signaling;GO:0051234//establishment of localization;GO:0023052//signaling;GO:0055085//transmembrane transpor…
ENSG00000059728	260	433	2.54	4.61	1.81496	0.859938	0.000495643	0.0241921	MXD1	MAX dimerization protein 1 [Source:HGNC Symbol;Acc:6761]	-	-	-	-	GO:0043227//membrane-bounded organelle;GO:0043229//intracellular organelle;GO:0005634//nucleus;GO:0044444//cytoplasmic part;GO:0044464//cell part;GO:0005622//intracellular;GO:0043231//intracellular membrane-bounded organelle;GO:0005575//cellular_component;GO:0044424//intracellular part;GO:0005737//cytoplasm;GO:0005623//cell;GO:0043226//organelle;GO:0005739//mitochondrion	GO:0003676//nucleic acid binding;GO:0003674//molecular_function;GO:0000988//transcription factor activity, protein binding;GO:0003677//DNA binding;GO:0005488//binding;GO:0001071//nucleic acid binding transcription factor activity;GO:1901363//heterocyclic compound binding;GO:0097159//organic cyclic compound binding	GO:0044699//single-organism process;GO:0034641//cellular nitrogen compound metabolic process;GO:0009058//biosynthetic process;GO:0008150//biological_process;GO:0009987//cellular process;GO:0008152//metabolic process;GO:0006807//nitrogen compound metabolic process;GO:0044237//cellular metabolic process;GO:0008283//cell proliferation
ENSG00000095574	200	339	4.15	6.21	1.49639	0.581482	0.000504738	0.024571	IKZF5	IKAROS family zinc finger 5 (Pegasus) [Source:HGNC Symbol;Acc:14283]	-	-	-	-	GO:0044464//cell part;GO:0043229//intracellular organelle;GO:0043227//membrane-bounded organelle;GO:0044424//intracellular part;GO:0005622//intracellular;GO:0005634//nucleus;GO:0043226//organelle;GO:0005575//cellular_component;GO:0005623//cell;GO:0043231//intracellular membrane-bounded organelle	GO:0043167//ion binding;GO:0003676//nucleic acid binding;GO:1901363//heterocyclic compound binding;GO:0003677//DNA binding;GO:0097159//organic cyclic compound binding;GO:0005488//binding;GO:0003674//molecular_function	GO:0008152//metabolic process;GO:0009987//cellular process;GO:0034641//cellular nitrogen compound metabolic process;GO:0008150//biological_process;GO:0009058//biosynthetic process;GO:0044237//cellular metabolic process;GO:0006807//nitrogen compound metabolic process
ENSG00000109971	44886	25849	1617.1	898.16	0.555414	-0.848365	0.000521412	0.0253159	HSPA8	heat shock 70kDa protein 8 [Source:HGNC Symbol;Acc:5241]	Organismal Systems;Human Diseases;Environmental Information Processing;Genetic Information Processing;Cellular Processes	Immune system;Transport and catabolism;Infectious diseases;Transcription;Signal transduction;Folding, sorting and degradation;Endocrine system	ko04144//Endocytosis;ko05169//Epstein-Barr virus infection;ko05164//Influenza A;ko04010//MAPK signaling pathway;ko04612//Antigen processing and presentation;ko05145//Toxoplasmosis;ko04141//Protein processing in endoplasmic reticulum;ko03040//Spliceosome;ko05162//Measles;ko04915//Estrogen signaling pathway;ko05134//Legionellosis	K03283	GO:0016023//cytoplasmic, membrane-bounded vesicle;GO:0032991//macromolecular complex;GO:0044446//intracellular organelle part;GO:0005737//cytoplasm;GO:0070013//intracellular organelle lumen;GO:0005575//cellular_component;GO:0043228//non-membrane-bounded organelle;GO:0044464//cell part;GO:0005622//intracellular;GO:0005623//cell;GO:0043226//organelle;GO:0044424//intracellular part;GO:0043229//intra…	GO:0016887//ATPase activity;GO:0016787//hydrolase activity;GO:0016818//hydrolase activity, acting on acid anhydrides, in phosphorus-containing anhydrides;GO:0005515//protein binding;GO:0005488//binding;GO:0043167//ion binding;GO:0003824//catalytic activity;GO:0016462//pyrophosphatase activity;GO:0017111//nucleoside-triphosphatase activity;GO:0003674//molecular_function;GO:0016817//hydrolase activ…	GO:0006810//transport;GO:0044403//symbiosis, encompassing mutualism through parasitism;GO:0010467//gene expression;GO:0044237//cellular metabolic process;GO:0006396//RNA processing;GO:0006457//protein folding;GO:0000902//cell morphogenesis;GO:0051234//establishment of localization;GO:0008152//metabolic process;GO:0032501//multicellular organismal process;GO:0009987//cellular process;GO:0016192//v…
ENSG00000147100	191	93	2.68	1.3	0.485075	-1.04372	0.000528237	0.0255486	SLC16A2	solute carrier family 16, member 2 (thyroid hormone transporter) [Source:HGNC Symbol;Acc:10923]	Organismal Systems	Endocrine system	ko04919//Thyroid hormone signaling pathway	K08231	GO:0044464//cell part;GO:0005886//plasma membrane;GO:0071944//cell periphery;GO:0005575//cellular_component;GO:0016020//membrane;GO:0005623//cell	GO:0022857//transmembrane transporter activity;GO:0005215//transporter activity;GO:0003674//molecular_function	GO:0051179//localization;GO:0055085//transmembrane transport;GO:0051234//establishment of localization;GO:0008150//biological_process;GO:0006810//transport
ENSG00000147862	337	551	3.17	5.15	1.62461	0.70009	0.000528973	0.0255486	NFIB	nuclear factor I/B [Source:HGNC Symbol;Acc:7785]	-	-	-	-	GO:0043232//intracellular non-membrane-bounded organelle;GO:0005622//intracellular;GO:0043227//membrane-bounded organelle;GO:0044446//intracellular organelle part;GO:0043231//intracellular membrane-bounded organelle;GO:0070013//intracellular organelle lumen;GO:0005634//nucleus;GO:0005730//nucleolus;GO:0043228//non-membrane-bounded organelle;GO:0044422//organelle part;GO:0043226//organelle;GO:0005…	GO:0003674//molecular_function;GO:0003677//DNA binding;GO:1901363//heterocyclic compound binding;GO:0003676//nucleic acid binding;GO:0001071//nucleic acid binding transcription factor activity;GO:0000988//transcription factor activity, protein binding;GO:0097159//organic cyclic compound binding;GO:0005488//binding	GO:1901360//organic cyclic compound metabolic process;GO:0044260//cellular macromolecule metabolic process;GO:0044763//single-organism cellular process;GO:0006725//cellular aromatic compound metabolic process;GO:0006259//DNA metabolic process;GO:0016043//cellular component organization;GO:0032989//cellular component morphogenesis;GO:0006807//nitrogen compound metabolic process;GO:0071840//cellula…
ENSG00000073169	567.96	309	16.52	10.11	0.611985	-0.708431	0.000534041	0.0256528	SELO	-	-	-	-	-	-	-	-
ENSG00000101577	1837	2870	20.85	38.28	1.83597	0.876543	0.000535395	0.0256528	LPIN2	lipin 2 [Source:HGNC Symbol;Acc:14450]	Metabolism	Lipid metabolism	ko00564//Glycerophospholipid metabolism;ko00561//Glycerolipid metabolism	K15728	GO:0005634//nucleus;GO:0043229//intracellular organelle;GO:0043231//intracellular membrane-bounded organelle;GO:0043226//organelle;GO:0005622//intracellular;GO:0044444//cytoplasmic part;GO:0005829//cytosol;GO:0005783//endoplasmic reticulum;GO:0005737//cytoplasm;GO:0005575//cellular_component;GO:0044424//intracellular part;GO:0005623//cell;GO:0012505//endomembrane system;GO:0043227//membrane-bound…	GO:0003674//molecular_function;GO:0016788//hydrolase activity, acting on ester bonds;GO:0042578//phosphoric ester hydrolase activity;GO:0000988//transcription factor activity, protein binding;GO:0016787//hydrolase activity;GO:0003824//catalytic activity;GO:0016791//phosphatase activity	GO:0044281//small molecule metabolic process;GO:0044237//cellular metabolic process;GO:0008150//biological_process;GO:0044238//primary metabolic process;GO:0009058//biosynthetic process;GO:0044699//single-organism process;GO:0044710//single-organism metabolic process;GO:0006807//nitrogen compound metabolic process;GO:0034641//cellular nitrogen compound metabolic process;GO:0008152//metabolic proc…
ENSG00000158715	605	330	10.33	6.1	0.590513	-0.759959	0.000536425	0.0256528	SLC45A3	solute carrier family 45, member 3 [Source:HGNC Symbol;Acc:8642]	Human Diseases	Cancers	ko05202//Transcriptional misregulation in cancers;ko05206//MicroRNAs in cancer	K15379	GO:0005575//cellular_component	-	GO:0051234//establishment of localization;GO:0055085//transmembrane transport;GO:0008150//biological_process;GO:0051179//localization;GO:0006810//transport
ENSG00000185803	4263.88	2440.63	134.82	82.43	0.611408	-0.709793	0.000536693	0.0256528	SLC52A2	solute carrier family 52 (riboflavin transporter), member 2 [Source:HGNC Symbol;Acc:30224]	-	-	-	-	GO:0005623//cell;GO:0016020//membrane;GO:0044464//cell part;GO:0071944//cell periphery;GO:0005575//cellular_component;GO:0005886//plasma membrane	GO:0003674//molecular_function	GO:0051234//establishment of localization;GO:0006810//transport;GO:0008150//biological_process;GO:0051179//localization
ENSG00000126368	254	423.44	5.29	9.44	1.7845	0.835519	0.00054459	0.025963	NR1D1	nuclear receptor subfamily 1, group D, member 1 [Source:HGNC Symbol;Acc:7962]	Organismal Systems	Environmental adaptation	ko04710//Circadian rhythm	K03728	GO:0005622//intracellular;GO:0044424//intracellular part;GO:0043231//intracellular membrane-bounded organelle;GO:0044428//nuclear part;GO:0031981//nuclear lumen;GO:0031974//membrane-enclosed lumen;GO:0005634//nucleus;GO:0005737//cytoplasm;GO:0043232//intracellular non-membrane-bounded organelle;GO:0005694//chromosome;GO:0043226//organelle;GO:0043229//intracellular organelle;GO:0005654//nucleoplas…	GO:0008134//transcription factor binding;GO:0000988//transcription factor activity, protein binding;GO:0003677//DNA binding;GO:0043167//ion binding;GO:0004871//signal transducer activity;GO:1901363//heterocyclic compound binding;GO:0097159//organic cyclic compound binding;GO:0001071//nucleic acid binding transcription factor activity;GO:0005488//binding;GO:0003676//nucleic acid binding;GO:0005515…	GO:0008152//metabolic process;GO:0008150//biological_process;GO:0044763//single-organism cellular process;GO:0009987//cellular process;GO:0044700//single organism signaling;GO:0050794//regulation of cellular process;GO:0034641//cellular nitrogen compound metabolic process;GO:0044699//single-organism process;GO:0009058//biosynthetic process;GO:0065007//biological regulation;GO:0065008//regulation …
ENSG00000067334	2823.54	1612.21	67.9	42.58	0.627099	-0.673236	0.000551453	0.0262224	DNTTIP2	-	-	-	-	-	GO:0043227//membrane-bounded organelle;GO:0005730//nucleolus;GO:0043226//organelle;GO:0044428//nuclear part;GO:0043231//intracellular membrane-bounded organelle;GO:0005623//cell;GO:0005634//nucleus;GO:0070013//intracellular organelle lumen;GO:0043233//organelle lumen;GO:0031974//membrane-enclosed lumen;GO:0044464//cell part;GO:0031981//nuclear lumen;GO:0044422//organelle part;GO:0044424//intracel…	-	GO:0006807//nitrogen compound metabolic process;GO:0034641//cellular nitrogen compound metabolic process;GO:0009058//biosynthetic process;GO:0008150//biological_process;GO:0009987//cellular process;GO:0044237//cellular metabolic process;GO:0008152//metabolic process
ENSG00000138135	21	3	1	0.15	0.15	-2.73697	0.000556462	0.0263926	CH25H	cholesterol 25-hydroxylase [Source:HGNC Symbol;Acc:1907]	Metabolism	Lipid metabolism	ko00120//Primary bile acid biosynthesis	K10223	GO:0043227//membrane-bounded organelle;GO:0005622//intracellular;GO:0005829//cytosol;GO:0043226//organelle;GO:0005575//cellular_component;GO:0043231//intracellular membrane-bounded organelle;GO:0044424//intracellular part;GO:0044464//cell part;GO:0005623//cell;GO:0012505//endomembrane system;GO:0044444//cytoplasmic part;GO:0005737//cytoplasm;GO:0043229//intracellular organelle;GO:0005783//endopla…	GO:0016491//oxidoreductase activity;GO:0043167//ion binding;GO:0003824//catalytic activity;GO:0003674//molecular_function;GO:0005488//binding	GO:0071704//organic substance metabolic process;GO:0008152//metabolic process;GO:0044238//primary metabolic process;GO:0008150//biological_process;GO:0044281//small molecule metabolic process;GO:0009058//biosynthetic process;GO:0044710//single-organism metabolic process;GO:0044699//single-organism process;GO:0006629//lipid metabolic process
ENSG00000106246	770.47	425.81	8.66	5.34	0.616628	-0.697527	0.000560482	0.0265151	PTCD1	pentatricopeptide repeat domain 1 [Source:HGNC Symbol;Acc:22198]	-	-	-	-	GO:0043231//intracellular membrane-bounded organelle;GO:0005623//cell;GO:0005737//cytoplasm;GO:0005622//intracellular;GO:0005575//cellular_component;GO:0043226//organelle;GO:0043227//membrane-bounded organelle;GO:0043229//intracellular organelle;GO:0044464//cell part;GO:0044444//cytoplasmic part;GO:0005739//mitochondrion;GO:0044424//intracellular part	GO:0003674//molecular_function;GO:0003723//RNA binding;GO:1901363//heterocyclic compound binding;GO:0003676//nucleic acid binding;GO:0097159//organic cyclic compound binding;GO:0005488//binding	GO:0006139//nucleobase-containing compound metabolic process;GO:0006725//cellular aromatic compound metabolic process;GO:0034660//ncRNA metabolic process;GO:1901360//organic cyclic compound metabolic process;GO:0008150//biological_process;GO:0006807//nitrogen compound metabolic process;GO:0043170//macromolecule metabolic process;GO:0044237//cellular metabolic process;GO:0046483//heterocycle metab…
ENSG00000177943	52	105	1.41	3.85	2.7305	1.44916	0.000566463	0.0265935	MAMDC4	MAM domain containing 4 [Source:HGNC Symbol;Acc:24083]	-	-	-	-	GO:0005575//cellular_component	GO:0003674//molecular_function	GO:0006810//transport;GO:0051179//localization;GO:0051234//establishment of localization;GO:0008150//biological_process
ENSG00000103043	1881	1069	38.79	22.84	0.588812	-0.764122	0.000571351	0.0267549	VAC14	-	Human Diseases	Cancers;Infectious diseases	ko05203//Viral carcinogenesis;ko05166//HTLV-I infection	K15305	GO:0005794//Golgi apparatus;GO:0005783//endoplasmic reticulum;GO:0005622//intracellular;GO:0043231//intracellular membrane-bounded organelle;GO:0044424//intracellular part;GO:0005737//cytoplasm;GO:0043226//organelle;GO:0005575//cellular_component;GO:0005623//cell;GO:0044444//cytoplasmic part;GO:0044464//cell part;GO:0012505//endomembrane system;GO:0005773//vacuole;GO:0043227//membrane-bounded org…	GO:0030234//enzyme regulator activity;GO:0098772//molecular function regulator;GO:0003674//molecular_function	GO:0007154//cell communication;GO:0008150//biological_process;GO:0044699//single-organism process;GO:0044700//single organism signaling;GO:0051704//multi-organism process;GO:0071704//organic substance metabolic process;GO:0023052//signaling;GO:0009987//cellular process;GO:0008152//metabolic process;GO:0050794//regulation of cellular process;GO:0044419//interspecies interaction between organisms;G…
ENSG00000247151	14	41	0.81	3.47	4.28395	2.09894	0.000591283	0.0275484	-	-	-	-	-	-	-	-	-
ENSG00000113721	10	35	0.47	0.71	1.51064	0.595158	0.000612799	0.0283372	PDGFRB	platelet-derived growth factor receptor, beta polypeptide [Source:HGNC Symbol;Acc:8804]	Cellular Processes;Environmental Information Processing;Human Diseases	Cell motility;Signal transduction;Cancers;Infectious diseases;Signaling molecules and interaction;Cellular commiunity	ko05200//Pathways in cancer;ko05166//HTLV-I infection;ko04151//PI3K-Akt signaling pathway;ko04060//Cytokine-cytokine receptor interaction;ko04010//MAPK signaling pathway;ko04014//Ras signaling pathway;ko04510//Focal adhesion;ko04810//Regulation of actin cytoskeleton;ko04015//Rap1 signaling pathway;ko04020//Calcium signaling pathway;ko05206//MicroRNAs in cancer;ko05231//Choline metabolism in cance…	K05089	GO:0016020//membrane;GO:0044424//intracellular part;GO:0005886//plasma membrane;GO:0097708//intracellular vesicle;GO:0031410//cytoplasmic vesicle;GO:0031988//membrane-bounded vesicle;GO:0005622//intracellular;GO:0044464//cell part;GO:0005623//cell;GO:0043226//organelle;GO:0016023//cytoplasmic, membrane-bounded vesicle;GO:0031982//vesicle;GO:0005764//lysosome;GO:0005634//nucleus;GO:0005575//cellul…	GO:0003674//molecular_function;GO:0005515//protein binding;GO:0016740//transferase activity;GO:0016301//kinase activity;GO:0003824//catalytic activity;GO:0019899//enzyme binding;GO:0005488//binding;GO:0016772//transferase activity, transferring phosphorus-containing groups;GO:0043167//ion binding;GO:0004871//signal transducer activity	GO:0044260//cellular macromolecule metabolic process;GO:0048646//anatomical structure formation involved in morphogenesis;GO:0050789//regulation of biological process;GO:0032501//multicellular organismal process;GO:0044699//single-organism process;GO:0048856//anatomical structure development;GO:0051179//localization;GO:0042592//homeostatic process;GO:0044767//single-organism developmental process…
ENSG00000164331	98	178	5	8.68	1.736	0.795767	0.000613772	0.0283372	ANKRA2	ankyrin repeat, family A (RFXANK-like), 2 [Source:HGNC Symbol;Acc:13208]	-	-	-	-	GO:0043232//intracellular non-membrane-bounded organelle;GO:0044464//cell part;GO:0005622//intracellular;GO:0043227//membrane-bounded organelle;GO:0005634//nucleus;GO:0005575//cellular_component;GO:0043231//intracellular membrane-bounded organelle;GO:0005856//cytoskeleton;GO:0043229//intracellular organelle;GO:0044424//intracellular part;GO:0005623//cell;GO:0005737//cytoplasm;GO:0043228//non-memb…	GO:0005488//binding;GO:0005515//protein binding;GO:0003674//molecular_function;GO:0019899//enzyme binding	GO:0008150//biological_process
ENSG00000272005	21	54	0.34	0.93	2.73529	1.4517	0.000616405	0.0283372	-	-	-	-	-	-	-	-	-
ENSG00000173991	56	19	1.58	0.58	0.367089	-1.4458	0.000616405	0.0283372	TCAP	-	-	-	-	-	GO:0044424//intracellular part;GO:0005622//intracellular;GO:0005623//cell;GO:0043226//organelle;GO:0005829//cytosol;GO:0005575//cellular_component;GO:0044464//cell part;GO:0044444//cytoplasmic part;GO:0005737//cytoplasm	GO:0005515//protein binding;GO:0005488//binding;GO:0008092//cytoskeletal protein binding;GO:0060090//binding, bridging;GO:0030674//protein binding, bridging;GO:0003674//molecular_function;GO:0005198//structural molecule activity	GO:0008150//biological_process;GO:0048856//anatomical structure development;GO:0009790//embryo development;GO:0006950//response to stress;GO:0048646//anatomical structure formation involved in morphogenesis;GO:0050896//response to stimulus;GO:0032501//multicellular organismal process;GO:0044763//single-organism cellular process;GO:0030154//cell differentiation;GO:0070271//protein complex biogenes…
ENSG00000185813	2089.12	1193	61.62	37.64	0.610841	-0.711132	0.000617428	0.0283372	PCYT2	phosphate cytidylyltransferase 2, ethanolamine [Source:HGNC Symbol;Acc:8756]	Metabolism	Lipid metabolism	ko00564//Glycerophospholipid metabolism	K00967	GO:0044424//intracellular part;GO:0043226//organelle;GO:0005622//intracellular;GO:0012505//endomembrane system;GO:0005623//cell;GO:0044444//cytoplasmic part;GO:0005783//endoplasmic reticulum;GO:0044464//cell part;GO:0043231//intracellular membrane-bounded organelle;GO:0005737//cytoplasm;GO:0043229//intracellular organelle;GO:0043227//membrane-bounded organelle;GO:0005575//cellular_component	GO:0003674//molecular_function;GO:0016772//transferase activity, transferring phosphorus-containing groups;GO:0016779//nucleotidyltransferase activity;GO:0003824//catalytic activity;GO:0016740//transferase activity	GO:0071704//organic substance metabolic process;GO:0006629//lipid metabolic process;GO:0008150//biological_process;GO:0044699//single-organism process;GO:0008152//metabolic process;GO:0044710//single-organism metabolic process;GO:0009058//biosynthetic process;GO:0044238//primary metabolic process;GO:0044281//small molecule metabolic process
ENSG00000023171	26	62	0.26	0.93	3.57692	1.83872	0.00062469	0.0285993	GRAMD1B	-	-	-	-	-	GO:0005575//cellular_component	-	-
ENSG00000176058	624	344	13.1	7.65	0.583969	-0.776035	0.000626632	0.0286172	TPRN	taperin [Source:HGNC Symbol;Acc:26894]	-	-	-	-	GO:0005575//cellular_component;GO:0043226//organelle;GO:0005623//cell;GO:0005622//intracellular;GO:0044464//cell part	GO:0003674//molecular_function;GO:0005488//binding;GO:0019899//enzyme binding;GO:0005515//protein binding	GO:0008150//biological_process;GO:0050877//neurological system process;GO:0032501//multicellular organismal process;GO:0003008//system process
XLOC_014298	20	52	0.83	2.33	2.80723	1.48915	0.000645307	0.0293973	TCONS_00127420	hCG2038446, partial [Homo sapiens]	-	-	-	-	GO:0016020//membrane;GO:0044444//cytoplasmic part;GO:0043226//organelle;GO:0044424//intracellular part;GO:0044464//cell part;GO:0043229//intracellular organelle;GO:0005737//cytoplasm;GO:0005773//vacuole;GO:0005623//cell;GO:0043227//membrane-bounded organelle;GO:0005622//intracellular;GO:0043231//intracellular membrane-bounded organelle	GO:0005488//binding	GO:0044765//single-organism transport;GO:0051179//localization;GO:0006810//transport;GO:0051181//cofactor transport;GO:0051234//establishment of localization;GO:1902578//single-organism localization;GO:0044699//single-organism process
ENSG00000116678	273.1	448.07	3.16	5.98	1.89241	0.920221	0.000651616	0.0296116	LEPR	leptin receptor [Source:HGNC Symbol;Acc:6554]	Human Diseases;Environmental Information Processing;Organismal Systems	Endocrine system;Signal transduction;Signaling molecules and interaction;Endocrine and metabolic diseases	ko04060//Cytokine-cytokine receptor interaction;ko04080//Neuroactive ligand-receptor interaction;ko04932//Non-alcoholic fatty liver disease (NAFLD);ko04630//Jak-STAT signaling pathway;ko04152//AMPK signaling pathway;ko04920//Adipocytokine signaling pathway	K05062	GO:0005623//cell;GO:0005576//extracellular region;GO:0016020//membrane;GO:0071944//cell periphery;GO:0044464//cell part;GO:0005575//cellular_component;GO:0005886//plasma membrane	GO:0004871//signal transducer activity;GO:0003674//molecular_function	GO:0009987//cellular process;GO:0065007//biological regulation;GO:0044238//primary metabolic process;GO:0006629//lipid metabolic process;GO:0007154//cell communication;GO:0071704//organic substance metabolic process;GO:0050789//regulation of biological process;GO:0050896//response to stimulus;GO:0044237//cellular metabolic process;GO:0008152//metabolic process;GO:0044281//small molecule metabolic…
ENSG00000182568	231	383	3.74	6.17	1.64973	0.722232	0.000655606	0.0296878	SATB1	-	-	-	-	-	GO:0031974//membrane-enclosed lumen;GO:0005654//nucleoplasm;GO:0000228//nuclear chromosome;GO:0031981//nuclear lumen;GO:0070013//intracellular organelle lumen;GO:0043229//intracellular organelle;GO:0044422//organelle part;GO:0005634//nucleus;GO:0005575//cellular_component;GO:0044446//intracellular organelle part;GO:0043232//intracellular non-membrane-bounded organelle;GO:0043226//organelle;GO:004…	GO:0001071//nucleic acid binding transcription factor activity;GO:0005488//binding;GO:1901363//heterocyclic compound binding;GO:0003677//DNA binding;GO:0003674//molecular_function;GO:0003676//nucleic acid binding;GO:0097159//organic cyclic compound binding	GO:0036211//protein modification process;GO:0071840//cellular component organization or biogenesis;GO:0008283//cell proliferation;GO:0044767//single-organism developmental process;GO:0002376//immune system process;GO:0016043//cellular component organization;GO:0006464//cellular protein modification process;GO:0044237//cellular metabolic process;GO:0006807//nitrogen compound metabolic process;GO:0…
ENSG00000101670	440	238	7	4.38	0.625714	-0.676424	0.000665005	0.0296878	LIPG	lipase, endothelial [Source:HGNC Symbol;Acc:6623]	Metabolism	Lipid metabolism	ko00561//Glycerolipid metabolism	K01046	GO:0005615//extracellular space;GO:0044421//extracellular region part;GO:0005575//cellular_component;GO:0005576//extracellular region	GO:0043167//ion binding;GO:0005488//binding;GO:0003674//molecular_function	GO:0065008//regulation of biological quality;GO:0044238//primary metabolic process;GO:0051234//establishment of localization;GO:0044710//single-organism metabolic process;GO:0044699//single-organism process;GO:0051179//localization;GO:0042592//homeostatic process;GO:0006810//transport;GO:0065007//biological regulation;GO:0071704//organic substance metabolic process;GO:0009056//catabolic process;G…
ENSG00000259291	0	12.04	0.001	0.77	770	9.58871	0.000667207	0.0296878	-	-	-	-	-	-	-	-	-
ENSG00000268861	0	12.09	0.001	0.22	220	7.78136	0.000667207	0.0296878	CTD-2207O23.3	Rho guanine nucleotide exchange factor 18 [Source:UniProtKB/TrEMBL;Acc:M0R125]	-	-	-	-	-	GO:0005488//binding;GO:0043167//ion binding;GO:0003674//molecular_function	GO:0008150//biological_process
ENSG00000231551	11.78	0	0.48	0.001	0.00208333	-8.90689	0.000667207	0.0296878	-	-	-	-	-	-	-	-	-
ENSG00000183979	11.88	0	0.55	0.001	0.00181818	-9.10329	0.000667207	0.0296878	NPB	neuropeptide B [Source:HGNC Symbol;Acc:30099]	Environmental Information Processing	Signaling molecules and interaction	ko04080//Neuroactive ligand-receptor interaction	K05267	GO:0005575//cellular_component;GO:0005576//extracellular region	GO:0003674//molecular_function	GO:0050789//regulation of biological process;GO:0051716//cellular response to stimulus;GO:0023052//signaling;GO:0008150//biological_process;GO:0050896//response to stimulus;GO:0050794//regulation of cellular process;GO:0044700//single organism signaling;GO:0009987//cellular process;GO:0065007//biological regulation;GO:0044763//single-organism cellular process;GO:0044699//single-organism process;G…
ENSG00000255154	12.04	0	2.83	0.001	0.000353357	-11.4666	0.000667207	0.0296878	RPP14	Hydroxyacyl-thioester dehydratase type 2, mitochondrial [Source:UniProtKB/Swiss-Prot;Acc:P86397]	-	-	-	-	GO:0044464//cell part;GO:0005575//cellular_component;GO:0043231//intracellular membrane-bounded organelle;GO:0005739//mitochondrion;GO:0044444//cytoplasmic part;GO:0044424//intracellular part;GO:0005623//cell;GO:0005737//cytoplasm;GO:0043229//intracellular organelle;GO:0005622//intracellular;GO:0043226//organelle;GO:0043227//membrane-bounded organelle	GO:0016491//oxidoreductase activity;GO:0003674//molecular_function;GO:0016829//lyase activity;GO:0003824//catalytic activity	GO:0071704//organic substance metabolic process;GO:0008150//biological_process;GO:0044281//small molecule metabolic process;GO:0006629//lipid metabolic process;GO:0008152//metabolic process;GO:0044238//primary metabolic process;GO:0044699//single-organism process;GO:0044710//single-organism metabolic process
ENSG00000257411	11.65	0	2.98	0.001	0.00033557	-11.5411	0.000667207	0.0296878	RP11-603J24.9	Uncharacterized protein [Source:UniProtKB/TrEMBL;Acc:H0YIN7]	-	-	-	-	-	GO:0003674//molecular_function	-
ENSG00000181264	131	229	2.97	4.94	1.6633	0.734048	0.000667774	0.0296878	TMEM136	transmembrane protein 136 [Source:HGNC Symbol;Acc:28280]	-	-	-	-	GO:0005575//cellular_component	-	-
ENSG00000117016	37	81	0.28	0.94	3.35714	1.74723	0.000674933	0.0299339	RIMS3	regulating synaptic membrane exocytosis 3 [Source:HGNC Symbol;Acc:21292]	-	-	-	-	GO:0005575//cellular_component	GO:0003674//molecular_function	GO:0016192//vesicle-mediated transport;GO:0006810//transport;GO:0008150//biological_process;GO:0051234//establishment of localization;GO:0051179//localization
ENSG00000163697	1492	2315	28.23	50.17	1.77719	0.829596	0.000677417	0.029972	APBB2	-	-	-	-	-	GO:0043229//intracellular organelle;GO:0044424//intracellular part;GO:0005634//nucleus;GO:0043226//organelle;GO:0044464//cell part;GO:0005737//cytoplasm;GO:0005575//cellular_component;GO:0005623//cell;GO:0043227//membrane-bounded organelle;GO:0005622//intracellular;GO:0043231//intracellular membrane-bounded organelle	GO:0003674//molecular_function;GO:0005515//protein binding;GO:0008134//transcription factor binding;GO:0005488//binding	GO:0065007//biological regulation;GO:0016043//cellular component organization;GO:0007165//signal transduction;GO:0000902//cell morphogenesis;GO:0030198//extracellular matrix organization;GO:0048870//cell motility;GO:0071840//cellular component organization or biogenesis;GO:0050794//regulation of cellular process;GO:0043062//extracellular structure organization;GO:0007049//cell cycle;GO:0051179//l…
ENSG00000242498	352.59	571.14	8.88	15.23	1.71509	0.778284	0.000680696	0.0300451	C15orf38	-	-	-	-	-	GO:0005623//cell;GO:0005575//cellular_component	-	GO:0040011//locomotion;GO:0008150//biological_process
ENSG00000168016	319	518	4.55	10.28	2.25934	1.1759	0.000691062	0.0304298	TRANK1	tetratricopeptide repeat and ankyrin repeat containing 1 [Source:HGNC Symbol;Acc:29011]	-	-	-	-	-	GO:0003674//molecular_function;GO:0043167//ion binding;GO:0005488//binding	-
ENSG00000100234	4335	6662	51.96	85.18	1.63934	0.713113	0.000695814	0.0305661	TIMP3	TIMP metallopeptidase inhibitor 3 [Source:HGNC Symbol;Acc:11822]	Human Diseases	Cancers	ko05205//Proteoglycans in cancer;ko05206//MicroRNAs in cancer	K16866	GO:0031012//extracellular matrix;GO:0005578//proteinaceous extracellular matrix;GO:0044421//extracellular region part;GO:0005575//cellular_component;GO:0005576//extracellular region	GO:0030234//enzyme regulator activity;GO:0003674//molecular_function;GO:0043167//ion binding;GO:0098772//molecular function regulator;GO:0005488//binding	GO:0050877//neurological system process;GO:0008150//biological_process;GO:0003008//system process;GO:0032501//multicellular organismal process
ENSG00000272316	67	129	0.68	1.4	2.05882	1.04182	0.000700521	0.030646	-	-	-	-	-	-	-	-	-
XLOC_002355	2	18	0.1	0.95	9.5	3.24793	0.000700954	0.030646	TCONS_00019530	-	-	-	-	-	-	-	-
ENSG00000171813	766	428	17.48	10.34	0.591533	-0.757469	0.000707874	0.0308754	PWWP2B	-	-	-	-	-	-	-	-
ENSG00000168887	277.92	454.09	10.41	17.16	1.64841	0.721079	0.000724622	0.0315313	C2orf68	-	-	-	-	-	-	-	-
ENSG00000176438	408	652	7.13	12.1	1.69705	0.763033	0.000733706	0.0317827	SYNE3	spectrin repeat containing, nuclear envelope family member 3 [Source:HGNC Symbol;Acc:19861]	-	-	-	-	GO:0032991//macromolecular complex;GO:0043234//protein complex;GO:0043227//membrane-bounded organelle;GO:0044446//intracellular organelle part;GO:0043229//intracellular organelle;GO:0005635//nuclear envelope;GO:0044422//organelle part;GO:0044424//intracellular part;GO:0005575//cellular_component;GO:0031967//organelle envelope;GO:0012505//endomembrane system;GO:0005622//intracellular;GO:0043231//i…	GO:0008092//cytoskeletal protein binding;GO:0003674//molecular_function;GO:0005488//binding;GO:0005515//protein binding	GO:0006996//organelle organization;GO:0009987//cellular process;GO:0008150//biological_process;GO:0007010//cytoskeleton organization;GO:0071840//cellular component organization or biogenesis;GO:0016043//cellular component organization
ENSG00000162772	272	142	8.99	4.67	0.519466	-0.944899	0.000735568	0.0317827	ATF3	activating transcription factor 3 [Source:HGNC Symbol;Acc:785]	Human Diseases	Infectious diseases	ko05166//HTLV-I infection	K09032	GO:0005623//cell;GO:0043228//non-membrane-bounded organelle;GO:0031981//nuclear lumen;GO:0043226//organelle;GO:0043232//intracellular non-membrane-bounded organelle;GO:0043227//membrane-bounded organelle;GO:0044464//cell part;GO:0005730//nucleolus;GO:0044446//intracellular organelle part;GO:0005634//nucleus;GO:0005575//cellular_component;GO:0044424//intracellular part;GO:0070013//intracellular or…	GO:0005488//binding;GO:0097159//organic cyclic compound binding;GO:1901363//heterocyclic compound binding;GO:0000988//transcription factor activity, protein binding;GO:0003676//nucleic acid binding;GO:0003674//molecular_function;GO:0003677//DNA binding;GO:0001071//nucleic acid binding transcription factor activity	GO:0048869//cellular developmental process;GO:0005975//carbohydrate metabolic process;GO:0008150//biological_process;GO:0044237//cellular metabolic process;GO:0065007//biological regulation;GO:0006950//response to stress;GO:0050896//response to stimulus;GO:0048856//anatomical structure development;GO:0044763//single-organism cellular process;GO:0023052//signaling;GO:0044238//primary metabolic pro…
ENSG00000169964	156	266	8.02	14.62	1.82294	0.866269	0.000745177	0.0321227	TMEM42	transmembrane protein 42 [Source:HGNC Symbol;Acc:28444]	-	-	-	-	GO:0005575//cellular_component	-	-
ENSG00000170442	35	77.03	1	2.4	2.4	1.26303	0.000755019	0.032465	KRT86	keratin 86 [Source:HGNC Symbol;Acc:6463]	-	-	-	-	GO:0005575//cellular_component;GO:0005623//cell;GO:0043228//non-membrane-bounded organelle;GO:0032991//macromolecular complex;GO:0005856//cytoskeleton;GO:0043226//organelle;GO:0044424//intracellular part;GO:0043229//intracellular organelle;GO:0043234//protein complex;GO:0043232//intracellular non-membrane-bounded organelle;GO:0005622//intracellular;GO:0044464//cell part	GO:0005198//structural molecule activity;GO:0003674//molecular_function	GO:0007010//cytoskeleton organization;GO:0006996//organelle organization;GO:0008150//biological_process;GO:0009987//cellular process;GO:0016043//cellular component organization;GO:0071840//cellular component organization or biogenesis
ENSG00000246451	27	63	1.25	3.16	2.528	1.338	0.000756638	0.032465	-	-	-	-	-	-	-	-	-
ENSG00000142039	697	389	14.58	8.55	0.58642	-0.769994	0.000762304	0.0326323	CCDC97	-	-	-	-	-	-	-	-
ENSG00000117616	353	568.16	13.29	25.77	1.93905	0.955351	0.000767516	0.0327793	C1orf63	-	-	-	-	-	-	-	-
ENSG00000198715	1817	1046.17	102.86	64.59	0.627941	-0.671299	0.000793836	0.0337052	C1orf85	-	-	-	-	-	GO:0005634//nucleus;GO:0043226//organelle;GO:0005623//cell;GO:0044424//intracellular part;GO:0005829//cytosol;GO:0005622//intracellular;GO:0000323//lytic vacuole;GO:0005575//cellular_component;GO:0044444//cytoplasmic part;GO:0044464//cell part;GO:0005737//cytoplasm;GO:0005764//lysosome;GO:0043227//membrane-bounded organelle;GO:0043229//intracellular organelle;GO:0005773//vacuole;GO:0043231//intra…	GO:0000988//transcription factor activity, protein binding;GO:0003676//nucleic acid binding;GO:0097159//organic cyclic compound binding;GO:0005488//binding;GO:0001071//nucleic acid binding transcription factor activity;GO:0003674//molecular_function;GO:1901363//heterocyclic compound binding;GO:0003677//DNA binding	GO:0050794//regulation of cellular process;GO:0051716//cellular response to stimulus;GO:0065007//biological regulation;GO:0009987//cellular process;GO:0044700//single organism signaling;GO:0007165//signal transduction;GO:0023052//signaling;GO:0044763//single-organism cellular process;GO:0050896//response to stimulus;GO:0044699//single-organism process;GO:0007154//cell communication;GO:0008150//bi…
ENSG00000115194	15	1	0.65	0.05	0.0769231	-3.70044	0.000794618	0.0337052	SLC30A3	solute carrier family 30 (zinc transporter), member 3 [Source:HGNC Symbol;Acc:11014]	-	-	-	-	GO:0005773//vacuole;GO:0016020//membrane;GO:0043227//membrane-bounded organelle;GO:0043226//organelle;GO:0031988//membrane-bounded vesicle;GO:0043229//intracellular organelle;GO:0044464//cell part;GO:0005622//intracellular;GO:0005575//cellular_component;GO:0005768//endosome;GO:0005623//cell;GO:0031410//cytoplasmic vesicle;GO:0097708//intracellular vesicle;GO:0044444//cytoplasmic part;GO:0016023//…	GO:0022857//transmembrane transporter activity;GO:0005215//transporter activity;GO:0003674//molecular_function	GO:0051179//localization;GO:0006810//transport;GO:0055085//transmembrane transport;GO:0051234//establishment of localization;GO:0008150//biological_process
ENSG00000120306	448	245	31.39	14.18	0.451736	-1.14645	0.000794677	0.0337052	CYSTM1	cysteine-rich transmembrane module containing 1 [Source:HGNC Symbol;Acc:30239]	-	-	-	-	GO:0005575//cellular_component	-	-
ENSG00000142546	1552	891	110.73	69.79	0.630272	-0.665954	0.000798158	0.03376	NOSIP	-	-	-	-	-	GO:0043226//organelle;GO:0005634//nucleus;GO:0043231//intracellular membrane-bounded organelle;GO:0005737//cytoplasm;GO:0044424//intracellular part;GO:0043227//membrane-bounded organelle;GO:0005829//cytosol;GO:0005794//Golgi apparatus;GO:0044464//cell part;GO:0005575//cellular_component;GO:0005623//cell;GO:0012505//endomembrane system;GO:0044444//cytoplasmic part;GO:0005622//intracellular;GO:0043…	GO:0003674//molecular_function	GO:0008152//metabolic process;GO:0044710//single-organism metabolic process;GO:0044699//single-organism process;GO:0008150//biological_process;GO:0044281//small molecule metabolic process
ENSG00000247828	34	75	3.84	10	2.60417	1.38082	0.000799628	0.03376	-	-	-	-	-	-	-	-	-
ENSG00000141682	2909	4454	92.46	152.03	1.64428	0.717455	0.00080693	0.0339357	PMAIP1	-	Cellular Processes;Human Diseases	Cell growth and death;Cancers	ko05203//Viral carcinogenesis;ko04115//p53 signaling pathway	K10131	GO:0043229//intracellular organelle;GO:0005575//cellular_component;GO:0043227//membrane-bounded organelle;GO:0044464//cell part;GO:0043231//intracellular membrane-bounded organelle;GO:0043226//organelle;GO:0044444//cytoplasmic part;GO:0005737//cytoplasm;GO:0005739//mitochondrion;GO:0005634//nucleus;GO:0044424//intracellular part;GO:0005622//intracellular;GO:0005623//cell;GO:0005829//cytosol	GO:0003674//molecular_function	GO:0042592//homeostatic process;GO:0006996//organelle organization;GO:0016043//cellular component organization;GO:0044700//single organism signaling;GO:0044763//single-organism cellular process;GO:0044699//single-organism process;GO:0051716//cellular response to stimulus;GO:0002376//immune system process;GO:0006810//transport;GO:0050896//response to stimulus;GO:0065008//regulation of biological q…
XLOC_024986	30	68	1.12	2.73	2.4375	1.2854	0.000807467	0.0339357	TCONS_00221752	hCG2038446, partial [Homo sapiens]	-	-	-	-	GO:0005622//intracellular;GO:0044424//intracellular part;GO:0043229//intracellular organelle;GO:0044464//cell part;GO:0016020//membrane;GO:0005773//vacuole;GO:0044422//organelle part;GO:0043226//organelle;GO:0098588//bounding membrane of organelle;GO:0005623//cell;GO:0044444//cytoplasmic part;GO:0043231//intracellular membrane-bounded organelle;GO:0000323//lytic vacuole;GO:0098805//whole membrane…	GO:0005488//binding	GO:1902578//single-organism localization;GO:0006810//transport;GO:0044765//single-organism transport;GO:0044699//single-organism process;GO:0051234//establishment of localization;GO:0051181//cofactor transport;GO:0051179//localization
ENSG00000186056	6	25.64	0.15	1.01	6.73333	2.75132	0.000819566	0.0342104	-	-	-	-	-	-	-	-	-
ENSG00000108551	651	1019	23.08	38.94	1.68718	0.75461	0.000823342	0.0342904	RASD1	RAS, dexamethasone-induced 1 [Source:HGNC Symbol;Acc:15828]	Organismal Systems	Environmental adaptation	ko04713//Circadian entrainment	K07843	GO:0043226//organelle;GO:0005575//cellular_component;GO:0005886//plasma membrane;GO:0005737//cytoplasm;GO:0044464//cell part;GO:0044424//intracellular part;GO:0043231//intracellular membrane-bounded organelle;GO:0005622//intracellular;GO:0043227//membrane-bounded organelle;GO:0016020//membrane;GO:0005623//cell;GO:0005634//nucleus;GO:0071944//cell periphery;GO:0043229//intracellular organelle	GO:0016818//hydrolase activity, acting on acid anhydrides, in phosphorus-containing anhydrides;GO:0017111//nucleoside-triphosphatase activity;GO:0003824//catalytic activity;GO:0003674//molecular_function;GO:0003924//GTPase activity;GO:0016462//pyrophosphatase activity;GO:0005488//binding;GO:0016817//hydrolase activity, acting on acid anhydrides;GO:0043167//ion binding;GO:0016787//hydrolase activi…	GO:0009056//catabolic process;GO:0051234//establishment of localization;GO:0007154//cell communication;GO:0046907//intracellular transport;GO:0050896//response to stimulus;GO:0044238//primary metabolic process;GO:0007165//signal transduction;GO:1901575//organic substance catabolic process;GO:0050789//regulation of biological process;GO:0006807//nitrogen compound metabolic process;GO:1901361//orga…
ENSG00000258486	5752	8768	9930.99	23386.9	2.35494	1.23569	0.000830028	0.034491	-	-	-	-	-	-	-	-	-
ENSG00000117152	112	50	5.34	2.16	0.404494	-1.30581	0.000847301	0.034952	RGS4	regulator of G-protein signaling 4 [Source:HGNC Symbol;Acc:10000]	-	-	-	-	GO:0005737//cytoplasm;GO:0071944//cell periphery;GO:0044424//intracellular part;GO:0044444//cytoplasmic part;GO:0005622//intracellular;GO:0005886//plasma membrane;GO:0005829//cytosol;GO:0044464//cell part;GO:0005575//cellular_component;GO:0005623//cell;GO:0016020//membrane	GO:0003674//molecular_function;GO:0098772//molecular function regulator;GO:0030234//enzyme regulator activity	GO:0008150//biological_process
ENSG00000135976	266.97	433.52	5.95	9.78	1.6437	0.716945	0.000850179	0.034952	ANKRD36	-	-	-	-	-	-	GO:0003674//molecular_function	-
ENSG00000174951	40	85	0.52	1.19	2.28846	1.19438	0.000851424	0.034952	FUT1	fucosyltransferase 1 (galactoside 2-alpha-L-fucosyltransferase, H blood group) [Source:HGNC Symbol;Acc:4012]	Metabolism	Glycan biosynthesis and metabolism	ko00601//Glycosphingolipid biosynthesis - lacto and neolacto series;ko00603//Glycosphingolipid biosynthesis - globo series	K00718	GO:0012505//endomembrane system;GO:0044464//cell part;GO:0005622//intracellular;GO:0043226//organelle;GO:0044444//cytoplasmic part;GO:0005794//Golgi apparatus;GO:0043231//intracellular membrane-bounded organelle;GO:0005623//cell;GO:0071944//cell periphery;GO:0043227//membrane-bounded organelle;GO:0016020//membrane;GO:0005886//plasma membrane;GO:0005575//cellular_component;GO:0005737//cytoplasm;GO…	GO:0016757//transferase activity, transferring glycosyl groups;GO:0003824//catalytic activity;GO:0016740//transferase activity;GO:0003674//molecular_function	GO:0006464//cellular protein modification process;GO:0009987//cellular process;GO:0036211//protein modification process;GO:0044237//cellular metabolic process;GO:0008152//metabolic process;GO:0008150//biological_process;GO:0019538//protein metabolic process;GO:0071704//organic substance metabolic process;GO:0009058//biosynthetic process;GO:0044238//primary metabolic process;GO:0044267//cellular p…
ENSG00000197956	19255	29248	2636.82	4531.08	1.71839	0.781056	0.000853926	0.034952	S100A6	S100 calcium binding protein A6 [Source:HGNC Symbol;Acc:10496]	-	-	-	-	GO:0016020//membrane;GO:0044446//intracellular organelle part;GO:0043229//intracellular organelle;GO:0044424//intracellular part;GO:0005829//cytosol;GO:0044464//cell part;GO:0005622//intracellular;GO:0005634//nucleus;GO:0043226//organelle;GO:0005886//plasma membrane;GO:0005575//cellular_component;GO:0044428//nuclear part;GO:0005623//cell;GO:0031975//envelope;GO:0044422//organelle part;GO:0071944/…	GO:0005488//binding;GO:0022857//transmembrane transporter activity;GO:0005515//protein binding;GO:0005215//transporter activity;GO:0043167//ion binding;GO:0008092//cytoskeletal protein binding;GO:0003674//molecular_function	GO:0044699//single-organism process;GO:0044763//single-organism cellular process;GO:0009987//cellular process;GO:0050794//regulation of cellular process;GO:0008150//biological_process;GO:0050896//response to stimulus;GO:0044767//single-organism developmental process;GO:0044700//single organism signaling;GO:0065007//biological regulation;GO:0050789//regulation of biological process;GO:0071840//cel…
ENSG00000183208	53	18	3.94	1.97	0.5	-1	0.000854382	0.034952	GDPGP1	-	-	-	-	-	GO:0005737//cytoplasm;GO:0005622//intracellular;GO:0005623//cell;GO:0005575//cellular_component;GO:0044464//cell part;GO:0044424//intracellular part	GO:0003674//molecular_function;GO:0016779//nucleotidyltransferase activity;GO:0003824//catalytic activity;GO:0016740//transferase activity;GO:0016757//transferase activity, transferring glycosyl groups;GO:0016772//transferase activity, transferring phosphorus-containing groups	GO:0044238//primary metabolic process;GO:0008150//biological_process;GO:0008152//metabolic process;GO:0005975//carbohydrate metabolic process;GO:0071704//organic substance metabolic process
ENSG00000214309	53	18	2.35	0.83	0.353191	-1.50148	0.000854382	0.034952	MBLAC1	-	-	-	-	-	-	GO:0005488//binding;GO:0003674//molecular_function;GO:0043167//ion binding	-
ENSG00000140691	375.15	202.63	5.7	3.42	0.6	-0.736966	0.000863248	0.0352365	ARMC5	-	-	-	-	-	-	GO:0003674//molecular_function	-
ENSG00000185585	507	797	5.35	9.55	1.78505	0.835962	0.000883818	0.0359966	OLFML2A	-	-	-	-	-	GO:0005576//extracellular region;GO:0005575//cellular_component	GO:0003674//molecular_function	GO:0044699//single-organism process;GO:0043062//extracellular structure organization;GO:0071840//cellular component organization or biogenesis;GO:0009987//cellular process;GO:0030198//extracellular matrix organization;GO:0044763//single-organism cellular process;GO:0016043//cellular component organization;GO:0008150//biological_process
ENSG00000196693	86	156	0.78	1.52	1.94872	0.962525	0.000892225	0.0362589	ZNF33B	zinc finger protein 33B [Source:HGNC Symbol;Acc:13097]	-	-	-	-	GO:0044424//intracellular part;GO:0043231//intracellular membrane-bounded organelle;GO:0043226//organelle;GO:0005634//nucleus;GO:0044464//cell part;GO:0005622//intracellular;GO:0005575//cellular_component;GO:0043227//membrane-bounded organelle;GO:0043229//intracellular organelle;GO:0005623//cell	GO:1901363//heterocyclic compound binding;GO:0097159//organic cyclic compound binding;GO:0005488//binding;GO:0001071//nucleic acid binding transcription factor activity;GO:0003677//DNA binding;GO:0003676//nucleic acid binding;GO:0003674//molecular_function;GO:0043167//ion binding	GO:0006807//nitrogen compound metabolic process;GO:0008150//biological_process;GO:0009987//cellular process;GO:0009058//biosynthetic process;GO:0044237//cellular metabolic process;GO:0008152//metabolic process;GO:0034641//cellular nitrogen compound metabolic process
ENSG00000166166	886	503	15.61	9.46	0.606022	-0.722558	0.000902843	0.036582	TRMT61A	tRNA methyltransferase 61 homolog A (S. cerevisiae) [Source:HGNC Symbol;Acc:23790]	-	-	-	-	GO:0005737//cytoplasm;GO:0005575//cellular_component;GO:0005634//nucleus;GO:0005623//cell;GO:0043226//organelle;GO:0044464//cell part;GO:0044424//intracellular part;GO:0043229//intracellular organelle;GO:0005622//intracellular;GO:0043227//membrane-bounded organelle;GO:0043231//intracellular membrane-bounded organelle;GO:0043234//protein complex;GO:0032991//macromolecular complex	GO:0016740//transferase activity;GO:0008168//methyltransferase activity;GO:0003824//catalytic activity;GO:0016741//transferase activity, transferring one-carbon groups;GO:0003674//molecular_function	GO:0034641//cellular nitrogen compound metabolic process;GO:0043170//macromolecule metabolic process;GO:0009987//cellular process;GO:0044237//cellular metabolic process;GO:0006807//nitrogen compound metabolic process;GO:0044238//primary metabolic process;GO:0071704//organic substance metabolic process;GO:0006399//tRNA metabolic process;GO:0006139//nucleobase-containing compound metabolic process;…
ENSG00000170801	94	168	2.26	4.36	1.9292	0.948005	0.00090414	0.036582	HTRA3	HtrA serine peptidase 3 [Source:HGNC Symbol;Acc:30406]	-	-	-	-	GO:0005575//cellular_component;GO:0005576//extracellular region	GO:0003824//catalytic activity;GO:0008233//peptidase activity;GO:0016787//hydrolase activity;GO:0003674//molecular_function	GO:0008150//biological_process
ENSG00000137819	223.81	367.06	3.27	5	1.52905	0.612637	0.000911393	0.0367948	PAQR5	progestin and adipoQ receptor family member V [Source:HGNC Symbol;Acc:29645]	-	-	-	-	GO:0005575//cellular_component	GO:0005488//binding;GO:0008289//lipid binding;GO:0003674//molecular_function	GO:0000003//reproduction;GO:0008150//biological_process;GO:0044767//single-organism developmental process;GO:0030154//cell differentiation;GO:0044763//single-organism cellular process;GO:0032502//developmental process;GO:0048869//cellular developmental process;GO:0009987//cellular process;GO:0044699//single-organism process
ENSG00000167394	550.51	307	13.2	7.9	0.598485	-0.740613	0.000923042	0.0371837	ZNF668	zinc finger protein 668 [Source:HGNC Symbol;Acc:25821]	-	-	-	-	GO:0043231//intracellular membrane-bounded organelle;GO:0005575//cellular_component;GO:0043229//intracellular organelle;GO:0044464//cell part;GO:0005634//nucleus;GO:0044424//intracellular part;GO:0005622//intracellular;GO:0043227//membrane-bounded organelle;GO:0005623//cell;GO:0043226//organelle	GO:0003676//nucleic acid binding;GO:1901363//heterocyclic compound binding;GO:0005488//binding;GO:0003677//DNA binding;GO:0043167//ion binding;GO:0003674//molecular_function;GO:0097159//organic cyclic compound binding	GO:0006807//nitrogen compound metabolic process;GO:0044237//cellular metabolic process;GO:0034641//cellular nitrogen compound metabolic process;GO:0009058//biosynthetic process;GO:0009987//cellular process;GO:0008152//metabolic process;GO:0008150//biological_process
ENSG00000168874	80	33	1.85	0.81	0.437838	-1.19153	0.000932621	0.0374062	ATOH8	atonal homolog 8 (Drosophila) [Source:HGNC Symbol;Acc:24126]	-	-	-	-	GO:0043226//organelle;GO:0043227//membrane-bounded organelle;GO:0005575//cellular_component;GO:0043231//intracellular membrane-bounded organelle;GO:0005623//cell;GO:0005622//intracellular;GO:0044464//cell part;GO:0005634//nucleus;GO:0044424//intracellular part;GO:0043229//intracellular organelle	GO:0003674//molecular_function;GO:0003676//nucleic acid binding;GO:0005488//binding;GO:1901363//heterocyclic compound binding;GO:0003677//DNA binding;GO:0097159//organic cyclic compound binding	GO:0030154//cell differentiation;GO:0048856//anatomical structure development;GO:0044763//single-organism cellular process;GO:0034641//cellular nitrogen compound metabolic process;GO:0044237//cellular metabolic process;GO:0008152//metabolic process;GO:0048869//cellular developmental process;GO:0044767//single-organism developmental process;GO:0044699//single-organism process;GO:0032502//developme…
ENSG00000153898	128	60	5.01	2.15	0.429142	-1.22047	0.000940088	0.0376239	MCOLN2	-	-	-	-	-	GO:0005575//cellular_component	-	GO:0008150//biological_process;GO:0006810//transport;GO:0051234//establishment of localization;GO:0051179//localization
ENSG00000165506	578	323	11.25	6.74	0.599111	-0.739105	0.000973546	0.0388701	DNAAF2	dynein, axonemal, assembly factor 2 [Source:HGNC Symbol;Acc:20188]	-	-	-	-	GO:0044424//intracellular part;GO:0005623//cell;GO:0005737//cytoplasm;GO:0005622//intracellular;GO:0005575//cellular_component;GO:0044464//cell part	-	GO:0051179//localization;GO:0040011//locomotion;GO:0044763//single-organism cellular process;GO:0070271//protein complex biogenesis;GO:0006928//movement of cell or subcellular component;GO:0065003//macromolecular complex assembly;GO:0048870//cell motility;GO:0006461//protein complex assembly;GO:0044085//cellular component biogenesis;GO:0044699//single-organism process;GO:0009987//cellular process…
ENSG00000130881	192	97	4	2.25	0.5625	-0.830075	0.000975439	0.0388701	LRP3	-	-	-	-	-	GO:0005623//cell;GO:0005575//cellular_component	GO:0003674//molecular_function	GO:0051234//establishment of localization;GO:0008150//biological_process;GO:0051179//localization;GO:0016192//vesicle-mediated transport;GO:0006810//transport
ENSG00000122641	95	42	1.99	0.91	0.457286	-1.12883	0.000987517	0.0392666	INHBA	inhibin, beta A [Source:HGNC Symbol;Acc:6066]	Environmental Information Processing;Cellular Processes	Signal transduction;Signaling molecules and interaction;Cellular commiunity	ko04060//Cytokine-cytokine receptor interaction;ko04550//Signaling pathways regulating pluripotency of stem cells;ko04350//TGF-beta signaling pathway	K04667	GO:0043234//protein complex;GO:0044421//extracellular region part;GO:0005615//extracellular space;GO:0005575//cellular_component;GO:0005576//extracellular region;GO:0032991//macromolecular complex	GO:0003674//molecular_function	GO:0051716//cellular response to stimulus;GO:0050794//regulation of cellular process;GO:0008219//cell death;GO:0032502//developmental process;GO:0002376//immune system process;GO:0009653//anatomical structure morphogenesis;GO:0007165//signal transduction;GO:0044767//single-organism developmental process;GO:0044707//single-multicellular organism process;GO:0007049//cell cycle;GO:0030154//cell diff…
ENSG00000141994	777	441	27.1	17.67	0.65203	-0.616991	0.000998042	0.0395997	DUS3L	-	-	-	-	-	-	GO:0005488//binding;GO:0003674//molecular_function;GO:0016491//oxidoreductase activity;GO:0043167//ion binding;GO:0003824//catalytic activity	GO:0006807//nitrogen compound metabolic process;GO:0016070//RNA metabolic process;GO:0009987//cellular process;GO:0044260//cellular macromolecule metabolic process;GO:0034660//ncRNA metabolic process;GO:0090304//nucleic acid metabolic process;GO:0043170//macromolecule metabolic process;GO:0044238//primary metabolic process;GO:0046483//heterocycle metabolic process;GO:1901360//organic cyclic compo…
ENSG00000168010	347.5	553.03	8.06	14.57	1.80769	0.854149	0.00101396	0.0399941	ATG16L2	-	Cellular Processes	Transport and catabolism	ko04140//Regulation of autophagy	K17890	GO:0005737//cytoplasm;GO:0005623//cell;GO:0005622//intracellular;GO:0044424//intracellular part;GO:0044464//cell part;GO:0005575//cellular_component	GO:0003674//molecular_function	GO:0051234//establishment of localization;GO:0051179//localization;GO:0008150//biological_process;GO:0008152//metabolic process;GO:0006810//transport;GO:0009056//catabolic process
ENSG00000171105	578	899	4.52	7.3	1.61504	0.691574	0.00102594	0.0403595	INSR	insulin receptor [Source:HGNC Symbol;Acc:6091]	Organismal Systems;Cellular Processes;Environmental Information Processing;Human Diseases	Excretory system;Endocrine and metabolic diseases;Cellular commiunity;Signal transduction;Endocrine system	ko04151//PI3K-Akt signaling pathway;ko04014//Ras signaling pathway;ko04015//Rap1 signaling pathway;ko04022//cGMP - PKG signaling pathway;ko04932//Non-alcoholic fatty liver disease (NAFLD);ko04910//Insulin signaling pathway;ko04068//FoxO signaling pathway;ko04152//AMPK signaling pathway;ko04931//Insulin resistance;ko04066//HIF-1 signaling pathway;ko04520//Adherens junction;ko04930//Type II diabete…	K04527	GO:0043231//intracellular membrane-bounded organelle;GO:0044444//cytoplasmic part;GO:0005623//cell;GO:0016020//membrane;GO:0005737//cytoplasm;GO:0043234//protein complex;GO:0044464//cell part;GO:0005622//intracellular;GO:0005886//plasma membrane;GO:0043226//organelle;GO:0043227//membrane-bounded organelle;GO:0005768//endosome;GO:0005575//cellular_component;GO:0032991//macromolecular complex;GO:00…	GO:0005488//binding;GO:0003674//molecular_function;GO:0043167//ion binding;GO:0003824//catalytic activity;GO:0016772//transferase activity, transferring phosphorus-containing groups;GO:0016301//kinase activity;GO:0004871//signal transducer activity;GO:0016740//transferase activity	GO:0051716//cellular response to stimulus;GO:0007154//cell communication;GO:0044237//cellular metabolic process;GO:0070271//protein complex biogenesis;GO:0006461//protein complex assembly;GO:0019538//protein metabolic process;GO:0065007//biological regulation;GO:0050794//regulation of cellular process;GO:0043933//macromolecular complex subunit organization;GO:0050789//regulation of biological pro…
ENSG00000124762	4522	2659	130.45	81.72	0.626447	-0.674736	0.00103294	0.0405482	CDKN1A	cyclin-dependent kinase inhibitor 1A (p21, Cip1) [Source:HGNC Symbol;Acc:1784]	Organismal Systems;Environmental Information Processing;Human Diseases;Cellular Processes	Signal transduction;Cell growth and death;Endocrine system;Cancers;Infectious diseases	ko05203//Viral carcinogenesis;ko05200//Pathways in cancer;ko05166//HTLV-I infection;ko04151//PI3K-Akt signaling pathway;ko05169//Epstein-Barr virus infection;ko05202//Transcriptional misregulation in cancers;ko05205//Proteoglycans in cancer;ko05161//Hepatitis B;ko05206//MicroRNAs in cancer;ko04921//Oxytocin signaling pathway;ko05160//Hepatitis C;ko04068//FoxO signaling pathway;ko04110//Cell cycle…	K06625	GO:0005654//nucleoplasm;GO:0043229//intracellular organelle;GO:0043226//organelle;GO:0043231//intracellular membrane-bounded organelle;GO:0005737//cytoplasm;GO:0044464//cell part;GO:0031981//nuclear lumen;GO:0005634//nucleus;GO:0043227//membrane-bounded organelle;GO:0043233//organelle lumen;GO:0043234//protein complex;GO:0005623//cell;GO:0044422//organelle part;GO:0005829//cytosol;GO:0044424//int…	GO:0030234//enzyme regulator activity;GO:0016772//transferase activity, transferring phosphorus-containing groups;GO:0043167//ion binding;GO:0098772//molecular function regulator;GO:0003824//catalytic activity;GO:0016301//kinase activity;GO:0005488//binding;GO:0016740//transferase activity;GO:0003674//molecular_function	GO:0007568//aging;GO:0008150//biological_process;GO:0002376//immune system process;GO:0050896//response to stimulus;GO:0008219//cell death;GO:0051716//cellular response to stimulus;GO:0007154//cell communication;GO:0050789//regulation of biological process;GO:0007165//signal transduction;GO:0048856//anatomical structure development;GO:0023052//signaling;GO:0065007//biological regulation;GO:004476…
ENSG00000198142	1071	616	12.69	7.79	0.613869	-0.703997	0.00103891	0.0406204	SOWAHC	sosondowah ankyrin repeat domain family member C [Source:HGNC Symbol;Acc:26149]	-	-	-	-	-	GO:0003674//molecular_function	-
ENSG00000272341	16	43	0.37	1.06	2.86486	1.51847	0.00104138	0.0406204	-	-	-	-	-	-	-	-	-
ENSG00000185630	325	518	7.12	10.93	1.53511	0.618344	0.00104888	0.0408265	PBX1	pre-B-cell leukemia homeobox 1 [Source:HGNC Symbol;Acc:8632]	Human Diseases	Cancers	ko05202//Transcriptional misregulation in cancers	K09355	GO:0043231//intracellular membrane-bounded organelle;GO:0005575//cellular_component;GO:0044424//intracellular part;GO:0005737//cytoplasm;GO:0043234//protein complex;GO:0043226//organelle;GO:0043229//intracellular organelle;GO:0032991//macromolecular complex;GO:0044464//cell part;GO:0043227//membrane-bounded organelle;GO:0005622//intracellular;GO:0005623//cell;GO:0005634//nucleus	GO:0008134//transcription factor binding;GO:0001071//nucleic acid binding transcription factor activity;GO:1901363//heterocyclic compound binding;GO:0003674//molecular_function;GO:0003677//DNA binding;GO:0005515//protein binding;GO:0003676//nucleic acid binding;GO:0097159//organic cyclic compound binding;GO:0005488//binding	GO:0006629//lipid metabolic process;GO:0048869//cellular developmental process;GO:0044238//primary metabolic process;GO:0044767//single-organism developmental process;GO:0044699//single-organism process;GO:0009987//cellular process;GO:0007275//multicellular organism development;GO:0002376//immune system process;GO:0000003//reproduction;GO:0009790//embryo development;GO:0044763//single-organism ce…
ENSG00000140406	1197	691	22.43	13.85	0.617477	-0.695544	0.00105719	0.0410636	MESDC1	-	-	-	-	-	-	-	-
ENSG00000049239	926	1423	5.59	8.91	1.59392	0.672577	0.00106208	0.0411669	H6PD	hexose-6-phosphate dehydrogenase (glucose 1-dehydrogenase) [Source:HGNC Symbol;Acc:4795]	Metabolism	Carbohydrate metabolism;Global and Overview	ko01200//Carbon metabolism;ko00030//Pentose phosphate pathway	K13937	GO:0043226//organelle;GO:0044444//cytoplasmic part;GO:0044464//cell part;GO:0005739//mitochondrion;GO:0043229//intracellular organelle;GO:0005623//cell;GO:0044424//intracellular part;GO:0005783//endoplasmic reticulum;GO:0005622//intracellular;GO:0005737//cytoplasm;GO:0012505//endomembrane system;GO:0005575//cellular_component;GO:0043231//intracellular membrane-bounded organelle;GO:0043227//membra…	GO:0003674//molecular_function;GO:0003824//catalytic activity;GO:0016491//oxidoreductase activity	GO:0009987//cellular process;GO:0044281//small molecule metabolic process;GO:0009056//catabolic process;GO:0051186//cofactor metabolic process;GO:0044699//single-organism process;GO:0071704//organic substance metabolic process;GO:0034641//cellular nitrogen compound metabolic process;GO:0005975//carbohydrate metabolic process;GO:0044710//single-organism metabolic process;GO:0008152//metabolic proc…
ENSG00000118971	180	299	1.73	2.66	1.53757	0.620654	0.00106679	0.0412349	CCND2	-	Environmental Information Processing;Human Diseases;Cellular Processes;Organismal Systems	Signal transduction;Cell growth and death;Endocrine system;Cellular commiunity;Cancers;Infectious diseases	ko05203//Viral carcinogenesis;ko05166//HTLV-I infection;ko04151//PI3K-Akt signaling pathway;ko05202//Transcriptional misregulation in cancers;ko04510//Focal adhesion;ko05162//Measles;ko04630//Jak-STAT signaling pathway;ko05206//MicroRNAs in cancer;ko04390//Hippo signaling pathway;ko04068//FoxO signaling pathway;ko04310//Wnt signaling pathway;ko04110//Cell cycle;ko04917//Prolactin signaling pathwa…	K10151	GO:0043228//non-membrane-bounded organelle;GO:0043234//protein complex;GO:0043232//intracellular non-membrane-bounded organelle;GO:0005622//intracellular;GO:0005737//cytoplasm;GO:0032991//macromolecular complex;GO:0005635//nuclear envelope;GO:0044446//intracellular organelle part;GO:0043229//intracellular organelle;GO:0044444//cytoplasmic part;GO:0005575//cellular_component;GO:0043227//membrane-b…	GO:0019899//enzyme binding;GO:0005488//binding;GO:0003674//molecular_function;GO:0005515//protein binding	GO:0007049//cell cycle;GO:0009987//cellular process;GO:0051301//cell division;GO:0044699//single-organism process;GO:0008150//biological_process;GO:0044763//single-organism cellular process
ENSG00000180537	133	227	2.76	7.47	2.70652	1.43644	0.00106986	0.0412349	RNF182	ring finger protein 182 [Source:HGNC Symbol;Acc:28522]	-	-	-	-	GO:0044424//intracellular part;GO:0005623//cell;GO:0005622//intracellular;GO:0044464//cell part;GO:0043226//organelle;GO:0005575//cellular_component;GO:0005737//cytoplasm	GO:0003824//catalytic activity;GO:0003674//molecular_function;GO:0016874//ligase activity;GO:0043167//ion binding;GO:0005488//binding	GO:0044260//cellular macromolecule metabolic process;GO:0044267//cellular protein metabolic process;GO:0006464//cellular protein modification process;GO:0008152//metabolic process;GO:0043412//macromolecule modification;GO:0036211//protein modification process;GO:0008150//biological_process;GO:0044238//primary metabolic process;GO:0043170//macromolecule metabolic process;GO:0019538//protein metabo…
ENSG00000155438	1242	718	52.27	30.28	0.5793	-0.787618	0.00107054	0.0412349	NIFK	-	-	-	-	-	GO:0005737//cytoplasm;GO:0043232//intracellular non-membrane-bounded organelle;GO:0043228//non-membrane-bounded organelle;GO:0043231//intracellular membrane-bounded organelle;GO:0043226//organelle;GO:0070013//intracellular organelle lumen;GO:0043233//organelle lumen;GO:0005623//cell;GO:0044422//organelle part;GO:0005730//nucleolus;GO:0043227//membrane-bounded organelle;GO:0031974//membrane-enclos…	GO:0003723//RNA binding;GO:0003674//molecular_function;GO:0003676//nucleic acid binding;GO:0097159//organic cyclic compound binding;GO:1901363//heterocyclic compound binding;GO:0005488//binding	GO:0008150//biological_process;GO:0006461//protein complex assembly;GO:0044085//cellular component biogenesis;GO:0065003//macromolecular complex assembly;GO:0022607//cellular component assembly;GO:0071822//protein complex subunit organization;GO:0034641//cellular nitrogen compound metabolic process;GO:0043933//macromolecular complex subunit organization;GO:0009987//cellular process;GO:0016043//ce…
ENSG00000143801	720	409	27.38	17.63	0.643901	-0.63509	0.00107372	0.0412713	PSEN2	presenilin 2 (Alzheimer disease 4) [Source:HGNC Symbol;Acc:9509]	Human Diseases;Environmental Information Processing;Organismal Systems	Nervous system;Signal transduction;Neurodegenerative diseases	ko05010//Alzheimer's disease;ko04722//Neurotrophin signaling pathway;ko04330//Notch signaling pathway	K04522	GO:0005635//nuclear envelope;GO:0043231//intracellular membrane-bounded organelle;GO:0005856//cytoskeleton;GO:0043228//non-membrane-bounded organelle;GO:0005622//intracellular;GO:0043232//intracellular non-membrane-bounded organelle;GO:0043226//organelle;GO:0005886//plasma membrane;GO:0032991//macromolecular complex;GO:0005783//endoplasmic reticulum;GO:0005737//cytoplasm;GO:0000323//lytic vacuole…	GO:0016787//hydrolase activity;GO:0008233//peptidase activity;GO:0003674//molecular_function;GO:0003824//catalytic activity	GO:0048869//cellular developmental process;GO:0050789//regulation of biological process;GO:0009790//embryo development;GO:0008219//cell death;GO:0009987//cellular process;GO:0006950//response to stress;GO:0051234//establishment of localization;GO:0050896//response to stimulus;GO:0050794//regulation of cellular process;GO:0040011//locomotion;GO:0048856//anatomical structure development;GO:0044767/…
ENSG00000106804	29	65	0.29	1.09	3.75862	1.9102	0.00108016	0.0413464	C5	complement component 5 [Source:HGNC Symbol;Acc:1331]	Organismal Systems;Human Diseases	Neurodegenerative diseases;Infectious diseases;Immune system;Immune diseases	ko05322//Systemic lupus erythematosus;ko05168//Herpes simplex infection;ko05150//Staphylococcus aureus infection;ko05133//Pertussis;ko04610//Complement and coagulation cascades;ko05020//Prion diseases	K03994	GO:0005576//extracellular region;GO:0071944//cell periphery;GO:0005615//extracellular space;GO:0005575//cellular_component;GO:0043234//protein complex;GO:0044464//cell part;GO:0005886//plasma membrane;GO:0005623//cell;GO:0032991//macromolecular complex;GO:0016020//membrane;GO:0044421//extracellular region part	GO:0030234//enzyme regulator activity;GO:0003674//molecular_function;GO:0098772//molecular function regulator	GO:0032502//developmental process;GO:0002376//immune system process;GO:0044699//single-organism process;GO:0023052//signaling;GO:0042592//homeostatic process;GO:0050896//response to stimulus;GO:0065007//biological regulation;GO:0050789//regulation of biological process;GO:0051716//cellular response to stimulus;GO:0044707//single-multicellular organism process;GO:0007275//multicellular organism de…
ENSG00000170160	233.9	378.79	1.59	2.84	1.78616	0.836864	0.00108656	0.0415051	CCDC144A	-	-	-	-	-	-	-	-
ENSG00000124942	40424	60751	119	195.26	1.64084	0.714435	0.0010983	0.041782	AHNAK	AHNAK nucleoprotein [Source:HGNC Symbol;Acc:347]	-	-	-	-	GO:0005773//vacuole;GO:0043227//membrane-bounded organelle;GO:0043231//intracellular membrane-bounded organelle;GO:0043226//organelle;GO:0044424//intracellular part;GO:0005737//cytoplasm;GO:0005764//lysosome;GO:0005622//intracellular;GO:0000323//lytic vacuole;GO:0044444//cytoplasmic part;GO:0005623//cell;GO:0005575//cellular_component;GO:0043229//intracellular organelle;GO:0044464//cell part;GO:0…	GO:0003674//molecular_function	GO:0048856//anatomical structure development;GO:0032502//developmental process;GO:0008150//biological_process
ENSG00000257315	697.07	1076.08	9.1	14.99	1.64725	0.720062	0.00109833	0.041782	ZBED6	zinc finger, BED-type containing 6 [Source:HGNC Symbol;Acc:33273]	-	-	-	-	GO:0044422//organelle part;GO:0044424//intracellular part;GO:0044446//intracellular organelle part;GO:0043229//intracellular organelle;GO:0043232//intracellular non-membrane-bounded organelle;GO:0005623//cell;GO:0070013//intracellular organelle lumen;GO:0005622//intracellular;GO:0043233//organelle lumen;GO:0005575//cellular_component;GO:0031981//nuclear lumen;GO:0043227//membrane-bounded organell…	GO:0097159//organic cyclic compound binding;GO:1901363//heterocyclic compound binding;GO:0005488//binding;GO:0003677//DNA binding;GO:0003676//nucleic acid binding;GO:0003674//molecular_function;GO:0043167//ion binding	GO:0009058//biosynthetic process;GO:0044237//cellular metabolic process;GO:0006807//nitrogen compound metabolic process;GO:0009987//cellular process;GO:0008150//biological_process;GO:0034641//cellular nitrogen compound metabolic process;GO:0008152//metabolic process
ENSG00000181817	799	456	73.18	46.15	0.630637	-0.665119	0.00111083	0.0420838	LSM10	LSM10, U7 small nuclear RNA associated [Source:HGNC Symbol;Acc:17562]	-	-	-	-	GO:0044446//intracellular organelle part;GO:0005575//cellular_component;GO:0043226//organelle;GO:0044422//organelle part;GO:0044424//intracellular part;GO:0044464//cell part;GO:0043233//organelle lumen;GO:0043227//membrane-bounded organelle;GO:0043231//intracellular membrane-bounded organelle;GO:0070013//intracellular organelle lumen;GO:0031974//membrane-enclosed lumen;GO:0005634//nucleus;GO:0005…	GO:0005488//binding;GO:0003674//molecular_function;GO:0003723//RNA binding;GO:0003676//nucleic acid binding;GO:0097159//organic cyclic compound binding;GO:1901363//heterocyclic compound binding	GO:0034641//cellular nitrogen compound metabolic process;GO:0008152//metabolic process;GO:0044763//single-organism cellular process;GO:0006807//nitrogen compound metabolic process;GO:0016070//RNA metabolic process;GO:0007049//cell cycle;GO:0006396//RNA processing;GO:0016071//mRNA metabolic process;GO:0009987//cellular process;GO:0046483//heterocycle metabolic process;GO:0044238//primary metabolic…
ENSG00000177181	20	50	0.12	0.32	2.66667	1.41504	0.0011292	0.042692	RIMKLA	ribosomal modification protein rimK-like family member A [Source:HGNC Symbol;Acc:28725]	Metabolism	Amino acid metabolism	ko00250//Alanine, aspartate and glutamate metabolism	K18311	GO:0005575//cellular_component;GO:0044464//cell part;GO:0044424//intracellular part;GO:0005622//intracellular;GO:0005623//cell;GO:0005737//cytoplasm	GO:0003674//molecular_function;GO:0003824//catalytic activity;GO:0005488//binding;GO:0043167//ion binding;GO:0016874//ligase activity	GO:0036211//protein modification process;GO:0044710//single-organism metabolic process;GO:0044238//primary metabolic process;GO:0034641//cellular nitrogen compound metabolic process;GO:0044699//single-organism process;GO:0009058//biosynthetic process;GO:0044281//small molecule metabolic process;GO:0006807//nitrogen compound metabolic process;GO:0044237//cellular metabolic process;GO:0019752//carb…
ENSG00000164104	2365	3574	123.57	201.8	1.63308	0.707598	0.00115487	0.0435732	HMGB2	high mobility group box 2 [Source:HGNC Symbol;Acc:5000]	-	-	-	-	GO:0044446//intracellular organelle part;GO:0005575//cellular_component;GO:0043227//membrane-bounded organelle;GO:0005654//nucleoplasm;GO:0005737//cytoplasm;GO:0031981//nuclear lumen;GO:0043226//organelle;GO:0005634//nucleus;GO:0043232//intracellular non-membrane-bounded organelle;GO:0043234//protein complex;GO:0043228//non-membrane-bounded organelle;GO:0044421//extracellular region part;GO:00432…	GO:0097159//organic cyclic compound binding;GO:0005488//binding;GO:0003674//molecular_function;GO:0003676//nucleic acid binding;GO:0001071//nucleic acid binding transcription factor activity;GO:0003677//DNA binding;GO:1901363//heterocyclic compound binding	GO:0044700//single organism signaling;GO:0006996//organelle organization;GO:0046483//heterocycle metabolic process;GO:0065003//macromolecular complex assembly;GO:0008219//cell death;GO:1901575//organic substance catabolic process;GO:0090304//nucleic acid metabolic process;GO:0034655//nucleobase-containing compound catabolic process;GO:0007154//cell communication;GO:0007165//signal transduction;GO…
ENSG00000168944	565	876	7.32	12.21	1.66803	0.738148	0.00116265	0.0437774	CEP120	centrosomal protein 120kDa [Source:HGNC Symbol;Acc:26690]	-	-	-	-	GO:0043226//organelle;GO:0043229//intracellular organelle;GO:0005575//cellular_component;GO:0044422//organelle part;GO:0005623//cell;GO:0043232//intracellular non-membrane-bounded organelle;GO:0005622//intracellular;GO:0044446//intracellular organelle part;GO:0005856//cytoskeleton;GO:0005815//microtubule organizing center;GO:0044464//cell part;GO:0044430//cytoskeletal part;GO:0005737//cytoplasm;G…	GO:0003674//molecular_function	GO:0071840//cellular component organization or biogenesis;GO:0044763//single-organism cellular process;GO:0006996//organelle organization;GO:0007049//cell cycle;GO:0032502//developmental process;GO:0009987//cellular process;GO:0016043//cellular component organization;GO:0030154//cell differentiation;GO:0048869//cellular developmental process;GO:0044699//single-organism process;GO:0007010//cytoske…
ENSG00000164176	2342	3538	29.26	46.87	1.60185	0.679735	0.00116693	0.043849	EDIL3	EGF-like repeats and discoidin I-like domains 3 [Source:HGNC Symbol;Acc:3173]	-	-	-	-	GO:0005576//extracellular region;GO:0043226//organelle;GO:0005575//cellular_component	GO:0043167//ion binding;GO:0003674//molecular_function;GO:0005488//binding	GO:0008150//biological_process;GO:0022610//biological adhesion;GO:0007155//cell adhesion
ENSG00000156509	57	109	1.11	2.25	2.02703	1.01937	0.00117044	0.0438913	FBXO43	-	Cellular Processes	Cell growth and death	ko04114//Oocyte meiosis	K10318	GO:0044424//intracellular part;GO:0005622//intracellular;GO:0043231//intracellular membrane-bounded organelle;GO:0043229//intracellular organelle;GO:0044464//cell part;GO:0043227//membrane-bounded organelle;GO:0005575//cellular_component;GO:0043226//organelle;GO:0005623//cell;GO:0005634//nucleus	GO:0003674//molecular_function;GO:0043167//ion binding;GO:0005488//binding	GO:0008150//biological_process;GO:0019538//protein metabolic process;GO:0044238//primary metabolic process;GO:0036211//protein modification process;GO:0006464//cellular protein modification process;GO:0000003//reproduction;GO:0007049//cell cycle;GO:0044699//single-organism process;GO:0044763//single-organism cellular process;GO:0043170//macromolecule metabolic process;GO:0044260//cellular macromo…
ENSG00000113263	25	5	0.88	0.1	0.113636	-3.1375	0.00117769	0.0440739	ITK	-	Organismal Systems	Immune system	ko04062//Chemokine signaling pathway;ko04670//Leukocyte transendothelial migration;ko04660//T cell receptor signaling pathway	K07363	GO:0005575//cellular_component;GO:0005622//intracellular;GO:0044444//cytoplasmic part;GO:0005623//cell;GO:0044424//intracellular part;GO:0005829//cytosol;GO:0044464//cell part;GO:0005737//cytoplasm	GO:0016740//transferase activity;GO:0016772//transferase activity, transferring phosphorus-containing groups;GO:0003824//catalytic activity;GO:0003674//molecular_function;GO:0005488//binding;GO:0016301//kinase activity;GO:0043167//ion binding	GO:0032502//developmental process;GO:0007165//signal transduction;GO:0044238//primary metabolic process;GO:0006950//response to stress;GO:0065007//biological regulation;GO:0044260//cellular macromolecule metabolic process;GO:0030154//cell differentiation;GO:0009987//cellular process;GO:0050794//regulation of cellular process;GO:0044763//single-organism cellular process;GO:0002376//immune system p…
ENSG00000272869	2.29	17.26	0.54	1.06	1.96296	0.973033	0.00118753	0.0442626	CTC-487M23.8	Signal recognition particle 19 kDa protein [Source:UniProtKB/TrEMBL;Acc:D6RBG4]	-	-	-	-	GO:0044424//intracellular part;GO:0044464//cell part;GO:0005622//intracellular;GO:0005575//cellular_component;GO:0005737//cytoplasm;GO:0005623//cell	GO:1901363//heterocyclic compound binding;GO:0097159//organic cyclic compound binding;GO:0003674//molecular_function;GO:0003723//RNA binding;GO:0005488//binding;GO:0003676//nucleic acid binding	GO:0006810//transport;GO:0033036//macromolecule localization;GO:0061024//membrane organization;GO:0015031//protein transport;GO:0045184//establishment of protein localization;GO:0016043//cellular component organization;GO:0006886//intracellular protein transport;GO:0009987//cellular process;GO:0008104//protein localization;GO:0008150//biological_process;GO:0051641//cellular localization;GO:007170…
ENSG00000271948	17	2	4.01	0.56	0.139651	-2.8401	0.00118753	0.0442626	-	-	-	-	-	-	-	-	-
ENSG00000187164	360	568	5.26	8.88	1.68821	0.755497	0.00119336	0.0443102	KIAA1598	KIAA1598 [Source:HGNC Symbol;Acc:29319]	-	-	-	-	GO:0005575//cellular_component;GO:0005623//cell	GO:0003674//molecular_function;GO:0019899//enzyme binding;GO:0008092//cytoskeletal protein binding;GO:0005488//binding;GO:0005515//protein binding	GO:0044699//single-organism process;GO:0048856//anatomical structure development;GO:0032989//cellular component morphogenesis;GO:0044763//single-organism cellular process;GO:0071840//cellular component organization or biogenesis;GO:0044767//single-organism developmental process;GO:0048869//cellular developmental process;GO:0030154//cell differentiation;GO:0016043//cellular component organization;…
ENSG00000148700	779	1196	12.24	24.47	1.99918	0.999411	0.00119361	0.0443102	ADD3	adducin 3 (gamma) [Source:HGNC Symbol;Acc:245]	-	-	-	-	GO:0043233//organelle lumen;GO:0044424//intracellular part;GO:0043226//organelle;GO:0005623//cell;GO:0005694//chromosome;GO:0044422//organelle part;GO:0043231//intracellular membrane-bounded organelle;GO:0031981//nuclear lumen;GO:0070013//intracellular organelle lumen;GO:0005737//cytoplasm;GO:0044446//intracellular organelle part;GO:0000228//nuclear chromosome;GO:0044464//cell part;GO:0071944//ce…	GO:0003674//molecular_function;GO:0005198//structural molecule activity;GO:0005515//protein binding;GO:0005488//binding;GO:0008092//cytoskeletal protein binding	-
ENSG00000126903	779	446	29.28	16.5	0.563525	-0.82745	0.00119798	0.0443829	SLC10A3	solute carrier family 10, member 3 [Source:HGNC Symbol;Acc:22979]	-	-	-	-	GO:0005575//cellular_component	GO:0003674//molecular_function;GO:0022857//transmembrane transporter activity;GO:0005215//transporter activity	GO:0051234//establishment of localization;GO:0006810//transport;GO:0051179//localization;GO:0008150//biological_process
ENSG00000239445	37	11	4.53	1.7	0.375276	-1.41398	0.00122165	0.0450789	-	-	-	-	-	-	-	-	-
ENSG00000180044	37	11	0.84	0.27	0.321429	-1.63743	0.00122165	0.0450789	C3orf80	chromosome 3 open reading frame 80 [Source:HGNC Symbol;Acc:40048]	-	-	-	-	GO:0005575//cellular_component	-	-
ENSG00000148677	6256	3712	191.26	122.04	0.638084	-0.648181	0.0012277	0.0452117	ANKRD1	ankyrin repeat domain 1 (cardiac muscle) [Source:HGNC Symbol;Acc:15819]	-	-	-	-	GO:0044464//cell part;GO:0044444//cytoplasmic part;GO:0044422//organelle part;GO:0005829//cytosol;GO:0005737//cytoplasm;GO:0043227//membrane-bounded organelle;GO:0043229//intracellular organelle;GO:0043226//organelle;GO:0043233//organelle lumen;GO:0032991//macromolecular complex;GO:0044446//intracellular organelle part;GO:0043231//intracellular membrane-bounded organelle;GO:0005622//intracellular…	GO:0005488//binding;GO:0000988//transcription factor activity, protein binding;GO:0003674//molecular_function;GO:0097159//organic cyclic compound binding;GO:1901363//heterocyclic compound binding;GO:0003676//nucleic acid binding;GO:0005515//protein binding;GO:0008092//cytoskeletal protein binding;GO:0019899//enzyme binding;GO:0008134//transcription factor binding;GO:0003677//DNA binding	GO:0044699//single-organism process;GO:0071840//cellular component organization or biogenesis;GO:0044767//single-organism developmental process;GO:0009653//anatomical structure morphogenesis;GO:0044085//cellular component biogenesis;GO:0044238//primary metabolic process;GO:0016043//cellular component organization;GO:0009987//cellular process;GO:0048869//cellular developmental process;GO:0071704//…
ENSG00000185432	92	163	1.59	4.62	2.90566	1.53887	0.00124064	0.0455972	METTL7A	methyltransferase like 7A [Source:HGNC Symbol;Acc:24550]	-	-	-	-	GO:0043231//intracellular membrane-bounded organelle;GO:0043228//non-membrane-bounded organelle;GO:0043229//intracellular organelle;GO:0044444//cytoplasmic part;GO:0005811//lipid particle;GO:0043227//membrane-bounded organelle;GO:0005783//endoplasmic reticulum;GO:0005575//cellular_component;GO:0044464//cell part;GO:0005737//cytoplasm;GO:0005623//cell;GO:0012505//endomembrane system;GO:0044424//in…	GO:0016740//transferase activity;GO:0003824//catalytic activity;GO:0003674//molecular_function;GO:0008168//methyltransferase activity;GO:0016741//transferase activity, transferring one-carbon groups	GO:0009058//biosynthetic process;GO:0051704//multi-organism process;GO:0044238//primary metabolic process;GO:0008150//biological_process;GO:0008152//metabolic process;GO:0044403//symbiosis, encompassing mutualism through parasitism;GO:0005975//carbohydrate metabolic process;GO:0071704//organic substance metabolic process;GO:0044419//interspecies interaction between organisms
ENSG00000144152	67.01	125	1.67	3.32	1.98802	0.991335	0.00124546	0.0456834	FBLN7	fibulin 7 [Source:HGNC Symbol;Acc:26740]	-	-	-	-	GO:0005578//proteinaceous extracellular matrix;GO:0044421//extracellular region part;GO:0031012//extracellular matrix;GO:0005576//extracellular region;GO:0005575//cellular_component	GO:0005488//binding;GO:0003674//molecular_function;GO:0043167//ion binding	GO:0022610//biological adhesion;GO:0008150//biological_process;GO:0007155//cell adhesion
ENSG00000148926	1027	594	45.2	24.68	0.546018	-0.87298	0.00124926	0.0456992	ADM	adrenomedullin [Source:HGNC Symbol;Acc:259]	Organismal Systems	Circulatory system	ko04270//Vascular smooth muscle contraction	K12333	GO:0005575//cellular_component;GO:0044464//cell part;GO:0005737//cytoplasm;GO:0005622//intracellular;GO:0005623//cell;GO:0005615//extracellular space;GO:0005576//extracellular region;GO:0044421//extracellular region part;GO:0044424//intracellular part	GO:0003674//molecular_function	GO:0065007//biological regulation;GO:0044238//primary metabolic process;GO:0030154//cell differentiation;GO:0007275//multicellular organism development;GO:0009653//anatomical structure morphogenesis;GO:0007267//cell-cell signaling;GO:0044281//small molecule metabolic process;GO:0044710//single-organism metabolic process;GO:0044767//single-organism developmental process;GO:0051716//cellular respon…
ENSG00000256092	10	33	0.48	1.75	3.64583	1.86625	0.00125538	0.0457744	-	-	-	-	-	-	-	-	-
ENSG00000248871	0	10.6	0.001	0.39	390	8.60733	0.00126829	0.0461046	TNFSF12-TNFSF13	TNFSF12-TNFSF13 readthrough [Source:HGNC Symbol;Acc:33537]	-	-	-	-	GO:0005615//extracellular space;GO:0005575//cellular_component;GO:0005576//extracellular region;GO:0044421//extracellular region part	GO:0003674//molecular_function	GO:0008150//biological_process;GO:0002376//immune system process
ENSG00000074621	112	194	2.26	4.08	1.80531	0.852246	0.00126944	0.0461046	SLC24A1	solute carrier family 24 (sodium/potassium/calcium exchanger), member 1 [Source:HGNC Symbol;Acc:10975]	Organismal Systems	Sensory system	ko04744//Phototransduction	K13749	GO:0044464//cell part;GO:0005575//cellular_component;GO:0071944//cell periphery;GO:0005886//plasma membrane;GO:0005623//cell;GO:0016020//membrane	GO:0005215//transporter activity;GO:0003674//molecular_function;GO:0022857//transmembrane transporter activity	GO:0007154//cell communication;GO:0003008//system process;GO:0050789//regulation of biological process;GO:0051716//cellular response to stimulus;GO:0044699//single-organism process;GO:0044700//single organism signaling;GO:0007165//signal transduction;GO:0051179//localization;GO:0051234//establishment of localization;GO:0008150//biological_process;GO:0050794//regulation of cellular process;GO:0009…
ENSG00000260272	33.25	9.46	1.04	0.32	0.307692	-1.70044	0.00127928	0.0462192	RP11-20I23.1	Uncharacterized protein [Source:UniProtKB/TrEMBL;Acc:H3BQ06]	-	-	-	-	-	GO:0030234//enzyme regulator activity;GO:0098772//molecular function regulator;GO:0003674//molecular_function	GO:0008150//biological_process
ENSG00000163467	33	9	6.21	1.7	0.273752	-1.86906	0.00127928	0.0462192	TSACC	TSSK6 activating co-chaperone [Source:HGNC Symbol;Acc:30636]	-	-	-	-	GO:0044424//intracellular part;GO:0005622//intracellular;GO:0005623//cell;GO:0005737//cytoplasm;GO:0005575//cellular_component;GO:0044464//cell part	GO:0003674//molecular_function	-
ENSG00000162526	6.8	27.41	0.47	2.09	4.44681	2.15277	0.00128011	0.0462192	TSSK3	testis-specific serine kinase 3 [Source:HGNC Symbol;Acc:15473]	-	-	-	-	-	GO:0043167//ion binding;GO:0003674//molecular_function;GO:0016772//transferase activity, transferring phosphorus-containing groups;GO:0016740//transferase activity;GO:0005488//binding;GO:0016301//kinase activity;GO:0003824//catalytic activity	GO:0071704//organic substance metabolic process;GO:0043412//macromolecule modification;GO:0008150//biological_process;GO:0043170//macromolecule metabolic process;GO:0044767//single-organism developmental process;GO:0044237//cellular metabolic process;GO:0044763//single-organism cellular process;GO:0008152//metabolic process;GO:0000003//reproduction;GO:0044238//primary metabolic process;GO:0019538…
ENSG00000215252	643.65	989.5	11.9	21.76	1.82857	0.870717	0.00131266	0.0472369	GOLGA8B	golgin A8 family, member B [Source:HGNC Symbol;Acc:31973]	-	-	-	-	GO:0005794//Golgi apparatus;GO:0005622//intracellular;GO:0005623//cell;GO:0043227//membrane-bounded organelle;GO:0044444//cytoplasmic part;GO:0012505//endomembrane system;GO:0043229//intracellular organelle;GO:0043231//intracellular membrane-bounded organelle;GO:0005737//cytoplasm;GO:0043226//organelle;GO:0044424//intracellular part;GO:0005575//cellular_component;GO:0044464//cell part	-	-
ENSG00000181026	876	506	17.75	11.73	0.660845	-0.597616	0.00131342	0.0472369	AEN	apoptosis enhancing nuclease [Source:HGNC Symbol;Acc:25722]	-	-	-	-	GO:0044464//cell part;GO:0044424//intracellular part;GO:0005622//intracellular;GO:0044428//nuclear part;GO:0005575//cellular_component;GO:0044446//intracellular organelle part;GO:0043228//non-membrane-bounded organelle;GO:0043232//intracellular non-membrane-bounded organelle;GO:0043231//intracellular membrane-bounded organelle;GO:0043226//organelle;GO:0005634//nucleus;GO:0043233//organelle lumen;…	GO:0004518//nuclease activity;GO:0003824//catalytic activity;GO:0003674//molecular_function;GO:0016788//hydrolase activity, acting on ester bonds;GO:0016787//hydrolase activity	GO:0044763//single-organism cellular process;GO:0050794//regulation of cellular process;GO:0009987//cellular process;GO:0023052//signaling;GO:0044700//single organism signaling;GO:0008150//biological_process;GO:0065007//biological regulation;GO:0051716//cellular response to stimulus;GO:0044699//single-organism process;GO:0050896//response to stimulus;GO:0006950//response to stress;GO:0007165//sig…
ENSG00000052749	1989	1172	25.72	16.16	0.628305	-0.670463	0.00133272	0.0477449	RRP12	ribosomal RNA processing 12 homolog (S. cerevisiae) [Source:HGNC Symbol;Acc:29100]	-	-	-	-	GO:0005730//nucleolus;GO:0044422//organelle part;GO:0043228//non-membrane-bounded organelle;GO:0031967//organelle envelope;GO:0044428//nuclear part;GO:0070013//intracellular organelle lumen;GO:0044446//intracellular organelle part;GO:0012505//endomembrane system;GO:0031974//membrane-enclosed lumen;GO:0043231//intracellular membrane-bounded organelle;GO:0043233//organelle lumen;GO:0043226//organel…	GO:0003674//molecular_function	-
ENSG00000170425	2794	1654	99.67	63.62	0.638306	-0.647679	0.00134148	0.0479657	ADORA2B	adenosine A2b receptor [Source:HGNC Symbol;Acc:264]	Environmental Information Processing;Human Diseases;Organismal Systems	Substance dependence;Signal transduction;Circulatory system;Signaling molecules and interaction	ko05034//Alcoholism;ko04080//Neuroactive ligand-receptor interaction;ko04015//Rap1 signaling pathway;ko04020//Calcium signaling pathway;ko04270//Vascular smooth muscle contraction	K04267	GO:0005886//plasma membrane;GO:0044464//cell part;GO:0005623//cell;GO:0071944//cell periphery;GO:0005575//cellular_component;GO:0016020//membrane	GO:0003674//molecular_function;GO:0004871//signal transducer activity	GO:0009987//cellular process;GO:0051716//cellular response to stimulus;GO:0003008//system process;GO:0023052//signaling;GO:0007165//signal transduction;GO:0044700//single organism signaling;GO:0050896//response to stimulus;GO:0050789//regulation of biological process;GO:0007154//cell communication;GO:0003013//circulatory system process;GO:0044699//single-organism process;GO:0044763//single-organi…
ENSG00000130270	134	226	3.02	5.82	1.92715	0.946471	0.00134523	0.0480067	ATP8B3	ATPase, aminophospholipid transporter, class I, type 8B, member 3 [Source:HGNC Symbol;Acc:13535]	-	-	-	-	GO:0031988//membrane-bounded vesicle;GO:0043226//organelle;GO:0016023//cytoplasmic, membrane-bounded vesicle;GO:0005623//cell;GO:0044444//cytoplasmic part;GO:0097708//intracellular vesicle;GO:0043231//intracellular membrane-bounded organelle;GO:0005622//intracellular;GO:0044464//cell part;GO:0044424//intracellular part;GO:0043229//intracellular organelle;GO:0005575//cellular_component;GO:0005737/…	GO:0016817//hydrolase activity, acting on acid anhydrides;GO:0016462//pyrophosphatase activity;GO:0022857//transmembrane transporter activity;GO:0016887//ATPase activity;GO:0005488//binding;GO:0003674//molecular_function;GO:0003824//catalytic activity;GO:0016787//hydrolase activity;GO:0043167//ion binding;GO:0017111//nucleoside-triphosphatase activity;GO:0005215//transporter activity;GO:0016818//…	GO:0044710//single-organism metabolic process;GO:0006725//cellular aromatic compound metabolic process;GO:1901361//organic cyclic compound catabolic process;GO:0051234//establishment of localization;GO:0044248//cellular catabolic process;GO:0034641//cellular nitrogen compound metabolic process;GO:0008152//metabolic process;GO:0046700//heterocycle catabolic process;GO:0044237//cellular metabolic p…
ENSG00000011028	1150	1739	13.41	20.07	1.49664	0.581731	0.00138597	0.049365	MRC2	-	Cellular Processes;Human Diseases	Infectious diseases;Transport and catabolism	ko04145//Phagosome;ko05152//Tuberculosis	K06560	GO:0005575//cellular_component	GO:0003674//molecular_function	GO:0051234//establishment of localization;GO:0051179//localization;GO:0006810//transport;GO:0008150//biological_process;GO:0016192//vesicle-mediated transport
[truncated: 1,004 more rows]
