# Supplementary material for: Genome-Wide Investigation of Genes Regulated by ERα in Breast Cancer Cells
Source: Molecules. 2018 Oct 5;23(10):2543. doi: 10.3390/molecules23102543 (PMC6222792; doi:10.3390/molecules23102543)
Supplement: Supplementary file 1 [file molecules-23-02543-s001.zip › supplementary/Table S4.xls]

Gene	ID	Description
C6ORF141	135398	chromosome 6 open reading frame 141(C6orf141)
FAM110B	90362	family with sequence similarity 110 member B(FAM110B)
SELENBP1	8991	selenium binding protein 1(SELENBP1)
PMAIP1	5366	phorbol-12-myristate-13-acetate-induced protein 1(PMAIP1)
CBX6	23466	chromobox 6(CBX6)
HOOK1	51361	hook microtubule tethering protein 1(HOOK1)
PSIP1	11168	PC4 and SFRS1 interacting protein 1(PSIP1)
POLI	11201	DNA polymerase iota(POLI)
CYP1A1	1543	cytochrome P450 family 1 subfamily A member 1(CYP1A1)
STAP2	55620	signal transducing adaptor family member 2(STAP2)
PKIB	5570	protein kinase (cAMP-dependent, catalytic) inhibitor beta(PKIB)
RMI2	116028	RecQ mediated genome instability 2(RMI2)
JUNB	3726	JunB proto-oncogene, AP-1 transcription factor subunit(JUNB)
DDIT4	54541	DNA damage inducible transcript 4(DDIT4)
TMEM150A	129303	transmembrane protein 150A(TMEM150A)
JUP	3728	junction plakoglobin(JUP)
CGN	57530	cingulin(CGN)
SPAG4	6676	sperm associated antigen 4(SPAG4)
ABAT	18	4-aminobutyrate aminotransferase(ABAT)
DNTTIP2	30836	deoxynucleotidyltransferase terminal interacting protein 2(DNTTIP2)
NEU1	4758	neuraminidase 1(NEU1)
STC1	6781	stanniocalcin 1(STC1)
ADD3	120	adducin 3(ADD3)
NETO2	81831	neuropilin and tolloid like 2(NETO2)
RALGPS2	55103	Ral GEF with PH domain and SH3 binding motif 2(RALGPS2)
HMGB2	3148	high mobility group box 2(HMGB2)
SLC38A2	54407	solute carrier family 38 member 2(SLC38A2)
IFITM1	8519	interferon induced transmembrane protein 1(IFITM1)
TNFRSF12A	51330	TNF receptor superfamily member 12A(TNFRSF12A)
XK	7504	X-linked Kx blood group(XK)
SESN2	83667	sestrin 2(SESN2)
CCNG2	901	cyclin G2(CCNG2)
FAM65C	140876	family with sequence similarity 65 member C(FAM65C)
PPL	5493	periplakin(PPL)
NDRG1	10397	N-myc downstream regulated 1(NDRG1)
BMF	90427	Bcl2 modifying factor(BMF)
TRAF4	9618	TNF receptor associated factor 4(TRAF4)
SPNS2	124976	sphingolipid transporter 2(SPNS2)
S100P	6286	S100 calcium binding protein P(S100P)
MAFB	9935	MAF bZIP transcription factor B(MAFB)
HENMT1	113802	HEN1 methyltransferase homolog 1(HENMT1)
SCD	6319	stearoyl-CoA desaturase(SCD)
ZBTB41	360023	zinc finger and BTB domain containing 41(ZBTB41)
PPFIBP2	8495	PPFIA binding protein 2(PPFIBP2)
UAP1L1	91373	UDP-N-acetylglucosamine pyrophosphorylase 1 like 1(UAP1L1)
P2RX4	5025	purinergic receptor P2X 4(P2RX4)
CDKN1A	1026	cyclin dependent kinase inhibitor 1A(CDKN1A)
NOSIP	51070	nitric oxide synthase interacting protein(NOSIP)
NEDD1	121441	neural precursor cell expressed, developmentally down-regulated 1(NEDD1)
CSRNP1	64651	cysteine and serine rich nuclear protein 1(CSRNP1)
ZNF117	51351	zinc finger protein 117(ZNF117)
SPNS1	83985	sphingolipid transporter 1 (putative)(SPNS1)
CLCN7	1186	chloride voltage-gated channel 7(CLCN7)
GRB7	2886	growth factor receptor bound protein 7(GRB7)
YAE1D1	57002	Yae1 domain containing 1(YAE1D1)
PLAU	5328	plasminogen activator, urokinase(PLAU)
TPRN	286262	taperin(TPRN)
LRRC8E	80131	leucine rich repeat containing 8 family member E(LRRC8E)
SAT1	6303	spermidine/spermine N1-acetyltransferase 1(SAT1)
IMPA2	3613	inositol monophosphatase 2(IMPA2)
ZNF83	55769	zinc finger protein 83(ZNF83)
ELF3	1999	E74 like ETS transcription factor 3(ELF3)
GREB1	9687	growth regulation by estrogen in breast cancer 1(GREB1)
ZNF296	162979	zinc finger protein 296(ZNF296)
PWWP2B	170394	PWWP domain containing 2B(PWWP2B)
CHPF2	54480	chondroitin polymerizing factor 2(CHPF2)
ZYG11B	79699	zyg-11 family member B, cell cycle regulator(ZYG11B)
MTHFD2	10797	methylenetetrahydrofolate dehydrogenase (NADP+ dependent) 2, methenyltetrahydrofolate cyclohydrolase(MTHFD2)
FOS	2353	Fos proto-oncogene, AP-1 transcription factor subunit(FOS)
HMOX1	3162	heme oxygenase 1(HMOX1)
SIK1	150094	salt inducible kinase 1(SIK1)
SLC1A1	6505	solute carrier family 1 member 1(SLC1A1)
SLC43A2	124935	solute carrier family 43 member 2(SLC43A2)
SERTAD1	29950	SERTA domain containing 1(SERTAD1)
PTDSS2	81490	phosphatidylserine synthase 2(PTDSS2)
SGK1	6446	serum/glucocorticoid regulated kinase 1(SGK1)
ACKR3	57007	atypical chemokine receptor 3(ACKR3)
ZNF143	7702	zinc finger protein 143(ZNF143)
ARRDC4	91947	arrestin domain containing 4(ARRDC4)
PJA2	9867	praja ring finger ubiquitin ligase 2(PJA2)
DHRS3	9249	dehydrogenase/reductase 3(DHRS3)
ADM	133	adrenomedullin(ADM)
CLIC4	25932	chloride intracellular channel 4(CLIC4)
HIPK3	10114	homeodomain interacting protein kinase 3(HIPK3)
PLLP	51090	plasmolipin(PLLP)
CA2	760	carbonic anhydrase 2(CA2)
RASD1	51655	ras related dexamethasone induced 1(RASD1)
WDR43	23160	WD repeat domain 43(WDR43)
CALCR	799	calcitonin receptor(CALCR)
ZNF468	90333	zinc finger protein 468(ZNF468)
CEP120	153241	centrosomal protein 120(CEP120)
ZNF467	168544	zinc finger protein 467(ZNF467)
MFSD5	84975	major facilitator superfamily domain containing 5(MFSD5)
C5	727	complement C5(C5)
DCK	1633	deoxycytidine kinase(DCK)
IVNS1ABP	10625	influenza virus NS1A binding protein(IVNS1ABP)
FAM217B	63939	family with sequence similarity 217 member B(FAM217B)
ADIRF	10974	adipogenesis regulatory factor(ADIRF)
XBP1	7494	X-box binding protein 1(XBP1)
SQSTM1	8878	sequestosome 1(SQSTM1)
CENPC	1060	centromere protein C(CENPC)
UBTD1	80019	ubiquitin domain containing 1(UBTD1)
BCAS3	54828	BCAS3, microtubule associated cell migration factor(BCAS3)
SLC25A40	55972	solute carrier family 25 member 40(SLC25A40)
RASA1	5921	RAS p21 protein activator 1(RASA1)
MYO5C	55930	myosin VC(MYO5C)
ZNF267	10308	zinc finger protein 267(ZNF267)
TXNIP	10628	thioredoxin interacting protein(TXNIP)
SDSL	113675	serine dehydratase like(SDSL)
RICTOR	253260	RPTOR independent companion of MTOR complex 2(RICTOR)
DPYSL2	1808	dihydropyrimidinase like 2(DPYSL2)
CDC25A	993	cell division cycle 25A(CDC25A)
CENPH	64946	centromere protein H(CENPH)
DUSP4	1846	dual specificity phosphatase 4(DUSP4)
RAB31	11031	RAB31, member RAS oncogene family(RAB31)
DUSP2	1844	dual specificity phosphatase 2(DUSP2)
SP1	6667	Sp1 transcription factor(SP1)
NUPR1	26471	nuclear protein 1, transcriptional regulator(NUPR1)
RASSF2	9770	Ras association domain family member 2(RASSF2)
SPATA2L	124044	spermatogenesis associated 2 like(SPATA2L)
ID3	3399	inhibitor of DNA binding 3, HLH protein(ID3)
ATP6V0A4	50617	ATPase H+ transporting V0 subunit a4(ATP6V0A4)
BAMBI	25805	BMP and activin membrane bound inhibitor(BAMBI)
C5	727	complement component 5
C6orf141	135398	chromosome 6 open reading frame 141
SELM	140606	Selenoprotein M
