# Supplementary material for: Genome-Wide Investigation of Genes Regulated by ERα in Breast Cancer Cells
Source: Molecules. 2018 Oct 5;23(10):2543. doi: 10.3390/molecules23102543 (PMC6222792; doi:10.3390/molecules23102543)
Supplement: Supplementary file 1 [file molecules-23-02543-s001.zip › supplementary/Table S5.xlsx]

## Sheet: Sheet1
Gene	logFC	logCPM	PValue	FDR
CARTPT	8.88614	7.13047	1.33108e-32	1.05952e-31
CPB1	7.81567	10.7293	1.20411e-67	3.71457e-66
CSN1S2AP	7.3896	1.84697	2.16657e-16	7.98387e-16
UCN3	7.38039	1.86891	2.68332e-24	1.47044e-23
CST5	7.25911	3.8101	1.58753e-54	2.98375e-53
CHGA	7.21251	6.52329	6.81383e-47	9.50161e-46
RP11-503D12.1	7.14776	-1.08141	1.73683e-50	2.78736e-49
CYP2A7	7.14597	4.66105	1.82412e-54	3.4113e-53
RP11-53O19.2	7.11035	3.21869	3.71325e-66	1.08872e-64
SERPINA6	7.04162	5.58276	6.02715e-60	1.42015e-58
RP11-680B3.2	6.73994	1.19058	3.69398e-47	5.18758e-46
CYP2A6	6.58198	5.79004	8.08521e-62	2.05129e-60
RP11-234O6.2	6.22038	-0.0505221	4.75447e-16	1.7223e-15
LRRC53	6.15607	-0.978024	2.15595e-31	1.62773e-30
RP11-354H21.1	6.08525	-1.88527	2.52599e-21	1.19606e-20
S100G	6.01559	1.27961	1.84267e-36	1.70972e-35
CHGB	5.98474	6.93765	1.71221e-40	1.86758e-39
RPS4Y1	5.93398	1.58586	1.30817e-20	5.98657e-20
MUC2	5.87413	5.73399	4.11454e-40	4.42816e-39
RP11-473L15.3	5.81469	2.15502	3.29834e-61	8.18348e-60
NTS	5.77565	4.91206	6.46714e-31	4.7862e-30
KRTAP3-3	5.7738	-1.69356	5.19595e-32	4.03216e-31
RP11-730G20.1	5.73446	-0.145047	2.6643e-45	3.49145e-44
UTY	5.61715	-1.82881	4.88484e-22	2.39783e-21
RP11-152L7.2	5.61071	-2.38914	1.39958e-18	5.77756e-18
INS	5.56699	-2.23613	9.03095e-20	3.96802e-19
RP11-486M23.3	5.56161	-0.727262	4.03518e-26	2.40896e-25
AF241725.6	5.53067	-1.78265	5.06484e-15	1.72885e-14
EIF1AY	5.45291	-1.40664	1.6483e-18	6.78269e-18
AC005150.1	5.35484	1.73422	5.55613e-24	2.99747e-23
OR4K12P	5.35261	-0.639292	3.00146e-53	5.34901e-52
TXLNGY	5.34155	-1.08499	1.95798e-21	9.31685e-21
RNA5-8SP6	5.33669	-1.75881	6.93677e-23	3.53956e-22
UCP1	5.3048	0.75147	2.3278e-54	4.33878e-53
UGT2B4	5.28478	3.23852	1.01876e-34	8.85777e-34
RNU6-813P	5.28306	-0.798609	8.71217e-83	4.79212e-81
RP11-107I14.2	5.23585	-0.861068	2.72597e-108	3.60448e-106
CYP4F62P	5.19826	-1.00268	4.43087e-46	6.00483e-45
ZFY	5.1939	-2.2545	3.97772e-22	1.96083e-21
RN7SKP261	5.14687	-2.95627	2.13507e-18	8.73987e-18
KDM5D	5.12363	-0.879277	4.93923e-24	2.66764e-23
CHRNA9	5.10998	2.96408	4.78349e-46	6.46451e-45
VSTM2A-OT1	5.04639	-0.239923	1.32448e-29	9.24997e-29
AC078882.1	4.99612	-3.02618	9.59439e-23	4.86618e-22
CDC20B	4.98413	2.94302	9.90504e-51	1.60028e-49
MYL1	4.97056	-0.612273	3.25994e-14	1.06233e-13
CST9L	4.96983	-1.14384	2.82223e-46	3.85263e-45
DDX3Y	4.96562	-0.708827	9.02817e-27	5.54484e-26
TRH	4.92025	4.81611	4.32303e-42	4.99192e-41
USP9Y	4.90813	-1.43394	2.61213e-23	1.3615e-22
CYP4F30P	4.88594	-1.10203	4.24859e-49	6.43839e-48
RP11-312A15.2	4.87265	-2.34388	2.49597e-45	3.27594e-44
ASCL1	4.7787	2.70927	4.73666e-36	4.33761e-35
RP11-81K13.1	4.75842	-0.666254	2.63895e-31	1.98483e-30
C20orf85	4.74081	0.434128	1.55167e-27	9.86966e-27
KCNC2	4.71307	3.27411	9.2011e-32	7.05899e-31
CYP2A7P1	4.71163	-3.34364	8.1819e-25	4.58878e-24
XIRP2	4.70465	-0.0566947	7.97527e-23	4.05841e-22
RP4-754E20__A.5	4.68736	-0.964637	1.75273e-21	8.34962e-21
CGA	4.68603	4.76356	1.05465e-30	7.739e-30
GABRA1	4.68161	0.42153	2.16059e-19	9.3112e-19
TTTY15	4.66198	-2.56912	1.17224e-17	4.62506e-17
MROH4P	4.65825	-2.9586	2.68693e-25	1.5442e-24
RNY3	4.64819	-3.56279	2.46465e-17	9.56085e-17
AGTR1	4.64586	5.00755	9.68045e-88	6.38758e-86
CCDC172	4.63952	-2.37375	8.72249e-16	3.11189e-15
LINC00709	4.62417	-3.43226	2.84843e-17	1.10154e-16
KLF2P3	4.60577	-2.92924	1.58511e-37	1.54336e-36
RNU5B-1	4.57384	-1.7244	7.7818e-22	3.77861e-21
FAR2P3	4.57133	-0.706056	2.85318e-49	4.35113e-48
LINC01490	4.56368	-3.59263	7.00845e-21	3.25228e-20
LINC01087	4.54665	3.30852	6.76365e-87	4.35223e-85
OR4K11P	4.54076	-3.4166	3.00452e-50	4.77861e-49
MALRD1	4.53097	2.63991	6.16339e-65	1.74636e-63
GRIA1	4.45965	2.40382	4.0658e-41	4.54243e-40
RP11-616M22.3	4.44354	-2.23796	2.85912e-41	3.20812e-40
CST9	4.44087	3.89886	1.12319e-34	9.74566e-34
PCSK1	4.44061	5.92207	9.34976e-41	1.02856e-39
POTEKP	4.41714	3.27539	3.01095e-104	3.48877e-102
LCE2B	4.39787	-2.67849	5.77523e-11	1.55622e-10
MYF5	4.38801	-3.83088	2.15365e-18	8.81377e-18
VSTM2A	4.37204	4.75659	2.98247e-28	1.95953e-27
DUX4L18	4.36242	-3.92651	1.95668e-17	7.62987e-17
CYP2G1P	4.35921	0.940593	6.11409e-65	1.73531e-63
NLGN4Y	4.35884	-1.95033	2.62205e-17	1.01586e-16
PHGR1	4.34284	1.12707	4.89972e-51	8.01206e-50
RP11-754N21.1	4.30486	-3.41977	3.80095e-17	1.46218e-16
GHRH	4.30151	-0.622753	2.72742e-39	2.85069e-38
TFF1	4.30054	7.77505	2.46602e-59	5.70688e-58
CLEC3A	4.29465	7.89205	2.39669e-25	1.38069e-24
RP5-843L14.1	4.28193	-2.97726	5.85139e-16	2.10878e-15
RP11-433A19.2	4.28044	-0.3599	2.96879e-72	1.08806e-70
RP11-557C9.3	4.26587	-2.47233	1.85281e-63	4.9425e-62
RP11-345J13.1	4.26514	0.0925763	4.18878e-53	7.41014e-52
AC061961.2	4.25406	-0.10753	3.39251e-35	3.01977e-34
RNU6-848P	4.22887	-3.93703	3.98405e-25	2.26686e-24
TATDN2P3	4.22361	-1.05457	4.83238e-32	3.7552e-31
AC073325.1	4.22125	-1.96414	1.46324e-32	1.16225e-31
SEZ6L	4.21702	3.42171	1.51085e-58	3.38715e-57
OPCML-IT1	4.21554	-3.80045	6.84229e-15	2.31891e-14
NEUROD1	4.21445	-1.45847	2.75928e-13	8.53711e-13
RP3-326I13.1	4.20746	-2.08731	2.02433e-24	1.11841e-23
RP11-138H10.2	4.20618	-3.53053	1.09325e-17	4.31794e-17
RP11-624L4.2	4.19889	-2.85498	1.08919e-32	8.70472e-32
SLC22A24	4.17756	-3.21195	8.75338e-38	8.61741e-37
ESR1	4.1767	9.03987	3.69712e-149	1.86059e-146
POTEC	4.17449	0.210317	6.23144e-26	3.68746e-25
HDC	4.16817	3.70341	4.57794e-59	1.04579e-57
SLC30A8	4.16747	6.03308	5.63138e-35	4.96545e-34
ALB	4.16731	6.03404	4.88347e-36	4.46841e-35
RP11-358L22.2	4.15716	-0.259418	1.6645e-21	7.94167e-21
KRT35	4.15136	-2.42545	1.17907e-29	8.25322e-29
LACRT	4.12646	3.94264	1.44316e-13	4.53836e-13
LINC00261	4.12326	-1.21985	1.15227e-12	3.43643e-12
SPINK4	4.10933	-0.679599	3.09253e-64	8.54003e-63
CSRP3	4.09432	-1.82131	1.13095e-19	4.94021e-19
THSD4-AS1	4.08446	-1.10223	1.52832e-45	2.02722e-44
TPSG1	4.07627	1.90329	8.04597e-72	2.88304e-70
ARHGAP36	4.0603	3.20742	1.92525e-24	1.06471e-23
BPIFA4P	4.05338	-0.25742	2.41561e-19	1.0381e-18
SNX19P1	4.05118	-2.50569	1.49428e-39	1.57648e-38
CXADRP1	4.03501	-2.16467	3.33455e-40	3.5979e-39
RP11-312A15.3	4.03231	-2.89012	7.7852e-36	7.06409e-35
CDHR4	4.02022	-0.319246	2.79588e-59	6.45252e-58
Z82214.3	4.01399	-1.94187	4.95225e-38	4.93148e-37
MKNK2P1	4.01263	-1.80332	1.46673e-22	7.38028e-22
LINC00238	4.01197	-0.3208	6.0513e-48	8.82135e-47
POTEI	4.00469	-0.310326	1.45806e-101	1.54116e-99
RPL13AP17	4.00382	-1.80902	2.06052e-18	8.44083e-18
RP11-673E11.2	4.00139	-2.54864	7.60735e-66	2.21315e-64
RP11-53O19.1	3.98567	4.93856	2.36423e-74	9.44516e-73
LINC00210	3.98384	-3.5593	5.22334e-13	1.58882e-12
GPR139	3.97524	-1.23812	7.97732e-30	5.63898e-29
LCE6A	3.97301	-3.58417	9.14494e-12	2.58747e-11
LINC00305	3.96062	-3.03655	3.27163e-15	1.12979e-14
CSN2	3.9545	6.44222	8.85889e-08	1.91994e-07
AC152010.1	3.94798	-3.97078	1.4599e-14	4.85738e-14
PSG11	3.93386	-2.80687	4.70108e-13	1.43358e-12
CBLN2	3.93233	4.06558	6.75203e-38	6.68227e-37
KRTAP9-4	3.93144	-4.00319	8.68065e-15	2.92782e-14
AGR3	3.91913	6.88847	4.75969e-92	3.62274e-90
SCUBE2	3.91665	8.56442	6.03925e-103	6.63295e-101
GRAMD4P1	3.90516	-2.52378	3.25664e-28	2.13425e-27
AC093642.3	3.8989	4.29275	3.64476e-75	1.50054e-73
RNU6-617P	3.89659	-3.92377	1.43861e-26	8.73688e-26
RP11-27M9.1	3.86492	-2.65421	2.41089e-49	3.69334e-48
RP11-16O13.1	3.8636	-3.84614	7.04385e-44	8.72537e-43
CYP2T1P	3.85838	5.76308	3.57818e-72	1.30714e-70
NATP	3.85273	-2.47941	7.12833e-26	4.2086e-25
GRAMD4P8	3.84587	0.236508	2.7736e-85	1.68202e-83
CYP2B7P	3.84086	7.21506	2.08782e-52	3.59169e-51
AC092071.1	3.83794	-0.232002	5.2764e-45	6.81124e-44
RGS22	3.83709	2.96959	1.98261e-99	1.89914e-97
NAT1	3.83372	7.1839	4.68159e-108	6.14218e-106
MYF6	3.83333	-1.83079	6.30936e-20	2.79112e-19
GTF3AP6	3.82999	-3.89041	3.84281e-21	1.80714e-20
IFITM5	3.82716	-1.11442	1.26859e-27	8.09658e-27
TGM4	3.82327	0.680463	2.61297e-31	1.96617e-30
SLC6A4	3.81468	3.89888	6.05964e-53	1.06583e-51
IL20	3.8142	2.43568	6.47279e-64	1.77151e-62
RP11-281J9.2	3.80596	-2.62585	1.82697e-20	8.29317e-20
RP11-709P2.1	3.79493	-2.02414	1.32463e-25	7.72998e-25
CFC1	3.79397	-3.9852	8.19768e-20	3.60801e-19
RNA5SP107	3.79174	-4.04144	7.0295e-18	2.80498e-17
AL050303.10	3.78794	-2.4261	5.69787e-31	4.22801e-30
SSTR5-AS1	3.78267	-1.34136	3.92252e-25	2.23261e-24
LOR	3.77963	0.748349	6.16116e-18	2.46432e-17
LINC00052	3.77309	2.62072	1.03111e-22	5.22418e-22
MS4A8	3.76919	1.12746	1.64457e-45	2.17372e-44
ATXN8OS	3.76356	-3.1155	4.4108e-15	1.51111e-14
RAD17P1	3.75451	-0.0239034	1.10678e-85	6.83486e-84
BMPR1B	3.7402	7.65632	2.85003e-58	6.2932e-57
LINC01411	3.72694	1.02786	1.58052e-51	2.63561e-50
MYH2	3.7092	0.654782	1.28033e-36	1.19835e-35
HMP19	3.70273	2.29366	3.57138e-36	3.28209e-35
CASC16	3.6968	-0.172053	2.36221e-44	2.98088e-43
GOLGA6L11P	3.67566	-4.22568	2.01908e-15	7.049e-15
TPRG1	3.66871	6.05715	2.36412e-89	1.65038e-87
C1orf68	3.66298	-2.62791	1.05816e-10	2.80275e-10
RP11-322I2.1	3.66143	-2.69346	2.84142e-20	1.27879e-19
LINC01111	3.65842	-3.7073	1.07332e-13	3.39974e-13
TUBA3E	3.63783	1.03552	5.01708e-58	1.09777e-56
AP000439.3	3.63022	2.26031	3.56488e-52	6.05545e-51
PRLHR	3.62268	-2.88835	2.79241e-23	1.4539e-22
GCG	3.62105	-1.98663	6.54098e-10	1.64488e-09
RNU6-473P	3.61878	-4.31431	1.04098e-19	4.55662e-19
ZDHHC22	3.61562	-0.553037	3.0486e-32	2.38775e-31
KCNJ3	3.6116	5.9138	7.99323e-33	6.4385e-32
RP11-462P6.1	3.60625	-3.19163	1.11236e-38	1.13725e-37
HNRNPA1P57	3.57485	2.00388	7.43329e-31	5.48197e-30
CPLX2	3.57368	3.11508	2.09413e-15	7.30346e-15
LINC00613	3.56899	-3.49459	8.34364e-13	2.5083e-12
RNY1	3.56679	-2.00571	9.47788e-23	4.80926e-22
BMPR1B-AS1	3.56528	0.363538	1.81528e-36	1.68569e-35
LA16c-381G6.1	3.56351	-3.48933	1.52459e-21	7.2906e-21
AC002383.2	3.56228	-2.56108	4.5717e-23	2.35449e-22
SERPINA11	3.56045	3.95756	8.86132e-62	2.24482e-60
RP11-616M22.12	3.55737	-1.03221	1.88603e-59	4.37066e-58
FGF10	3.55203	4.22294	9.24689e-49	1.38757e-47
LINC01441	3.55074	-3.82928	2.7357e-13	8.46569e-13
PCDH10	3.54782	3.5475	3.64128e-33	2.96777e-32
RP11-65J21.1	3.54739	-2.13471	1.14961e-95	9.86328e-94
SNORA53	3.54158	0.121169	3.67939e-41	4.11619e-40
SPANXA1	3.53439	-4.30911	1.72221e-15	6.03464e-15
GATA3-AS1	3.53304	3.4486	3.97341e-96	3.47086e-94
GRIA2	3.52801	4.59365	1.06539e-30	7.81612e-30
RP11-611O2.2	3.52783	-0.781618	1.0112e-25	5.93587e-25
RN7SL314P	3.52375	0.665733	7.71349e-45	9.89663e-44
GHSR	3.5216	-2.8668	5.04834e-15	1.72375e-14
HSPD1P15	3.51709	-4.15664	7.87195e-15	2.65878e-14
RP11-713M6.2	3.50115	-3.52608	1.45114e-18	5.98452e-18
RP11-349I1.2	3.48906	-1.94258	1.64398e-46	2.2616e-45
RP11-416N2.3	3.48728	-3.80108	4.58118e-45	5.9274e-44
FAM92A1P2	3.48549	-3.56496	1.71932e-13	5.38522e-13
TUBA3D	3.48342	2.83503	2.69971e-69	8.7781e-68
NANOGP3	3.48156	-3.43701	1.45452e-15	5.11615e-15
CYP2T3P	3.48098	-1.0427	1.13084e-39	1.19905e-38
CH507-513H4.3	3.4715	-2.6794	4.43927e-12	1.27923e-11
GRPR	3.46377	3.61779	1.28525e-57	2.76026e-56
OR4D10	3.46304	-4.11946	5.58476e-13	1.69692e-12
SYNPO2L	3.4614	3.06481	5.82262e-37	5.54753e-36
MIR5691	3.44545	-3.7105	1.12069e-43	1.37409e-42
CTD-2383I20.1	3.44406	-3.92126	1.67566e-16	6.21699e-16
SNTN	3.44378	-1.05447	1.9851e-54	3.70618e-53
RP11-107I14.5	3.44217	-4.13709	3.53781e-44	4.4312e-43
DPP3P2	3.44042	-2.56913	3.70263e-14	1.20321e-13
KRT1	3.43571	4.4714	2.50447e-20	1.12956e-19
RP11-379F12.4	3.43284	-0.415428	6.61677e-81	3.41138e-79
CH507-210P18.3	3.42528	-2.81237	1.17964e-36	1.1064e-35
GFRA1	3.4215	8.57144	4.74493e-78	2.18565e-76
NPY6R	3.41952	-0.314062	7.39932e-37	7.0121e-36
GLYATL3	3.41943	-0.710291	3.47687e-11	9.50642e-11
LINC00564	3.41136	-3.0905	5.65626e-09	1.33715e-08
PDZPH1P	3.40607	-0.789824	2.1388e-34	1.83688e-33
MSMB	3.40561	4.58744	1.32091e-35	1.19024e-34
RP11-471N19.1	3.40125	-3.87241	9.25433e-13	2.77515e-12
RP11-557C9.1	3.39337	-2.89912	7.46625e-35	6.52871e-34
RP11-354P11.2	3.38469	-2.1845	5.94112e-26	3.51999e-25
FAM196A	3.38185	3.78507	1.84808e-55	3.63133e-54
C1orf64	3.38069	4.52862	3.22355e-54	5.97865e-53
AC079776.3	3.37674	-2.43008	2.33469e-42	2.72392e-41
RP11-404I7.2	3.37179	-3.97455	5.38915e-15	1.83732e-14
LINC01445	3.37088	-3.49115	2.62555e-11	7.23565e-11
SRGAP3-AS2	3.36686	-1.60871	1.1643e-25	6.81562e-25
C10orf82	3.36079	2.49872	1.06974e-46	1.47765e-45
FSIP1	3.36005	4.22964	2.5473e-92	1.95649e-90
RP1-137K24.1	3.35356	-1.43291	6.46834e-16	2.32515e-15
CTD-2033D15.3	3.35343	2.79239	1.4581e-73	5.63809e-72
AC079776.2	3.35278	1.00355	1.24535e-46	1.71812e-45
CXADRP3	3.34799	1.14697	2.56366e-26	1.5436e-25
PGBD4P8	3.34719	-3.17518	1.84889e-16	6.83863e-16
RP11-143E21.1	3.33754	-3.8803	1.50046e-15	5.27554e-15
MAPT-AS1	3.33577	0.225392	2.2191e-44	2.80448e-43
CH507-210P18.1	3.3349	-4.05608	6.79897e-30	4.81916e-29
RP4-735C1.6	3.32395	-2.04333	4.42638e-31	3.2954e-30
TRIM72	3.31906	1.57567	3.10165e-46	4.23064e-45
UGT2A1	3.3136	-3.05582	3.00277e-12	8.74027e-12
VN1R53P	3.30471	1.64105	4.07745e-44	5.10332e-43
RP11-146N18.1	3.30271	-2.66686	1.573e-19	6.81642e-19
ABCC13	3.27911	2.0902	6.06507e-29	4.10153e-28
LCE1B	3.27496	-2.50708	1.18951e-09	2.94521e-09
CTB-33O18.2	3.27412	0.453402	1.83933e-47	2.62456e-46
AC124944.5	3.27128	-2.36274	5.34629e-38	5.31602e-37
SYT9	3.26412	3.36613	5.65466e-58	1.23487e-56
TMPRSS6	3.25435	3.24192	1.06691e-71	3.79876e-70
RP11-364P22.1	3.25401	-0.969754	1.31226e-23	6.95594e-23
CTC-490E21.13	3.25191	-0.293802	1.37113e-28	9.14391e-28
RP11-498B4.5	3.25022	-1.93352	3.69982e-41	4.13766e-40
RP11-105N14.3	3.24986	-3.9804	1.33861e-15	4.72325e-15
RP11-678D18.1	3.24873	-3.40226	7.91341e-16	2.83043e-15
RP11-132A1.6	3.24232	-1.29624	1.30153e-54	2.45992e-53
AC018804.3	3.23753	-3.14906	2.28895e-25	1.31952e-24
SCGB1D4	3.22558	-3.19228	2.05097e-12	6.02654e-12
AC068138.1	3.22455	-2.83055	1.58022e-14	5.24738e-14
GABRG2	3.22185	-0.193176	6.96084e-11	1.86645e-10
RMRP	3.21732	-3.43227	5.33388e-15	1.81903e-14
RP11-592N21.2	3.21554	-2.05574	5.11739e-34	4.33647e-33
LCE2D	3.21489	-3.59936	2.12151e-08	4.80184e-08
MAG	3.21403	0.448731	4.26357e-67	1.28701e-65
ST8SIA3	3.2134	-3.28076	5.47886e-16	1.97896e-15
TRPA1	3.21241	4.04678	4.68447e-32	3.64278e-31
OR4K8P	3.20853	-3.64894	1.94685e-14	6.43127e-14
MAPT-IT1	3.20659	0.121435	1.07395e-48	1.6094e-47
TPH1	3.20525	2.56403	3.29807e-46	4.48948e-45
RP11-431J24.2	3.19711	2.8806	2.80196e-52	4.77636e-51
AC026248.1	3.19669	-3.3582	1.11441e-15	3.95118e-15
AC005355.2	3.19253	0.00817311	4.41401e-82	2.3813e-80
KRT8P41	3.19125	-1.08712	1.0146e-79	4.97966e-78
TPRG1-AS2	3.18444	-2.86041	8.57201e-49	1.28687e-47
MED15P5	3.18393	-3.54286	6.80238e-19	2.85242e-18
CST9LP2	3.18036	-3.46074	1.06692e-25	6.25533e-25
TTTY14	3.16997	-4.04158	1.88919e-12	5.56475e-12
RP11-122L4.2	3.1685	-4.32129	6.04443e-12	1.72849e-11
MCCD1	3.1682	-0.649053	2.53405e-23	1.32203e-22
CLUHP4	3.16712	-4.14845	3.19667e-14	1.04211e-13
SLC4A10	3.16408	1.17508	1.24292e-35	1.12116e-34
ROBO2	3.15187	3.72228	4.66937e-46	6.31535e-45
RNU4-2	3.1505	1.66562	2.56003e-32	2.01586e-31
PEX5L	3.14992	2.46347	2.26832e-46	3.10403e-45
LMOD2	3.14932	-1.45454	7.19833e-25	4.0486e-24
SYT1	3.14495	5.2616	8.21517e-53	1.43672e-51
RP11-328P23.3	3.14326	-2.63688	1.90955e-35	1.71376e-34
AC008069.2	3.1425	-2.02718	7.39755e-20	3.26266e-19
MARK2P5	3.13953	-3.65418	1.19349e-13	3.77187e-13
SGCG	3.1316	0.770769	4.34314e-44	5.42378e-43
RN7SKP256	3.13025	-3.74344	3.86284e-13	1.18428e-12
RP11-328J6.1	3.12851	-4.05153	1.12442e-15	3.98499e-15
CCDC170	3.12123	4.69247	4.09806e-156	2.46747e-153
SLC7A2	3.11753	8.02625	3.37677e-70	1.13291e-68
NEUROG3	3.11515	-2.13551	1.20128e-25	7.02477e-25
RP11-890B15.2	3.11009	-0.146341	8.31763e-37	7.86467e-36
RP11-515O17.3	3.10854	-3.73115	1.43647e-12	4.26102e-12
RP11-126H7.4	3.10609	2.44269	6.06412e-56	1.21419e-54
AZGP1P2	3.10467	-2.38271	2.55535e-64	7.09148e-63
CITF22-49D8.1	3.10219	-1.75671	3.23516e-35	2.88274e-34
MYOC	3.09757	1.35217	6.51391e-18	2.60325e-17
CCND2P1	3.09672	-2.95713	1.50326e-14	4.99771e-14
KCNE4	3.09379	6.36497	1.3785e-82	7.5701e-81
TNRC18P1	3.08842	3.90611	3.40783e-63	8.99103e-62
CLVS2	3.07248	1.22767	9.50743e-15	3.19995e-14
NLRP5	3.0679	0.420368	8.371e-22	4.05711e-21
RP1-34L19.1	3.06472	-0.819415	6.21841e-51	1.01096e-49
MIR7-3HG	3.05932	-1.62906	1.33966e-16	4.98958e-16
RP11-149B9.2	3.05647	-4.01906	8.54222e-11	2.27779e-10
DCDC1	3.05161	2.09961	3.06248e-88	2.06109e-86
RP11-400N9.1	3.04883	1.07157	7.04659e-80	3.47364e-78
FEM1AP1	3.04714	-3.47628	5.71451e-29	3.86989e-28
ELOVL2-AS1	3.04687	-0.443539	2.06543e-47	2.94097e-46
CTB-33O18.1	3.04576	1.98869	2.6358e-35	2.35303e-34
KRT41P	3.04441	-0.197549	1.92422e-28	1.27643e-27
RP11-166N6.3	3.04229	-3.03237	5.6333e-45	7.26639e-44
SLC25A24P2	3.03702	-0.263455	6.03614e-23	3.08935e-22
TTR	3.02872	-1.36523	4.0308e-20	1.80014e-19
CTB-43E15.1	3.02824	-1.87691	1.68348e-58	3.76415e-57
RP11-618I10.1	3.02749	-3.56422	1.36714e-12	4.06179e-12
RP11-428L9.2	3.02531	3.24012	8.99104e-29	6.04386e-28
RP11-288G3.4	3.02409	-0.84674	7.83791e-56	1.56101e-54
CLSTN2	3.02365	7.73547	8.6764e-75	3.52896e-73
GDF9	3.01859	3.1121	1.46082e-45	1.93921e-44
PYY	3.01844	0.171921	2.14146e-57	4.54697e-56
APOBEC4	3.01588	-2.29573	2.46278e-22	1.22514e-21
MEPE	3.0157	0.20508	3.58379e-21	1.68792e-20
CPA6	3.01408	1.90768	2.72031e-33	2.23063e-32
RP5-1170K4.7	3.00397	-3.73797	4.20671e-40	4.52446e-39
RP1-269M15.3	3.00388	1.3931	8.33692e-37	7.88069e-36
NEK10	2.99669	4.05425	9.07527e-72	3.23809e-70
AP001465.5	2.99661	-4.33658	1.75727e-26	1.06338e-25
DACH1	2.9963	5.19135	1.49194e-94	1.23905e-92
RNU1-141P	2.99238	-4.3612	1.08639e-10	2.87571e-10
RP11-115H13.1	2.99155	-4.22769	3.73441e-12	1.08102e-11
STMND1	2.9902	3.47201	2.16443e-69	7.08547e-68
CTA-392C11.1	2.9858	2.606	4.47039e-14	1.44588e-13
MIR2052HG	2.98258	-0.534264	1.06879e-34	9.28562e-34
KRT37	2.9815	-1.39781	8.77486e-55	1.67253e-53
MIR8069-1	2.97975	-3.94801	5.51793e-26	3.27328e-25
RP11-20F24.2	2.97861	3.55754	8.10052e-37	7.66583e-36
DSCAM-AS1	2.97742	3.96033	4.43742e-21	2.07922e-20
AC092162.1	2.97664	-0.536149	6.91119e-58	1.50053e-56
NELL1	2.97071	1.5884	5.63149e-17	2.14411e-16
RP3-443C4.2	2.97017	-0.40988	2.23953e-46	3.06587e-45
RP11-1123I8.1	2.96853	-3.1036	1.87465e-21	8.92409e-21
SNORA54	2.95445	-2.08602	3.20509e-22	1.58645e-21
RP11-88E18.1	2.95205	-4.22015	4.1258e-21	1.93698e-20
CT62	2.95097	2.72521	7.39662e-75	3.01936e-73
SUSD3	2.95051	5.92529	3.6794e-101	3.82908e-99
AC008268.1	2.94963	3.49678	2.20529e-42	2.57651e-41
SPO11	2.94817	-3.81529	7.56894e-11	2.02419e-10
TMEM161BP1	2.94809	-1.28169	3.07882e-42	3.57478e-41
PTPRT	2.94436	6.01285	3.29863e-55	6.40319e-54
RP11-555J4.4	2.94388	-4.15816	4.85999e-10	1.23368e-09
MYH7	2.93699	1.21083	1.17114e-14	3.91791e-14
LINC00993	2.93331	4.8707	1.8544e-36	1.71966e-35
ATP8A2P1	2.93126	4.24509	1.9915e-36	1.84476e-35
OR4K7P	2.92812	-3.84485	2.28782e-15	7.96334e-15
BCHE	2.92602	3.25559	2.92793e-31	2.19827e-30
ADGB	2.92275	-2.36487	7.01929e-46	9.43685e-45
RP11-314P15.1	2.92216	-3.08011	2.56414e-18	1.04531e-17
PGR	2.9218	7.21322	2.14952e-46	2.94743e-45
LINC00504	2.92152	3.87264	3.51904e-88	2.35894e-86
CNGA3	2.91644	0.271918	5.82163e-40	6.22759e-39
LCE2C	2.91638	-3.26193	6.64149e-07	1.34862e-06
GPR26	2.91621	2.47033	2.3333e-19	1.00363e-18
AC099684.1	2.90722	-2.03538	6.1438e-65	1.74228e-63
RP11-784B15.1	2.90652	-4.16813	4.17115e-09	9.95208e-09
CHAD	2.90582	5.41769	8.13909e-51	1.31939e-49
CTB-50L17.14	2.9051	-0.094677	2.96902e-61	7.39361e-60
RP11-148B18.1	2.89751	-0.438054	1.79299e-58	4.00106e-57
SLC39A6	2.89706	10.3212	1.05652e-117	1.95734e-115
MYL2	2.89026	-0.366075	3.31265e-17	1.27784e-16
SLC27A2	2.88923	4.53635	9.78238e-65	2.75098e-63
SLC22A10	2.88791	-2.0732	4.79576e-40	5.14651e-39
RP11-669E14.4	2.88538	-2.90477	1.00283e-38	1.02776e-37
RN7SL255P	2.8831	-3.89953	4.85071e-11	1.31423e-10
AC098592.6	2.87872	-4.08212	1.54586e-45	2.04887e-44
TMC3	2.87561	1.31214	3.35137e-42	3.88455e-41
ERBB4	2.87416	5.71133	2.77905e-74	1.10761e-72
LINC01016	2.87343	2.3219	2.66065e-33	2.18436e-32
NXNL2	2.87173	2.01493	9.93506e-79	4.69832e-77
POTEH	2.86766	-3.36982	4.03256e-46	5.47604e-45
FEM1AP2	2.86759	-2.12726	4.97427e-49	7.51782e-48
CCDC175	2.86583	-2.86014	1.83645e-30	1.33566e-29
DNAJC12	2.86492	5.5688	8.70621e-86	5.40619e-84
AC092667.2	2.85851	0.7505	2.18384e-67	6.66376e-66
RP11-96J19.4	2.85848	-1.80435	1.61156e-10	4.21622e-10
CLIC6	2.85531	6.59392	1.9919e-38	2.01328e-37
C5AR2	2.85142	4.44888	2.35083e-165	2.03244e-162
BAK1P2	2.85133	-2.6868	4.32021e-45	5.60264e-44
RP4-730D4.1	2.84741	-4.30801	1.16906e-24	6.51115e-24
AGXT	2.84673	-0.483994	6.84032e-20	3.02085e-19
AC018816.3	2.84485	2.81459	1.0157e-49	1.58553e-48
AC004947.2	2.84335	0.200463	1.66951e-33	1.38107e-32
AC007563.4	2.84259	-3.4291	1.41284e-33	1.17393e-32
PDZK1	2.83751	4.38525	1.55539e-43	1.89331e-42
SLC25A24P1	2.83722	2.22785	7.69419e-26	4.5395e-25
RP11-314P15.2	2.83638	-0.862495	3.477e-22	1.71852e-21
VN1R48P	2.83489	-1.7727	3.39157e-52	5.76977e-51
CA12	2.83396	8.87223	2.78447e-108	3.66745e-106
LRP1B	2.83242	3.50853	3.02186e-29	2.07772e-28
RNU5A-1	2.83231	-1.91075	4.36984e-17	1.67549e-16
SPANXB1	2.83145	0.143131	3.34582e-12	9.71783e-12
RAB6C-AS1	2.83135	2.34462	1.19405e-60	2.8861e-59
RP11-9G1.3	2.82874	-1.88369	3.16287e-19	1.34926e-18
DUSP13	2.82804	-0.302719	1.85194e-40	2.01627e-39
POTEJ	2.82529	-2.04052	2.89631e-38	2.90908e-37
CTD-2193G5.1	2.82457	-1.92282	3.10946e-25	1.78126e-24
RP11-424G14.1	2.81647	-4.36956	9.6175e-11	2.55502e-10
RN7SL494P	2.81442	-3.79895	5.53033e-17	2.10679e-16
IGDCC3	2.81343	1.80857	5.3678e-41	5.96152e-40
MMP26	2.80185	-3.98934	7.2524e-12	2.06482e-11
RP11-467K18.2	2.79963	-2.00784	5.90856e-37	5.62464e-36
CHCHD3P1	2.79904	-3.10125	1.33525e-32	1.06259e-31
RP11-396O20.1	2.79886	-2.44604	2.74338e-14	8.98159e-14
HAO2	2.79847	0.544734	2.12519e-21	1.0094e-20
FUCA1P1	2.79735	-2.63963	4.88431e-56	9.81462e-55
C1orf158	2.79497	-2.24655	1.52147e-23	8.03208e-23
RP11-321G12.1	2.78572	3.69629	4.77628e-62	1.21636e-60
STC2	2.78347	9.06917	2.92335e-66	8.59367e-65
RP11-513M1.1	2.7801	-2.8198	2.74431e-18	1.11727e-17
PTH2	2.77967	-4.18479	3.05662e-15	1.05706e-14
RP11-148B3.2	2.77259	-3.88178	3.2857e-21	1.5499e-20
TMEM82	2.77013	-2.19965	2.244e-24	1.23693e-23
ANKRD30A	2.7693	5.61466	2.41009e-33	1.98155e-32
ASB15	2.76794	-2.77534	2.6851e-33	2.20336e-32
LA16c-312E8.4	2.76739	1.37351	8.23294e-66	2.39103e-64
CORO6	2.76527	3.38352	1.2538e-47	1.80204e-46
CTD-3032H12.1	2.76206	0.908735	7.15611e-77	3.15e-75
GP2	2.75836	5.60024	1.14975e-28	7.69648e-28
THSD4	2.74537	7.2027	1.27497e-127	3.35856e-125
POTED	2.74097	-4.21505	1.70988e-24	9.47474e-24
GREB1	2.73752	6.86046	2.37369e-90	1.70653e-88
SYT4	2.73564	0.942993	1.20751e-08	2.78469e-08
C8orf86	2.73281	-1.22834	6.62245e-46	8.90689e-45
RP11-428L9.1	2.73263	-3.61456	7.69331e-30	5.44278e-29
RP11-248G5.8	2.73194	-3.85435	1.85135e-40	2.01627e-39
MAPT	2.72651	7.07708	1.27399e-85	7.83877e-84
CAPSL	2.72554	0.495823	1.02859e-41	1.17171e-40
RP11-616M22.1	2.72416	-3.68958	1.08654e-18	4.5157e-18
PLEKHD1	2.71998	2.56228	1.78062e-68	5.64806e-67
AFF3	2.71951	7.1281	2.58408e-76	1.11562e-74
SSTR5	2.7148	-2.77382	2.76816e-18	1.12644e-17
AC009227.2	2.70938	-1.34432	3.80036e-17	1.46212e-16
SLITRK6	2.70466	6.51673	3.3112e-34	2.82293e-33
FAM81B	2.70233	-0.203973	3.97448e-48	5.82406e-47
EMX1	2.70183	1.4444	1.41235e-39	1.49051e-38
LA16c-349E11.1	2.7017	-4.25393	1.35586e-15	4.7816e-15
ELK2AP	2.69991	-3.64634	5.57132e-28	3.61883e-27
RBM24	2.69863	3.61541	4.85476e-43	5.81709e-42
LL22NC03-75H12.2	2.69779	0.209552	4.27836e-30	3.06215e-29
WFDC10A	2.69772	-3.87197	1.77346e-16	6.56754e-16
TBC1D9	2.69078	8.84147	6.04129e-138	2.21413e-135
RP11-102N12.3	2.69014	2.596	3.29796e-103	3.66998e-101
RP11-93K22.6	2.6885	-0.902872	1.9218e-50	3.07543e-49
NPY1R	2.68844	8.04303	9.12636e-29	6.1336e-28
CYP2G2P	2.68739	-2.75511	4.20395e-18	1.69495e-17
CTC-461F20.1	2.68648	-2.96621	2.91786e-44	3.66149e-43
LCE1C	2.68614	-1.70816	2.5301e-10	6.54017e-10
EIF4E1B	2.68216	-1.15632	5.35661e-18	2.14787e-17
CTB-49A3.4	2.67946	-2.40478	2.50873e-50	3.99949e-49
RP11-433C9.2	2.67918	-3.13201	4.23282e-37	4.06037e-36
Metazoa_SRP	2.67299	-2.80476	1.24251e-29	8.6847e-29
FCRLB	2.66898	3.04073	8.72503e-42	9.97933e-41
CCDC187	2.66651	-1.12301	2.21327e-28	1.46413e-27
RP3-468B3.4	2.66541	-4.22815	3.83021e-23	1.98139e-22
DPY19L2P4	2.66476	0.882467	6.30567e-31	4.66977e-30
DCD	2.66126	6.57127	2.66577e-08	5.99549e-08
RP1-232N11.2	2.65732	-3.44323	6.45006e-32	4.98471e-31
RN7SL826P	2.65675	-4.34925	2.18438e-14	7.19195e-14
WNK4	2.65422	5.10564	1.65849e-53	2.98564e-52
CYP4F29P	2.65257	1.5191	7.69894e-48	1.11894e-46
AL121578.2	2.65222	-2.27448	2.34401e-31	1.76694e-30
SMCO3	2.65027	1.09495	3.69967e-39	3.84899e-38
UGT2B17	2.64876	1.42727	5.216e-19	2.19979e-18
TUBA3C	2.63807	-1.60148	9.19293e-16	3.27661e-15
RP11-459E5.1	2.63792	2.72703	1.1919e-45	1.58973e-44
CCDC74A	2.63767	5.42023	3.45603e-77	1.54961e-75
ZMYND10	2.63676	3.9235	9.22825e-114	1.51785e-111
RP11-373I8.1	2.63632	-3.83869	2.50804e-24	1.37683e-23
NDP-AS1	2.6342	-3.43875	1.58156e-18	6.51522e-18
FAM188B2	2.63373	-1.2983	1.88287e-71	6.63392e-70
RP11-616M22.7	2.63277	0.911702	4.16114e-55	8.04503e-54
AC005008.3	2.62568	-4.1932	3.21735e-18	1.30435e-17
DNALI1	2.62288	5.44591	8.27595e-98	7.66617e-96
KLK12	2.61924	1.68125	1.3679e-13	4.30733e-13
ADAMTS15	2.61698	6.14922	2.11779e-77	9.55928e-76
SLC25A48	2.61483	2.12952	6.7534e-35	5.91765e-34
CDH18	2.61456	-0.545659	3.56147e-16	1.2978e-15
RP11-503N18.4	2.61202	-2.3983	3.67699e-72	1.34033e-70
ABAT	2.60731	6.12964	8.5568e-114	1.42127e-111
RNU4-1	2.6066	-0.423874	8.07159e-23	4.10495e-22
RP11-483C6.1	2.60548	-2.22033	7.04763e-32	5.43592e-31
KCNH1-IT1	2.60465	-1.70787	2.10072e-35	1.88083e-34
NRAP	2.60456	-0.454381	7.55448e-24	4.04706e-23
CYP2A13	2.60403	-1.03622	8.16978e-15	2.75744e-14
SPAG6	2.60298	2.74303	1.41452e-22	7.12395e-22
CACNG6	2.60143	0.701085	4.35316e-17	1.66928e-16
RNA5SP299	2.59956	-3.48915	2.00454e-29	1.38958e-28
FGF10-AS1	2.59803	-1.48117	2.30749e-29	1.59369e-28
GATA3	2.59445	9.22485	1.25486e-133	3.99165e-131
NOVA1	2.59388	4.75508	3.89893e-47	5.47084e-46
NELL2	2.59239	5.71994	5.06547e-46	6.84011e-45
SLC16A6	2.59195	5.42711	1.31799e-68	4.20038e-67
SCARNA5	2.59062	1.22911	1.79833e-17	7.02947e-17
RP11-95P2.4	2.58336	-4.19793	9.4912e-37	8.95173e-36
AC090283.3	2.58129	-1.24497	6.94153e-18	2.77086e-17
RAB6C	2.57878	1.18165	3.57557e-81	1.86051e-79
CFAP46	2.57841	0.956567	6.75309e-55	1.29744e-53
RP11-527H14.4	2.57824	0.258178	7.43664e-25	4.17914e-24
CST2	2.57749	2.07292	5.6965e-44	7.07979e-43
FGF3	2.57618	-3.1857	3.34824e-13	1.03054e-12
KCNF1	2.57214	3.21258	4.92226e-40	5.27723e-39
INSM1	2.56678	3.01973	4.98455e-21	2.33202e-20
LINC00908	2.5659	-0.270134	9.46783e-55	1.80258e-53
SLC7A4	2.56541	1.88053	2.89055e-30	2.08657e-29
RP11-470C13.4	2.56239	-2.74901	6.64399e-18	2.65272e-17
RP11-150O12.3	2.5615	0.756553	1.88077e-61	4.71492e-60
RMST	2.55659	-0.942694	1.29422e-27	8.25859e-27
CFAP99	2.55601	-0.317536	7.28578e-108	9.48502e-106
TAT	2.55155	6.45147	1.11235e-18	4.62071e-18
CYP4F2	2.54835	-1.50718	1.26909e-19	5.53214e-19
RP11-733C7.1	2.54693	-2.90682	5.51506e-32	4.27684e-31
NPY2R	2.54499	0.368932	2.05863e-12	6.04852e-12
C1orf168	2.54419	2.06741	9.95257e-58	2.14978e-56
RN7SL541P	2.54336	-4.20705	2.769e-37	2.66757e-36
CACNA1H	2.54334	5.33807	3.97434e-58	8.72439e-57
RLN2	2.5418	1.37499	5.4509e-49	8.2271e-48
RARRES2P10	2.53968	-4.10932	7.64938e-08	1.66541e-07
RP11-535N6.2	2.53617	-3.65113	9.99826e-31	7.34309e-30
RUNDC3A	2.53274	2.27977	9.23317e-34	7.73365e-33
SLC5A7	2.52855	-0.642024	1.44925e-14	4.82293e-14
CTC-558O2.1	2.52776	-0.100192	6.51974e-56	1.30263e-54
DEGS2	2.52484	6.30196	7.91662e-88	5.23398e-86
NPTX1	2.52409	2.61549	1.66319e-26	1.00699e-25
PRODH2	2.51873	-3.6973	2.18653e-11	6.04952e-11
CST11	2.51578	-3.59378	1.04789e-17	4.14216e-17
KIF12	2.51071	5.49995	4.78011e-76	2.04538e-74
SPPL2C	2.50711	-3.38555	8.08631e-28	5.21826e-27
KLHL1	2.50374	1.44059	1.42807e-06	2.82216e-06
ADCY1	2.49659	5.85564	8.84981e-54	1.61821e-52
RP11-103H7.2	2.49542	-4.14611	7.78369e-10	1.94667e-09
TPTE2P2	2.49125	-0.733048	1.91391e-55	3.75411e-54
CRH	2.48839	-3.42721	7.77922e-10	1.9457e-09
FAM234B	2.48833	6.83446	6.91776e-84	3.98723e-82
TPH2	2.48758	-3.11405	4.35005e-20	1.93938e-19
LINC00375	2.48646	-4.3459	1.09012e-07	2.34448e-07
THPO	2.48553	1.50817	2.0346e-65	5.85846e-64
ALPI	2.48497	-3.51926	2.73258e-09	6.60764e-09
CFAP61	2.48153	1.05574	7.94902e-101	8.17149e-99
TTC6	2.47622	4.11294	1.10934e-69	3.67435e-68
PVALB	2.4756	3.91803	1.1382e-19	4.97059e-19
RN7SKP275	2.46884	-3.23221	2.04043e-38	2.06171e-37
CTD-2043I16.1	2.46549	-4.23537	2.19407e-10	5.69555e-10
RP11-132A1.3	2.46255	-3.26655	1.67664e-33	1.38629e-32
PCP2	2.46188	1.91954	1.7086e-72	6.31694e-71
BEX1	2.45794	3.80282	8.71889e-19	3.63931e-18
NT5CP2	2.45667	-2.36808	3.06725e-30	2.21081e-29
PGLYRP2	2.45407	3.04047	1.57379e-30	1.1476e-29
RP11-527H14.6	2.45392	-3.32762	2.4813e-19	1.06579e-18
RP11-116O18.1	2.45261	-0.264728	1.44058e-32	1.14479e-31
RP1-272L16.1	2.44581	-1.09028	3.24503e-18	1.31541e-17
AC124944.4	2.44545	-4.2819	6.04672e-20	2.67669e-19
KCNK15	2.44427	4.10258	1.8071e-71	6.37361e-70
ARMT1	2.44207	6.99556	1.3586e-114	2.3136e-112
PTPRQ	2.44079	0.694603	2.42974e-22	1.20924e-21
SCGB1D2	2.44069	8.26352	4.1983e-18	1.69328e-17
EFCAB12	2.42457	1.84172	9.66634e-104	1.09741e-101
RP11-616M22.2	2.42417	-3.76311	5.82255e-14	1.87261e-13
NDP	2.41882	3.24989	4.71105e-28	3.0707e-27
RERG-IT1	2.41652	-1.09104	2.81629e-64	7.79636e-63
RNU6-342P	2.41633	-3.89259	2.47723e-24	1.3606e-23
C15orf59-AS1	2.413	-1.8487	1.19856e-16	4.47691e-16
C1orf167	2.41171	-1.06591	1.59749e-30	1.16438e-29
CCDC74B	2.4049	3.0009	7.4813e-71	2.56878e-69
RIMS4	2.40144	4.99236	1.59358e-32	1.2631e-31
PCAT18	2.39965	1.94405	6.00694e-31	4.45343e-30
LINC01168	2.39932	-3.92127	2.49658e-17	9.68028e-17
RP11-354P11.4	2.39608	-2.73614	3.17095e-26	1.90245e-25
LINC00593	2.39474	-1.93501	2.2216e-38	2.24276e-37
CACNG1	2.39414	1.0165	5.7142e-38	5.67516e-37
TPSP2	2.39299	1.39316	2.4512e-33	2.01437e-32
PLIN5	2.39253	3.39599	6.6229e-53	1.16308e-51
RP11-349F21.5	2.39113	-3.87039	5.49929e-30	3.91357e-29
AC080094.1	2.38448	-4.15423	3.08471e-10	7.92941e-10
CTC-321K16.1	2.38042	-0.86179	1.56977e-25	9.13368e-25
RP11-632P5.1	2.37968	-1.35187	2.53253e-79	1.21468e-77
CHRD	2.37781	4.86479	5.43953e-76	2.31578e-74
SLC7A13	2.37723	-0.591936	1.92818e-48	2.86029e-47
HS3ST5	2.37614	-0.848758	4.16186e-19	1.76227e-18
GAS2L1P1	2.37565	-4.3187	6.9727e-28	4.51431e-27
NKAIN1	2.37446	5.6101	5.32622e-43	6.3639e-42
C2orf50	2.37399	0.894956	1.51586e-53	2.73324e-52
SLC25A51P3	2.37276	-4.3181	7.67278e-08	1.66996e-07
CFAP77	2.37157	-1.36089	7.84418e-37	7.42741e-36
CYP4A11	2.36593	-1.58687	3.22093e-34	2.74736e-33
RHOT1P1	2.36501	-2.42287	2.74779e-40	2.9686e-39
RP11-301N24.3	2.36184	-3.95039	2.90597e-13	8.97368e-13
RP11-326N17.2	2.36147	-3.22953	7.78478e-26	4.59215e-25
AKR7A3	2.3606	4.84717	2.50587e-47	3.55162e-46
RP11-76K13.3	2.35832	-4.13364	2.02888e-06	3.95752e-06
TEKT1	2.35807	-0.60831	1.51362e-24	8.40242e-24
RP5-1121E10.2	2.35195	-2.70199	1.78729e-22	8.95982e-22
PDZRN4	2.35096	1.34854	1.11506e-35	1.00743e-34
RP11-466M21.1	2.35011	-4.09672	5.89975e-25	3.33101e-24
PEBP4	2.34946	1.35879	1.84458e-29	1.28106e-28
FGF14	2.34555	2.67954	1.02061e-39	1.08388e-38
GRM4	2.34276	3.20229	9.10942e-40	9.68932e-39
CLDN25	2.34237	-2.74347	4.07172e-26	2.43035e-25
AGR2	2.33868	9.27366	1.3126e-43	1.60472e-42
RHOT1P2	2.33613	-3.15824	7.27317e-31	5.36741e-30
ROPN1L	2.33599	0.397428	3.5375e-56	7.15521e-55
DLX2	2.33342	1.87277	2.36449e-24	1.30158e-23
AC034110.1	2.32975	-3.95101	3.2611e-18	1.32145e-17
CTB-92J24.3	2.32963	-0.160453	2.37126e-24	1.30495e-23
FLG2	2.32917	-1.18651	5.10845e-10	1.29489e-09
CACNA2D2	2.32813	4.46287	3.91761e-83	2.18699e-81
LINC01522	2.3275	0.205956	1.19378e-20	5.47049e-20
C1orf132	2.32694	3.59463	1.98194e-75	8.26045e-74
TFF3	2.32515	8.15161	3.02703e-31	2.27165e-30
CD177	2.32387	3.42503	3.50885e-19	1.49101e-18
STH	2.32278	-3.29204	4.47969e-38	4.4675e-37
NBPF4	2.32206	1.19223	3.04035e-27	1.91044e-26
RGAG1	2.31737	0.44379	1.60949e-32	1.27541e-31
AC011899.10	2.31558	-4.17579	8.17413e-20	3.59811e-19
CTB-164N12.1	2.31391	-4.08595	3.85523e-19	1.63469e-18
PRLH	2.31284	-3.18658	6.39651e-35	5.61661e-34
RTBDN	2.31182	1.0947	1.71176e-21	8.16018e-21
SPATA4	2.30963	-0.963828	1.42843e-56	2.92968e-55
RP11-19J5.2	2.30962	-3.82927	4.0565e-29	2.77045e-28
RP11-109P11.1	2.30771	-3.44498	1.01524e-55	2.01126e-54
MYH1	2.30731	0.189942	9.15868e-29	6.15308e-28
AC010970.2	2.30672	1.9123	3.14638e-14	1.02601e-13
PARD6B	2.30562	5.74417	8.23885e-90	5.83608e-88
PIH1D3	2.30106	-3.11815	3.39782e-24	1.85055e-23
IGSF1	2.29837	4.17945	7.51808e-21	3.48207e-20
ABCC8	2.29796	3.61616	1.83083e-36	1.69966e-35
NRIP3	2.29511	4.89068	5.24395e-43	6.2745e-42
ANKRD20A11P	2.29371	-0.0703777	5.69909e-41	6.32528e-40
RP11-449J10.1	2.29117	-3.51131	6.99346e-12	1.99328e-11
APOC3	2.28873	-3.78536	9.32793e-11	2.48158e-10
MIR3165	2.28793	-4.04732	4.96189e-30	3.5401e-29
CAPN8	2.28598	5.33903	8.13208e-43	9.67528e-42
SPEF1	2.28557	1.55461	6.11342e-79	2.90327e-77
GS1-39E22.2	2.28531	-4.06344	1.29363e-12	3.84779e-12
TMEM26	2.28444	4.10397	3.56186e-53	6.33098e-52
C16orf92	2.2837	-3.45084	4.09549e-41	4.57409e-40
CH507-528H12.1	2.28314	-3.74642	3.41212e-13	1.04915e-12
CIB3	2.28013	-0.587553	7.66629e-58	1.6634e-56
PEX5L-AS2	2.27887	-4.18288	3.75887e-09	8.99834e-09
RP1-35C21.2	2.27886	-1.98172	4.38724e-19	1.8556e-18
CRAT37	2.27694	-1.60589	1.64686e-19	7.13004e-19
IGLV3-15	2.27042	-3.74349	1.03189e-07	2.2242e-07
LINC01489	2.27009	-1.57619	6.36011e-46	8.55748e-45
GKN2	2.26835	-3.46837	6.37232e-10	1.60404e-09
KCND3-AS1	2.26824	-4.04372	7.07106e-15	2.39452e-14
DCAF12L1	2.26464	-1.64241	1.60555e-07	3.4125e-07
ATRNL1	2.26247	3.32994	9.4997e-31	6.98302e-30
RP11-1136G11.8	2.26244	-2.95261	4.65169e-55	8.978e-54
TMEM150C	2.26184	6.35777	2.96233e-45	3.86847e-44
ADAM29	2.25799	-0.442268	2.94775e-15	1.02035e-14
MAGEB17	2.2576	-0.243375	5.96574e-30	4.23837e-29
SLC14A2	2.25658	0.0997309	1.58132e-40	1.72665e-39
CTD-3193K9.11	2.2545	-0.711095	1.18676e-52	2.06052e-51
SLIT1	2.25293	2.62995	6.31897e-24	3.39759e-23
BAIAP3	2.25245	4.34743	2.37175e-65	6.8118e-64
CHIAP2	2.24623	-3.58057	1.64682e-08	3.75719e-08
GNG3	2.2454	-0.199022	6.31477e-39	6.52333e-38
GRAMD4P7	2.24538	-0.758247	2.85911e-15	9.90684e-15
TTC36	2.24401	2.35799	9.31359e-51	1.50617e-49
AC093642.1	2.2439	2.02167	4.23646e-44	5.29448e-43
MLPH	2.24231	8.41961	3.44618e-85	2.07868e-83
STK32B	2.23909	3.99383	9.00972e-58	1.95112e-56
RP11-53O19.3	2.23773	5.2609	2.73161e-73	1.03721e-71
LL22NC03-104C7.1	2.2362	-1.02638	1.57175e-25	9.1436e-25
C11orf97	2.23403	-3.96413	4.40704e-12	1.27016e-11
IGFALS	2.23109	2.23756	1.04271e-41	1.18737e-40
SOWAHA	2.2266	3.26899	1.05694e-34	9.18501e-34
NLRP8	2.226	-1.9061	1.19701e-21	5.75923e-21
AP000439.2	2.22572	-2.02608	2.43161e-38	2.45035e-37
RP11-875H7.5	2.22527	-3.00229	1.94334e-10	5.05754e-10
SNX18P13	2.22333	-3.05147	3.31393e-30	2.38453e-29
MIR4429	2.21986	-4.10627	1.16151e-26	7.09234e-26
MS4A5	2.21584	-4.34288	3.12282e-09	7.5184e-09
CSMD3	2.21529	1.19054	4.91122e-10	1.24621e-09
CTA-392E5.1	2.21429	1.84456	9.50788e-19	3.96177e-18
CST4	2.21257	2.58648	1.52224e-16	5.65709e-16
RP11-788M5.3	2.21141	-1.52457	4.4688e-57	9.3242e-56
KCNC1	2.21116	0.915122	1.43044e-23	7.56338e-23
DPRX	2.21087	-4.17709	5.55657e-13	1.68866e-12
RP11-19J5.1	2.20889	-4.11857	6.13436e-26	3.63066e-25
NBPF6	2.20796	0.595495	2.87337e-25	1.64881e-24
LONRF2	2.20778	5.22052	2.87403e-62	7.37493e-61
ENPP7P11	2.20752	-1.27139	3.85183e-31	2.87273e-30
SCARNA6	2.20661	-1.39898	5.83561e-24	3.14321e-23
RP11-115D19.1	2.20579	0.426904	4.85337e-30	3.46634e-29
MAP3K19	2.20294	-0.898414	9.67227e-33	7.75207e-32
RP5-862K6.4	2.20146	-3.29466	6.95381e-29	4.69407e-28
SNX19P3	2.20145	-2.33385	8.85946e-24	4.72813e-23
TCEA1P3	2.20061	-3.75858	2.70054e-28	1.77845e-27
RP13-577H12.2	2.20013	-0.584917	8.26165e-07	1.66447e-06
SBK2	2.19916	-1.99213	6.01715e-17	2.28501e-16
SLC4A8	2.19594	4.93875	2.48433e-70	8.36831e-69
RP11-279F6.2	2.19453	0.4838	6.07817e-15	2.0668e-14
GRIK1-AS1	2.19391	-0.496095	2.91551e-28	1.91703e-27
CALHM1	2.19248	-1.41012	3.43482e-36	3.15831e-35
AC007563.3	2.1892	-3.35817	2.19798e-24	1.21236e-23
ERICH3	2.18756	1.93755	2.40364e-25	1.38422e-24
MTCO1P46	2.18707	-3.99235	1.2207e-15	4.31534e-15
SERPINA4	2.18334	-1.57086	1.23297e-34	1.06763e-33
DNAAF1	2.18155	2.21699	3.11247e-80	1.55938e-78
RP11-644A7.2	2.17609	-2.81608	9.1541e-15	3.08319e-14
WDR38	2.17436	-1.27948	4.89694e-26	2.91259e-25
KCNH6	2.17302	-0.857508	2.90851e-19	1.24232e-18
RP11-719K4.3	2.17018	-4.0425	3.62429e-14	1.17855e-13
SIAH2-AS1	2.16996	-0.861382	4.71727e-79	2.24974e-77
RET	2.16948	6.1794	4.4928e-42	5.1844e-41
AMY2A	2.16923	-2.20852	4.87719e-10	1.23776e-09
RP11-483I13.2	2.16776	-3.6781	2.43506e-23	1.27177e-22
RP11-710F7.2	2.16466	-1.47596	1.17827e-53	2.14054e-52
RP11-349F21.3	2.16386	-3.8056	1.98662e-24	1.09811e-23
CTD-2005H7.1	2.15428	-2.18046	4.66317e-31	3.47016e-30
RP4-686C3.7	2.15094	-2.73753	4.77854e-30	3.41362e-29
LINC01117	2.14661	0.104542	7.38497e-69	2.37601e-67
GLRA3	2.14631	3.59181	6.57731e-13	1.99115e-12
SERPINA5	2.14592	6.21793	6.5942e-35	5.7799e-34
RP11-597D13.9	2.14462	3.60064	6.42039e-83	3.55473e-81
RP11-284F21.9	2.14357	2.11031	2.90313e-30	2.0952e-29
EWSAT1	2.14344	2.94908	5.09448e-50	8.03817e-49
RP3-483K16.4	2.14187	0.52753	8.43702e-59	1.90415e-57
ANKRD30BP1	2.14132	0.295644	7.71635e-19	3.22764e-18
RP5-1002M8.4	2.14039	-4.1035	1.17481e-36	1.10217e-35
GUSBP3	2.14007	-1.14173	8.07965e-19	3.37667e-18
RP11-618I10.2	2.14001	1.23168	3.59267e-05	6.31781e-05
RN7SL507P	2.13974	-4.07282	4.30141e-07	8.85871e-07
EBLN1	2.13897	-2.7123	8.70631e-10	2.1713e-09
HOXB1	2.13753	-2.00599	8.15499e-26	4.8038e-25
SAG	2.13695	-1.78409	2.29906e-45	3.02221e-44
RP11-528M18.2	2.13668	-3.44401	1.33748e-18	5.52798e-18
TMEM215	2.13498	-0.790438	4.12914e-25	2.34863e-24
P2RY4	2.13269	-1.7095	1.34356e-28	8.9636e-28
SLC18A1	2.13257	-1.54718	9.35828e-21	4.30951e-20
ELSPBP1	2.12799	-4.14095	2.22268e-08	5.02611e-08
MIR149	2.1273	-3.73639	1.35211e-20	6.18427e-20
TACC1P1	2.12715	-1.18642	3.58827e-16	1.30729e-15
GNG13	2.1267	0.249537	1.1859e-27	7.58174e-27
CYP4F22	2.12668	3.49548	3.29067e-27	2.06466e-26
RP11-92A5.2	2.12659	-1.27327	4.43366e-09	1.05582e-08
DRAIC	2.12554	2.65944	2.33115e-42	2.72073e-41
APOH	2.12459	-3.1807	6.71515e-07	1.36308e-06
ANKRD20A5P	2.12407	1.1011	2.79307e-48	4.11792e-47
AOX2P	2.12393	-1.81526	8.606e-57	1.77914e-55
ELOVL2	2.12358	5.48547	2.85783e-32	2.24146e-31
RP11-420N3.3	2.12241	-4.35027	1.50529e-15	5.292e-15
MPPED1	2.12018	-0.295356	1.69481e-17	6.62941e-17
PCAT29	2.11953	-0.324395	1.19864e-45	1.5981e-44
RP13-726E6.2	2.11866	-1.42211	3.26072e-72	1.19375e-70
CTB-33O18.3	2.11819	0.591797	4.12166e-47	5.78095e-46
ATP1A2	2.11812	2.37558	1.45206e-31	1.1057e-30
FGD3	2.11731	5.96119	8.2613e-82	4.41449e-80
AKAP14	2.11496	-2.14083	1.65836e-17	6.48984e-17
ADGRD2	2.11492	-0.627948	2.26636e-15	7.89024e-15
KLF2P2	2.11247	-2.99604	1.61512e-24	8.95551e-24
KIAA0087	2.11176	-2.31657	5.95549e-28	3.86168e-27
DMP1	2.11025	-0.965471	2.98357e-18	1.21205e-17
CITF22-24E5.1	2.10772	-1.95825	7.00753e-11	1.87867e-10
ACADSB	2.10743	6.79613	9.9024e-109	1.34092e-106
SYNPR-AS1	2.10391	-1.3598	1.46751e-33	1.21846e-32
AP000439.1	2.10331	-2.52503	1.17081e-28	7.83283e-28
CACNA1S	2.10177	-2.31847	1.9908e-13	6.21191e-13
SERPINA9	2.10082	0.149399	5.65763e-30	4.02201e-29
RP11-102N12.2	2.10051	-3.95784	3.80154e-14	1.23476e-13
SYTL5	2.09876	3.80023	6.13641e-34	5.18175e-33
BFSP2-AS1	2.09373	-1.87114	2.95826e-25	1.69608e-24
SNORA49	2.09313	-2.64871	2.76997e-09	6.69519e-09
AC003088.1	2.09181	-2.33332	6.8939e-37	6.54047e-36
RP4-568B10.1	2.08808	-1.98781	3.61922e-25	2.06486e-24
REPS2	2.0868	6.27448	2.48469e-73	9.46652e-72
KCNU1	2.08665	-1.79702	9.67486e-13	2.89919e-12
NR2E3	2.08659	-0.221596	1.88119e-65	5.42137e-64
TMEM26-AS1	2.08653	-1.56082	1.05627e-41	1.202e-40
ITIH2	2.0808	0.529216	5.63031e-30	4.00343e-29
RP4-604G5.3	2.07875	-2.00633	4.28801e-32	3.3391e-31
SSX3	2.07778	-3.20176	2.25629e-05	4.03401e-05
FGF7P1	2.07646	-2.89619	2.62382e-16	9.63202e-16
GREB1L	2.07352	4.20879	2.15682e-57	4.57669e-56
UBXN10	2.07348	4.43016	1.51022e-74	6.08382e-73
LRP2	2.07212	6.98581	2.67928e-26	1.61178e-25
IQCJ	2.07188	-2.71964	1.4385e-18	5.93457e-18
IL6ST	2.07157	9.17638	6.02414e-105	7.2029e-103
SHROOM1	2.07142	5.92739	2.45013e-40	2.65638e-39
CXCL14	2.07073	8.48207	2.91978e-30	2.10676e-29
CDH7	2.07054	1.12885	3.4992e-17	1.34826e-16
POU4F3	2.06988	-1.8824	7.13555e-22	3.47432e-21
LINC00498	2.06938	-4.0042	4.47828e-18	1.80297e-17
FRMPD2	2.06923	-0.823641	4.76939e-39	4.94357e-38
EFCC1	2.06912	2.97754	1.37249e-60	3.30553e-59
LYPD6	2.0688	4.22956	1.65168e-49	2.55699e-48
RP11-349A8.3	2.0679	-2.35197	8.4416e-40	8.99033e-39
G6PC2	2.06652	-3.54999	1.0659e-21	5.14309e-21
KCND3	2.06592	4.62654	4.60239e-49	6.96827e-48
ACMSD	2.06573	0.321642	8.43076e-28	5.43119e-27
UGT2B15	2.06445	1.50983	2.10933e-20	9.54919e-20
AC002064.5	2.06405	-2.65513	1.31434e-41	1.49065e-40
TFPI2	2.06231	4.30588	5.73833e-23	2.93961e-22
SCRT1	2.06186	-1.2425	3.73549e-23	1.93476e-22
RP11-115D7.3	2.0608	0.961852	1.01578e-13	3.22081e-13
LIN7A	2.0586	4.2481	1.32543e-39	1.40141e-38
DYNLRB2	2.058	1.03107	3.90859e-81	2.02753e-79
NUDT19P5	2.05533	-3.2436	1.24294e-34	1.07515e-33
AC062028.1	2.05161	-0.363208	5.82266e-32	4.51018e-31
CELF3	2.05114	-0.0403747	1.33097e-18	5.50172e-18
NCAM2	2.05	4.42574	1.18979e-42	1.40516e-41
RP11-265N7.1	2.04944	-0.630735	5.11719e-41	5.69068e-40
ZNF552	2.04893	6.05567	1.74593e-117	3.18212e-115
KLHDC7A	2.04779	4.6967	2.13773e-22	1.06817e-21
FAM134B	2.04759	5.5158	4.04954e-87	2.63088e-85
CTD-3214H19.6	2.04616	0.941083	9.96861e-82	5.30998e-80
C5orf64	2.04412	-2.36543	1.19575e-28	7.99805e-28
RP3-333A15.2	2.04162	-0.61362	3.73162e-40	4.02118e-39
CDK5R2	2.04155	-0.201538	1.04708e-10	2.77471e-10
ZBBX	2.04043	-1.48677	8.6197e-21	3.97591e-20
TMEM145	2.03918	2.21541	1.19143e-36	1.11652e-35
DOK7	2.03859	3.36861	6.4978e-38	6.43444e-37
KISS1R	2.03603	0.514241	1.25154e-26	7.62685e-26
VWA3A	2.03313	-0.139041	2.70561e-37	2.60874e-36
CLRN1	2.03201	-3.65782	1.21105e-20	5.54811e-20
CYP4Z1	2.03166	6.32051	2.89337e-16	1.05996e-15
RERG-AS1	2.0313	-3.17262	8.56675e-20	3.76749e-19
PROK1	2.03067	0.107929	1.81146e-13	5.66698e-13
HYPM	2.03066	-4.2773	1.56439e-17	6.13351e-17
LINC00383	2.02954	-3.54328	1.02229e-06	2.04409e-06
LINC01022	2.02912	-4.08152	2.21711e-15	7.72518e-15
CHST8	2.02872	3.59089	4.32531e-26	2.57851e-25
CRISP1	2.02569	-2.67994	4.2098e-11	1.14399e-10
RP11-675F6.3	2.02335	0.321162	6.15557e-34	5.19533e-33
LINC01513	2.02135	-3.4514	5.40816e-23	2.77595e-22
GNAQP1	2.02097	0.763412	4.1991e-34	3.56638e-33
RP11-1143G9.5	2.02092	-1.35613	1.16076e-27	7.42245e-27
MYT1	2.01991	2.03964	6.82618e-24	3.66272e-23
KLK3	2.01834	0.618328	2.2054e-10	5.72366e-10
C8orf34	2.01816	0.781674	3.04644e-27	1.91391e-26
AC092162.2	2.01681	-4.18512	1.21781e-27	7.77693e-27
ANKFN1	2.01571	0.10655	1.2839e-22	6.48161e-22
CFAP57	2.01331	1.52452	2.16958e-73	8.29411e-72
HUS1B	2.01004	-0.822562	2.87518e-23	1.4963e-22
LINC00940	2.00695	0.545773	3.59936e-41	4.02799e-40
NHLRC4	2.00307	2.23295	1.97643e-53	3.5391e-52
SOX3	2.00221	-2.57049	2.34959e-10	6.08616e-10
CTD-2284J15.1	2.00135	1.87259	2.4913e-76	1.07694e-74
PTPRN2	2.00098	4.84622	2.67641e-32	2.10554e-31
CASC1	1.99903	1.64672	9.63018e-91	7.0743e-89
RP11-35O15.1	1.99788	-1.12501	3.85745e-29	2.63825e-28
SPTBN4	1.99778	2.39595	6.08975e-66	1.77625e-64
SIAH1P1	1.99683	-4.31982	1.3884e-07	2.96253e-07
TTLL9	1.9943	0.705426	4.09632e-65	1.17249e-63
INPP5J	1.99426	5.15866	8.68859e-70	2.88917e-68
RP11-87E22.2	1.99321	-2.93244	2.28405e-22	1.13926e-21
CYP1A1	1.99293	-1.33921	5.62608e-16	2.03084e-15
RNY1P14	1.98944	-3.88838	5.23151e-18	2.09845e-17
RP11-301G7.1	1.98729	-3.70701	5.50833e-13	1.67472e-12
APOF	1.985	-0.396279	1.85043e-25	1.07149e-24
NXPH3	1.98482	3.56382	2.18034e-55	4.25199e-54
SORCS1	1.98411	3.18031	1.28062e-19	5.57952e-19
LINC00867	1.98316	-2.26986	8.97401e-15	3.02465e-14
RP1	1.9828	-0.23403	1.79652e-26	1.08635e-25
RP11-731F5.1	1.98155	-1.64523	1.14964e-15	4.07137e-15
NXNL1	1.97732	-4.05032	2.02781e-24	1.12015e-23
MGAM	1.9769	2.32226	1.06067e-25	6.22192e-25
SCN7A	1.97362	1.47329	6.55035e-35	5.7457e-34
CKM	1.97352	0.444241	4.81299e-18	1.93541e-17
SEMA3B	1.97257	5.22048	4.47897e-53	7.90276e-52
AZU1	1.97187	0.337375	5.17405e-28	3.36923e-27
RIT2	1.97149	-3.64893	1.2236e-11	3.43611e-11
IQUB	1.9711	0.161589	6.83292e-59	1.54834e-57
LRRC46	1.96945	2.61155	4.93023e-85	2.96323e-83
SLC44A4	1.96873	7.08808	7.60322e-45	9.75887e-44
OR11Q1P	1.96799	-3.72438	6.85215e-08	1.49628e-07
RP11-175E9.1	1.9639	-4.31394	4.3958e-15	1.50628e-14
PCDH19	1.96129	3.506	6.89775e-33	5.57074e-32
PPP1R3C	1.95955	4.68534	8.23048e-48	1.19413e-46
RP11-497G19.3	1.95817	-2.76627	1.08404e-39	1.14978e-38
MYB-AS1	1.95797	-2.88697	2.81879e-42	3.27738e-41
RP11-166N6.2	1.9546	-3.62563	1.21999e-25	7.13171e-25
RNU6ATAC14P	1.9536	-3.93988	1.11752e-28	7.48375e-28
FOXA1	1.9534	8.27024	2.42661e-55	4.72405e-54
AC073551.1	1.95265	-4.17185	3.36248e-11	9.20486e-11
CPA3	1.95047	4.25849	5.87229e-45	7.56599e-44
RN7SL455P	1.94977	-3.71904	4.10872e-24	2.22873e-23
SYBU	1.94956	5.31386	5.69061e-78	2.59995e-76
RP11-408E5.4	1.94914	-4.02342	3.08325e-05	5.45527e-05
ANXA9	1.94675	5.43571	4.5695e-88	3.05703e-86
STUM	1.94614	3.5213	1.51471e-23	7.99763e-23
C1orf111	1.93857	-0.487366	1.08979e-32	8.70749e-32
AMER3	1.93811	-0.616118	3.76463e-08	8.36646e-08
RP11-179A7.2	1.93784	-3.54295	2.16137e-23	1.13128e-22
MRPS30	1.93668	7.13932	5.70338e-67	1.71549e-65
GRIK1	1.93572	0.631598	8.80059e-24	4.69746e-23
RP11-341D18.2	1.93431	-3.94175	1.923e-07	4.06213e-07
GALNT5	1.93369	4.57754	2.22278e-38	2.24327e-37
PRR15	1.9328	5.29686	1.09242e-53	1.98674e-52
RIMS1	1.92938	1.91808	4.65991e-26	2.77357e-25
RP11-123O22.1	1.92666	-4.30037	2.49124e-10	6.44318e-10
RP11-91H12.1	1.92628	-3.19726	9.33855e-29	6.26746e-28
SEMA3B-AS1	1.92575	0.119508	1.17375e-63	3.18394e-62
RP11-830F9.7	1.92444	-1.96013	1.34062e-29	9.36074e-29
RP11-265N7.2	1.92188	-3.07554	6.67065e-20	2.94708e-19
FAM57B	1.92075	1.25399	4.8703e-43	5.83364e-42
NME5	1.92047	2.45876	1.8282e-52	3.15471e-51
RAB30	1.92044	6.32696	1.04847e-77	4.77089e-76
HTR7P1	1.91989	3.61486	1.16391e-59	2.7159e-58
SLC1A1	1.91953	5.6733	1.68844e-28	1.12245e-27
GAD1	1.91895	1.56368	5.29434e-21	2.4725e-20
CALY	1.91883	-1.70532	3.93648e-22	1.94107e-21
NEUROD4	1.91834	-1.96633	0.000187708	0.000310055
RP11-486M23.2	1.91778	-2.01966	1.26039e-17	4.96469e-17
KRT8P2	1.91712	-3.58469	1.97548e-28	1.30888e-27
RP11-616M22.5	1.91622	-3.0924	2.90627e-22	1.44172e-21
PRSS2	1.9143	1.76242	1.66677e-11	4.64963e-11
RP11-496I9.1	1.91267	2.25813	2.79223e-51	4.61511e-50
KCNJ11	1.91251	4.16752	8.28364e-79	3.92286e-77
RP11-528A4.2	1.91131	-3.87684	5.95407e-13	1.80555e-12
CNN2P8	1.91063	-3.29399	2.04193e-10	5.3084e-10
ZNF385B	1.90955	3.36151	5.55729e-24	2.99761e-23
MS4A14	1.9089	2.82946	1.638e-45	2.16674e-44
RP3-453C12.15	1.90819	-1.29564	2.03416e-31	1.53991e-30
CTB-51J22.1	1.90818	0.347472	1.37052e-42	1.61352e-41
EVL	1.90661	8.1129	1.1375e-110	1.64611e-108
CTD-2521M24.11	1.90631	-3.95555	2.17841e-26	1.31469e-25
SLC40A1	1.90272	8.45596	1.84703e-45	2.4375e-44
AC002069.5	1.9025	-3.72604	5.9489e-12	1.70189e-11
RP4-549F15.1	1.90144	-3.82346	9.83663e-31	7.22754e-30
RP1-206D15.5	1.89988	-2.0871	9.83166e-45	1.25617e-43
RP11-675F6.4	1.89793	-0.445691	1.06144e-29	7.45617e-29
RSPH1	1.89744	3.10661	2.58277e-77	1.1627e-75
NDUFA5P10	1.89645	-3.35953	3.85114e-10	9.84348e-10
FOXJ1	1.89584	2.80044	1.62219e-18	6.6777e-18
LINC01085	1.89422	-1.16915	1.43952e-21	6.89163e-21
AZGP1P1	1.89412	2.69845	7.74416e-43	9.22677e-42
RP11-731F5.2	1.894	-0.234656	9.40498e-21	4.33043e-20
KRT12	1.89384	-0.470837	1.19672e-11	3.36286e-11
COX6C	1.8938	9.29753	3.61879e-58	7.94908e-57
ACTG1P22	1.89357	1.32833	2.0472e-08	4.63868e-08
AFP	1.89252	1.5522	2.47075e-13	7.66621e-13
EEF1A2	1.89234	6.7977	2.66119e-26	1.60175e-25
RP11-699A5.2	1.89144	-3.28788	1.47064e-21	7.03664e-21
RP1-202O8.2	1.88692	-1.45473	3.33723e-36	3.07025e-35
RN7SL394P	1.88558	-4.29652	9.63622e-17	3.62264e-16
CLRN1-AS1	1.88473	-2.9769	1.18275e-29	8.27729e-29
RP11-454P7.3	1.88423	-3.94902	7.73937e-10	1.93587e-09
SPACA7	1.88372	-4.24143	2.74991e-07	5.74695e-07
RP11-497H16.8	1.88314	-2.41363	5.82269e-10	1.47019e-09
CTC-518B2.9	1.8827	-3.55921	1.27207e-08	2.92676e-08
NBPF5P	1.87953	-3.88274	1.85798e-15	6.49669e-15
SNAP25	1.87853	2.40536	2.90183e-19	1.23979e-18
RP11-153K16.1	1.87827	-3.71134	5.82083e-09	1.37442e-08
ZSCAN4	1.87741	-2.68658	2.47073e-13	7.66621e-13
TEX14	1.87609	2.34765	1.0873e-30	7.96988e-30
RP11-532F6.4	1.87435	-1.74829	1.56925e-38	1.59469e-37
RP11-284J1.1	1.87336	-2.80179	5.52762e-27	3.43242e-26
RP11-313L6.2	1.87296	-4.11286	6.92198e-07	1.40363e-06
RP4-781B1.5	1.8715	-0.393072	3.9124e-44	4.89856e-43
C5orf49	1.8714	1.91815	1.74479e-57	3.72112e-56
SCGB2A1	1.87056	4.94928	2.09898e-14	6.91754e-14
CATIP	1.86679	-0.562489	3.60121e-45	4.69005e-44
NBPF22P	1.86658	-3.95793	5.47236e-20	2.4269e-19
CELSR1	1.86647	7.92702	1.46865e-102	1.58718e-100
RP11-791O21.5	1.86502	-4.1511	4.01242e-21	1.8848e-20
GRIK3	1.8645	4.66034	4.86931e-29	3.30948e-28
RP11-108B14.5	1.86123	-4.21477	4.44521e-09	1.0582e-08
RP11-431J17.1	1.86104	-1.99331	2.2952e-08	5.18383e-08
NTNG1	1.85941	2.29706	3.97845e-15	1.36632e-14
PRTN3	1.85674	-1.43036	1.23889e-16	4.62396e-16
RP11-421P23.2	1.85617	-3.91887	6.68571e-26	3.95073e-25
C11orf88	1.85542	-1.44197	1.74543e-29	1.21395e-28
ST8SIA6	1.85385	3.7774	9.13278e-41	1.00601e-39
KRT8P34	1.85385	-3.95571	8.61992e-12	2.44323e-11
CTD-2547L16.3	1.85315	-2.75262	2.51292e-37	2.42434e-36
SERPINI1	1.85236	4.6351	1.70674e-43	2.07304e-42
RBFOX1	1.85199	-2.69361	4.67173e-16	1.69287e-15
C10orf71	1.84919	-2.9443	1.03409e-05	1.90699e-05
TEKT4	1.84917	-1.71254	1.93875e-27	1.22831e-26
LINC00173	1.84915	1.16124	2.08772e-43	2.5276e-42
PREX1	1.8478	7.86646	1.79031e-81	9.44689e-80
SCUBE1	1.84733	3.57853	1.12562e-29	7.89388e-29
CYP4F35P	1.84636	0.767817	4.92584e-26	2.92927e-25
IL19	1.84245	-0.112977	3.40205e-14	1.10755e-13
GNAT3	1.84223	0.0166647	0.000216504	0.000355772
RP11-403A21.1	1.84135	-2.20774	1.23758e-34	1.07134e-33
BCAS1	1.84101	5.4902	2.81263e-31	2.11311e-30
CACNA1D	1.84095	4.68813	9.08165e-60	2.12502e-58
TCL1B	1.83963	-2.18814	9.80119e-09	2.27569e-08
AC106869.2	1.83832	-1.45321	6.70506e-19	2.813e-18
RP11-47P18.2	1.8382	-4.06548	2.1174e-06	4.12398e-06
CDHR3	1.83651	2.83693	6.30596e-37	5.99956e-36
ADD3-AS1	1.83469	-0.940645	2.60787e-22	1.29598e-21
AREG	1.8316	5.65375	8.03666e-24	4.29991e-23
IL9	1.83021	-4.26897	2.44019e-10	6.3155e-10
SLC7A8	1.83015	7.25664	1.00109e-84	5.9849e-83
ABHD12B	1.83001	1.26422	2.56327e-24	1.40625e-23
RP11-734I18.1	1.82906	-0.948122	3.42988e-07	7.11727e-07
SLC28A2	1.82756	-1.42744	4.55617e-25	2.58454e-24
DNAH5	1.82714	4.29331	1.81249e-51	3.01052e-50
ARHGAP42P2	1.82568	-3.49056	7.86412e-26	4.63733e-25
RP11-326C3.2	1.82411	2.40474	1.42565e-26	8.66129e-26
ENTPD8	1.82352	2.11267	2.69089e-32	2.11643e-31
RP3-333B15.5	1.82316	-3.63622	9.97856e-12	2.81507e-11
RP11-333E13.4	1.81977	-2.16455	5.94776e-53	1.04669e-51
GATA4	1.81809	0.586816	6.72442e-09	1.58069e-08
PP14571	1.81781	3.08148	6.84006e-28	4.42929e-27
TMEM212	1.81592	-3.48077	4.00087e-15	1.37388e-14
KIF5C	1.81479	4.88588	5.60334e-44	6.96657e-43
RAMP2-AS1	1.81475	2.33742	1.51291e-49	2.34539e-48
FAM198B	1.81413	7.82314	4.92631e-73	1.84973e-71
RP11-371F15.3	1.81389	-2.2926	5.90466e-23	3.02298e-22
RGS11	1.81383	3.35525	1.90263e-52	3.2798e-51
ADGRB2	1.81122	5.17066	4.23115e-55	8.17102e-54
CYP4X1	1.81013	5.91331	4.25855e-27	2.66005e-26
RP11-382H24.2	1.80908	-3.44367	7.4677e-14	2.38556e-13
MIR4526	1.80729	-3.84242	1.97959e-22	9.89885e-22
ATP1A4	1.8049	2.38486	4.52481e-25	2.56761e-24
VIPR2	1.8049	1.9174	2.23281e-22	1.11419e-21
PTGER3	1.80259	5.27373	2.23883e-44	2.8273e-43
LINC01342	1.80258	-1.46408	3.365e-35	2.99607e-34
UGCG	1.80161	7.38399	4.91404e-87	3.18026e-85
RP11-757O6.6	1.80084	-2.56044	2.35105e-32	1.85303e-31
RP4-650F12.2	1.80065	-3.49791	4.75974e-14	1.53828e-13
RP11-597D13.7	1.8004	-0.180897	1.71969e-51	2.86343e-50
RP11-638F5.2	1.79989	-1.7223	9.24795e-14	2.9395e-13
RP11-123K19.2	1.79891	-4.32983	3.69282e-13	1.1335e-12
RP11-167J8.3	1.79889	-4.19376	1.74549e-08	3.97397e-08
RP11-552D4.1	1.79861	-2.05323	2.73325e-32	2.14824e-31
SMCR2	1.79746	-2.08039	2.99679e-47	4.22786e-46
KNCN	1.79728	-4.14351	4.48866e-10	1.14156e-09
PRSS29P	1.79505	-2.4637	2.25242e-19	9.69577e-19
ZNF703	1.79458	7.75353	1.45204e-54	2.73366e-53
RP11-101O21.1	1.79451	-4.25128	3.83028e-09	9.16147e-09
FBP1	1.79434	6.43547	3.55155e-80	1.76885e-78
GDNF	1.79409	0.832596	4.84236e-16	1.75357e-15
RP11-532F6.5	1.79142	-1.97372	7.89715e-32	6.07243e-31
CPLX1	1.78942	3.05232	2.16936e-71	7.62737e-70
KRTAP21-2	1.78829	-4.21316	4.52467e-08	9.9956e-08
RP11-324L17.1	1.78786	-1.0381	3.83665e-43	4.61027e-42
HAR1A	1.78699	-0.607239	4.6211e-23	2.37775e-22
IL1RAPL1	1.78583	-2.31968	6.69373e-17	2.53566e-16
HPYR1	1.78507	-3.93259	4.89864e-19	2.06801e-18
NEURL1	1.78454	3.93382	8.52003e-28	5.4866e-27
FUT8-AS1	1.78333	0.00148896	2.56476e-52	4.38532e-51
C7orf57	1.78183	-1.77255	3.52576e-18	1.42749e-17
RP11-413B19.2	1.78177	-4.28273	7.62017e-06	1.42064e-05
TSPAN1	1.78151	6.71258	1.00918e-32	8.08061e-32
FAM25A	1.77909	-1.08349	3.79666e-09	9.08558e-09
KRT222	1.77878	-0.449216	8.14194e-27	5.01895e-26
KCNH1	1.77802	1.64328	1.23876e-25	7.24016e-25
RNA5SP399	1.77656	-4.31451	3.90286e-21	1.83461e-20
ANKRD30B	1.77587	3.59591	5.95469e-17	2.26257e-16
HOGA1	1.77448	-0.368311	2.60706e-39	2.72658e-38
RP11-434D9.1	1.77369	-1.43162	5.71151e-28	3.70847e-27
MS4A2	1.77261	1.85528	2.57128e-38	2.58801e-37
SLC1A2	1.77132	4.38609	7.72778e-34	6.49627e-33
LCN12	1.77084	1.52545	6.3571e-39	6.56504e-38
ADCY5	1.76974	4.30651	8.71119e-33	6.99842e-32
RP11-1299A16.3	1.76883	0.0174264	3.41656e-24	1.86016e-23
MPP2	1.76807	3.74772	3.07794e-55	5.98167e-54
MIR3189	1.76731	-3.27274	1.00831e-19	4.41994e-19
LRRTM3	1.76695	-2.4775	8.09295e-07	1.63146e-06
CYP21A1P	1.76092	1.92066	4.71147e-34	3.99651e-33
CACNA1F	1.75947	1.01664	5.55927e-45	7.17365e-44
SPANXC	1.75885	-2.95014	4.49362e-05	7.83716e-05
AP004372.1	1.75867	1.21194	3.01975e-15	1.04452e-14
PYDC1	1.75764	2.67087	3.51046e-12	1.01855e-11
RP11-95I16.6	1.75763	0.260735	1.99128e-13	6.21282e-13
PXDNL	1.75747	3.33653	8.24541e-20	3.62759e-19
IGFBP5	1.7574	10.6344	6.88985e-37	6.53847e-36
PLPPR3	1.75587	3.15465	3.22835e-23	1.67777e-22
C1orf194	1.75574	-0.286341	1.47609e-32	1.1719e-31
AC142293.3	1.75523	-3.12418	4.47112e-13	1.36506e-12
RP11-884K10.6	1.75488	-1.44824	2.19792e-50	3.51063e-49
NLRP13	1.75457	-2.81635	3.9664e-10	1.01287e-09
CALCR	1.75247	-0.550387	9.18033e-28	5.90391e-27
RP6-24A23.8	1.75223	-1.3585	0.000459432	0.000732406
NOSTRIN	1.75055	4.80354	2.62306e-69	8.5371e-68
RAI2	1.75046	4.73941	4.60328e-56	9.25542e-55
RP3-468B3.2	1.75028	-1.9515	6.10202e-35	5.3678e-34
F7	1.75022	3.09117	1.31761e-25	7.69034e-25
RP11-428K3.1	1.74924	-0.694445	5.7528e-68	1.79604e-66
PIEZO2	1.74904	4.9138	4.25904e-37	4.08437e-36
RP11-366L5.1	1.74786	0.20414	4.97428e-31	3.69922e-30
DNAAF3	1.7478	2.00906	5.63822e-48	8.22272e-47
CYP2B6	1.74498	-1.379	9.11729e-13	2.73551e-12
BCL2	1.74364	6.56392	1.11579e-69	3.69207e-68
MIR5093	1.74353	-4.1945	4.78014e-10	1.21405e-09
MIR5195	1.74279	-1.69962	2.2468e-08	5.07929e-08
LMX1B	1.74147	6.16836	1.40757e-76	6.14771e-75
C4orf22	1.73889	-2.93348	1.22212e-18	5.06295e-18
ZMAT4	1.7373	1.20882	1.60287e-17	6.28e-17
C4A	1.736	6.19775	1.10928e-36	1.04302e-35
IL6STP1	1.73311	-3.4336	1.58733e-21	7.58739e-21
C4B	1.73278	6.33599	1.09045e-36	1.0256e-35
RP11-281P11.1	1.73238	-2.92024	1.68098e-19	7.27125e-19
RP11-527N22.1	1.72969	1.72806	5.55407e-20	2.46216e-19
LINC01116	1.7295	3.68485	3.36581e-60	8.01472e-59
FAM184B	1.72911	1.40593	2.1046e-39	2.20931e-38
C9orf116	1.72819	3.24902	1.19689e-92	9.25617e-91
RERG	1.72803	6.30401	1.9778e-56	4.03433e-55
PRSS1	1.72403	0.157316	5.23501e-08	1.15068e-07
NPSR1-AS1	1.72351	-3.40172	7.88832e-13	2.37629e-12
LA16c-395F10.2	1.72183	-1.82851	2.34379e-50	3.74008e-49
IGF1R	1.72104	8.27547	3.61551e-45	4.70687e-44
DNAI1	1.72031	1.13208	7.17721e-36	6.52998e-35
SYP	1.72008	3.01043	4.3008e-29	2.93254e-28
RP11-356K23.1	1.71782	-1.96138	2.17208e-11	6.01052e-11
RP11-543D10.2	1.71659	-3.97078	1.7194e-05	3.10706e-05
ASIC2	1.71532	0.336047	2.16487e-14	7.12912e-14
RP1-62D2.4	1.71406	-3.95911	3.15438e-11	8.65061e-11
RP11-757F18.5	1.71334	1.2525	1.33784e-53	2.42002e-52
GS1-259H13.13	1.71319	-2.4258	5.73059e-42	6.59243e-41
RP11-120M18.2	1.7131	-0.623626	9.62493e-78	4.38558e-76
RP11-23N2.4	1.71308	0.446627	1.8654e-60	4.48307e-59
DEFB132	1.71275	-0.767833	1.00768e-19	4.41777e-19
RP11-123K19.1	1.71063	1.36569	1.05116e-49	1.63937e-48
INPP4B	1.71048	6.155	1.55973e-67	4.79406e-66
SAMD15	1.71032	1.94544	1.78436e-80	9.06101e-79
AC004791.2	1.70937	-3.02428	1.21783e-20	5.57767e-20
RP5-1198O20.5	1.70872	-3.77994	3.65596e-10	9.35577e-10
AC007163.6	1.70821	-3.89206	1.03912e-18	4.32235e-18
RAMP1	1.70755	4.25531	1.82404e-35	1.63746e-34
ARSG	1.70519	4.68594	1.94683e-109	2.72021e-107
DNAH7	1.70326	1.92169	5.10794e-72	1.84597e-70
RP1-35C21.1	1.70265	-3.0031	8.95492e-19	3.73598e-18
CTD-2547L24.4	1.70231	-0.732945	6.55691e-55	1.26047e-53
CEP126	1.70126	3.73243	8.45109e-57	1.74818e-55
HTR1E	1.70115	-2.44778	1.66936e-09	4.09245e-09
HPX	1.70091	4.68599	5.78443e-25	3.26809e-24
RP5-1121H13.3	1.7	-4.24842	4.63269e-15	1.58535e-14
CASQ1	1.69992	0.920976	3.04528e-30	2.19544e-29
SCG2	1.69823	3.25958	3.19029e-19	1.36027e-18
ANKRD66	1.69778	-3.29375	5.19164e-10	1.31568e-09
SLC22A25	1.69699	-3.20258	6.73237e-15	2.28349e-14
RP11-88H9.2	1.69631	-0.762205	1.86128e-29	1.2924e-28
TNXA	1.69499	0.140583	4.51747e-29	3.07655e-28
SMIM6	1.69496	-1.73865	8.08026e-24	4.32255e-23
CTD-3118D11.3	1.69454	-3.71988	1.17845e-23	6.25548e-23
NOC2LP1	1.69423	1.58213	5.43343e-16	1.96277e-15
LINC00683	1.69375	-0.183652	1.69857e-29	1.18174e-28
PHF21B	1.69354	0.931728	6.80671e-15	2.30731e-14
NPNT	1.69289	7.626	3.27591e-48	4.81714e-47
ASB5	1.69228	-3.00558	2.39129e-08	5.39364e-08
PAH	1.69205	0.899216	1.11763e-16	4.18202e-16
DRC1	1.69108	-1.03151	2.40311e-25	1.38415e-24
MTCO2P29	1.68867	-4.35027	1.80686e-19	7.80473e-19
CYP4F23P	1.68745	2.82534	1.39899e-30	1.02279e-29
PLA2G10	1.68675	-0.592251	2.28936e-42	2.67287e-41
MISP	1.68632	5.47897	6.40156e-42	7.34677e-41
CFAP43	1.68594	2.14485	7.11659e-65	2.00801e-63
PCSK2	1.68514	1.42492	4.58279e-07	9.41006e-07
WASF5P	1.68456	-1.95185	1.25987e-18	5.21357e-18
TMEM232	1.68366	0.526592	4.4396e-53	7.8374e-52
GDAP1	1.68229	5.03017	1.38383e-39	1.46086e-38
NEK5	1.68105	2.76817	1.00108e-67	3.09958e-66
RP11-119J18.1	1.6806	-0.663987	3.70584e-24	2.01408e-23
CABP4	1.6791	2.14279	6.84386e-40	7.29795e-39
ADAMTS19-AS1	1.67806	-2.02122	1.18802e-18	4.92652e-18
RP11-473M20.11	1.67682	-0.692093	8.08012e-73	3.01712e-71
CCNO	1.67605	3.76661	1.54762e-24	8.58692e-24
C15orf59	1.67465	2.61164	7.11483e-33	5.74193e-32
CCND1	1.67441	9.23178	2.788e-54	5.1851e-53
AC012594.1	1.67359	-2.79811	4.33743e-08	9.59389e-08
HMGN2P15	1.67235	0.509808	6.13137e-44	7.60624e-43
VWA5B1	1.67143	-2.64722	6.9742e-19	2.92301e-18
NPY5R	1.67002	1.73602	6.5349e-11	1.75615e-10
XKR7	1.66838	0.462105	1.94376e-09	4.74582e-09
MIR151B	1.6672	-4.1883	1.1703e-15	4.14278e-15
RP11-260E18.1	1.6662	-1.53785	3.52242e-41	3.9432e-40
GJA1	1.66546	8.21763	4.30415e-38	4.29625e-37
STMN1P1	1.66263	-1.95358	5.84134e-61	1.43451e-59
RP4-666F24.3	1.66151	-3.80518	6.75121e-11	1.81283e-10
CFAP69	1.66121	2.92168	6.29803e-83	3.49271e-81
TMPRSS11A	1.66098	-1.99976	8.57367e-09	2.00005e-08
PCSK4	1.65923	2.44664	1.23968e-60	2.9921e-59
RP4-713A8.1	1.65823	-2.80415	1.25451e-34	1.08461e-33
LINC00589	1.65697	-0.76856	2.46704e-15	8.57564e-15
FOXN4	1.65654	-1.13885	5.19842e-14	1.6762e-13
AMZ1	1.65492	2.18228	2.91273e-33	2.38609e-32
TGM3	1.65437	0.499278	2.5819e-18	1.05204e-17
RNA5SP507	1.65421	-4.00359	2.33597e-13	7.25671e-13
SEC14L2	1.65404	6.21652	6.05948e-40	6.47587e-39
RP11-114M1.3	1.65387	-2.39921	1.44075e-10	3.78226e-10
RP11-99L13.2	1.65374	-3.00622	3.617e-08	8.04685e-08
LYPD4	1.65366	-2.59691	1.50885e-09	3.71164e-09
PGAM1P5	1.65321	-1.08552	1.22906e-30	8.9992e-30
GIPR	1.65187	1.68368	1.03764e-46	1.43507e-45
CYP17A1-AS1	1.65122	-3.65724	4.75012e-33	3.86032e-32
CADM2	1.65029	1.60958	6.48895e-23	3.31507e-22
TTC29	1.64956	-1.87824	5.55978e-17	2.11777e-16
AC007255.8	1.64823	0.848964	3.18885e-43	3.84417e-42
ANK1	1.64801	2.85173	2.11575e-17	8.23773e-17
PKIB	1.64742	5.78124	1.16505e-43	1.42641e-42
FOXD4L4	1.64505	-3.47057	5.33982e-21	2.49339e-20
TTC39A-AS1	1.64431	1.12306	5.52813e-58	1.20802e-56
RP11-856M7.2	1.6443	-3.76523	2.31011e-11	6.38149e-11
IGKV1-35	1.64423	-4.12652	2.38374e-05	4.25602e-05
GAMT	1.64387	5.01019	2.67823e-59	6.19372e-58
RP13-392I16.1	1.64368	-4.05318	7.13172e-13	2.15453e-12
LYPD6B	1.64353	4.1854	2.5425e-38	2.55981e-37
AC002064.4	1.64331	-2.16067	4.6357e-30	3.31298e-29
TCEAL1	1.64324	5.20364	4.16386e-77	1.86203e-75
RP1-101G11.3	1.6426	-4.20209	1.63868e-08	3.73989e-08
C11orf44	1.64077	-3.73056	2.32484e-21	1.10252e-20
RP11-577B7.1	1.63994	-4.18956	9.71231e-11	2.5796e-10
C18orf65	1.63833	-0.72272	1.95611e-55	3.82799e-54
RP11-432M8.17	1.63795	-3.17367	4.7004e-08	1.03716e-07
RPL7AP26	1.63675	-2.41147	4.63806e-22	2.27902e-21
RP11-497H16.9	1.63672	-3.38369	1.33028e-13	4.19357e-13
GSTM3	1.63422	7.08255	1.33543e-38	1.3616e-37
TAC1	1.63399	-0.579631	2.8914e-15	1.00156e-14
RP11-284F21.7	1.63253	0.521819	7.1799e-26	4.2383e-25
SLC18A2	1.62788	0.548174	2.17792e-31	1.64358e-30
RP11-607P23.1	1.62767	-3.48718	2.94278e-17	1.13738e-16
IGFBP1	1.6274	-1.90562	9.28526e-12	2.62546e-11
MYRIP	1.62593	2.36399	1.40353e-43	1.71341e-42
MT1A	1.62443	0.721442	4.86641e-20	2.16516e-19
STARD10	1.62414	7.97056	9.22163e-62	2.33435e-60
TPSAB1	1.62234	3.72686	6.40703e-35	5.62437e-34
SNORA42	1.62111	-3.02131	2.68552e-43	3.24089e-42
BRDT	1.62077	-0.808392	1.40279e-13	4.41513e-13
TEX13B	1.6206	-4.06638	2.79297e-08	6.26986e-08
HSPB8	1.62018	5.78408	6.95086e-29	4.69301e-28
HCAR1	1.61903	5.19392	3.34676e-48	4.91919e-47
RP11-173E2.2	1.61793	-3.64641	8.94616e-12	2.53293e-11
PLAT	1.61728	7.45044	5.79564e-37	5.52339e-36
RP5-991B18.1	1.61719	-4.35803	6.79841e-06	1.27229e-05
LINC01214	1.61545	-3.28799	4.48937e-20	2.00043e-19
LINC00870	1.61388	-2.57117	9.51661e-34	7.96033e-33
BTG2	1.61154	8.08649	1.14937e-66	3.4175e-65
RP11-506H20.1	1.61063	-1.40146	6.03912e-34	5.10215e-33
RP11-554D14.8	1.60729	-2.64791	9.27351e-19	3.86651e-18
LINC00434	1.60724	-4.23644	5.84638e-14	1.87938e-13
RP11-111H3.3	1.60717	-3.55472	5.1958e-18	2.08487e-17
LINC00678	1.60637	-4.31441	5.5169e-08	1.2113e-07
CRIP1P2	1.60615	-3.76171	6.82442e-24	3.66235e-23
CCL15	1.6044	-3.32413	7.86715e-11	2.10127e-10
MUM1L1	1.60392	2.9407	2.42468e-26	1.46096e-25
GPER1	1.60321	2.98554	3.91712e-27	2.45042e-26
ESRRAP2	1.60022	-1.54366	1.33613e-38	1.3619e-37
GS1-259H13.2	1.59895	-0.274128	7.97969e-47	1.10952e-45
KLHL40	1.59781	-3.95866	1.08686e-06	2.1696e-06
TBX3	1.59711	6.92505	2.82825e-58	6.24922e-57
ENPP7P7	1.59644	-2.92973	1.31365e-19	5.71751e-19
RP4-737E23.2	1.595	-1.5409	5.01791e-17	1.91612e-16
MEIS3P2	1.59498	0.586063	1.62988e-32	1.29127e-31
FAM47E	1.59466	2.01235	1.09075e-75	4.60299e-74
TUBA4B	1.59379	-1.12019	1.01131e-14	3.39669e-14
CA2	1.59348	6.46901	2.28952e-19	9.84922e-19
RP11-284F21.10	1.59316	3.23142	1.03704e-22	5.25266e-22
AC007405.8	1.59254	-4.06609	3.15766e-09	7.60011e-09
VWA2	1.5924	4.1858	3.77757e-32	2.94842e-31
CYP21A2	1.59176	1.69697	1.00689e-29	7.08033e-29
AC005336.4	1.59056	-0.698171	2.67994e-20	1.20741e-19
GSG1	1.59041	-1.93245	5.25168e-26	3.11919e-25
C9orf106	1.58903	-0.27851	3.77066e-39	3.92163e-38
MIR8071-1	1.58871	-1.29247	1.82156e-15	6.37394e-15
CHRNA6	1.58811	0.343427	8.80976e-27	5.42057e-26
CTC-1337H24.4	1.58701	-0.738525	1.33015e-44	1.69117e-43
CELA3A	1.58686	-4.32602	8.19222e-05	0.000139797
KB-1568E2.1	1.58668	-4.35416	0.000117058	0.000196953
MAATS1	1.58618	2.64765	2.17112e-39	2.27772e-38
RP11-501J20.5	1.58588	-3.80512	2.7387e-21	1.29587e-20
VAV3	1.58494	7.60791	8.21803e-64	2.24369e-62
CMYA5	1.5838	5.08896	8.49977e-55	1.62377e-53
SHANK2-AS3	1.58334	-3.07337	1.29702e-07	2.77388e-07
CACNG4	1.58328	6.61462	3.92186e-28	2.56622e-27
MCIDAS	1.5825	1.05759	1.23531e-19	5.38698e-19
RALGPS2	1.58152	6.33754	4.69838e-85	2.82893e-83
SHISA2	1.58092	5.58954	1.28326e-19	5.59029e-19
CPHL1P	1.58042	3.20253	4.28006e-14	1.38605e-13
RP11-80F22.14	1.57916	-4.16584	0.000328178	0.00053049
COMMD3-BMI1	1.57867	-3.02076	8.27551e-18	3.2901e-17
CTD-2187J20.1	1.5779	-4.15895	3.47088e-15	1.19639e-14
CDH10	1.57661	-1.31441	1.20005e-06	2.38624e-06
SCIN	1.57641	4.17417	7.54582e-26	4.45275e-25
ELP2	1.5761	7.80757	4.44641e-70	1.48293e-68
GTF2H2B	1.57457	0.91832	5.36125e-26	3.18202e-25
SMIM22	1.57397	5.7456	7.4309e-48	1.08091e-46
CNTD2	1.57248	3.11103	9.0846e-30	6.40156e-29
FFAR1	1.57173	-3.64064	1.35861e-17	5.34035e-17
AC073636.1	1.57024	-3.47829	1.42349e-15	5.01068e-15
RP1-32B1.4	1.57018	-2.78771	1.21242e-13	3.82954e-13
RP11-127O4.3	1.56904	0.281204	2.50882e-13	7.78146e-13
GALNT6	1.56838	7.82463	6.40857e-52	1.08096e-50
RP11-141M1.4	1.56809	-2.81303	4.1715e-33	3.39336e-32
RP11-129I19.2	1.56808	-1.82035	2.62002e-14	8.58772e-14
CTB-32H22.1	1.56683	-4.30386	5.92373e-08	1.29817e-07
CCDC78	1.56444	2.98431	1.8452e-38	1.86948e-37
DCLK1	1.56297	5.61507	2.07599e-30	1.50534e-29
RP11-145P16.2	1.56066	-3.60538	6.38213e-19	2.6832e-18
MYOZ3	1.55932	1.09114	7.1473e-34	6.01879e-33
RN7SL359P	1.55811	-3.46383	2.05258e-11	5.68732e-11
UMOD	1.55695	-1.04913	1.84581e-16	6.82796e-16
ABLIM3	1.55637	5.19418	1.00913e-50	1.62959e-49
TPSB2	1.5561	4.21827	1.38545e-27	8.82575e-27
FAM187B	1.55497	-3.37798	4.9241e-10	1.24939e-09
HEPACAM2	1.55305	2.11246	1.42363e-14	4.73954e-14
APOA1	1.55088	-1.09384	2.3635e-20	1.06812e-19
LCE1E	1.55023	-4.30689	0.000446487	0.000713118
NTN4	1.55022	6.98882	6.1167e-38	6.06597e-37
RP4-781K5.4	1.54957	-0.927562	4.40482e-12	1.26963e-11
FAR2P2	1.5475	1.06106	4.75037e-19	2.00668e-18
TBX22	1.54587	-3.06034	1.48548e-09	3.65521e-09
RP11-545D19.1	1.54489	-4.37996	2.97232e-05	5.26673e-05
ZNF804B	1.54289	-1.93754	7.16962e-06	1.33931e-05
LCE5A	1.54276	-3.61174	8.44409e-05	0.000143891
AC007163.3	1.54245	-2.81652	3.39566e-23	1.76282e-22
AC018816.1	1.54244	-2.80052	1.94145e-18	7.96955e-18
CRIP1P4	1.54186	-3.92499	7.81952e-22	3.79638e-21
ENPP5	1.54111	5.94116	6.09763e-38	6.04883e-37
TIMP4	1.54085	2.17676	7.93892e-22	3.85324e-21
GSG1L	1.54076	-1.38939	6.37368e-15	2.16444e-14
HSPA8P15	1.53976	-1.26743	3.54988e-34	3.02259e-33
RP11-349H17.2	1.53912	-1.81438	9.05362e-25	5.06924e-24
SYT17	1.53887	4.55414	4.46153e-41	4.97631e-40
RP11-114M1.1	1.53857	-0.420623	1.30982e-11	3.67304e-11
RNU5E-1	1.53655	-3.28771	1.12355e-08	2.59816e-08
CTC-558O2.2	1.53615	-2.59206	3.56395e-39	3.71008e-38
RP5-1184F4.7	1.53518	-1.79	5.41202e-36	4.93997e-35
KCTD6	1.53453	4.3626	2.51796e-78	1.17104e-76
NRXN3	1.53402	2.30424	5.24977e-29	3.56304e-28
2018-03-10	1.53395	-0.398273	2.95822e-25	1.69608e-24
SYTL4	1.53249	5.11867	1.00381e-88	6.83764e-87
AC068137.13	1.53046	-2.57429	1.88406e-26	1.13867e-25
C2orf73	1.53022	-1.68165	9.98019e-34	8.34603e-33
DUX4L50	1.53018	2.10754	5.52504e-27	3.43145e-26
MIR4477B	1.52945	-0.161631	5.70047e-25	3.22173e-24
MICALCL	1.52863	2.23846	2.2198e-47	3.15279e-46
CTD-2562J17.4	1.52797	-3.83168	7.34586e-08	1.60129e-07
RPL35AP31	1.52796	-4.19204	1.60765e-07	3.41675e-07
RP1-205F14P.1	1.52717	-4.01904	1.40722e-15	4.95546e-15
RPL5P13	1.52696	-4.01842	2.00715e-10	5.22078e-10
RP11-666O2.4	1.5264	-3.86607	4.72339e-24	2.55394e-23
CCDC158	1.52302	0.928416	6.82675e-40	7.28201e-39
WWP1	1.52235	7.70864	2.00809e-79	9.67269e-78
RP11-862G15.2	1.52128	-3.76244	3.73705e-07	7.73232e-07
GRIK4	1.52107	1.53444	3.17295e-32	2.48284e-31
WDR93	1.52033	1.20137	2.7276e-58	6.03078e-57
FGF4	1.51958	0.476735	0.00495286	0.00710037
CDK2AP2P2	1.51916	-1.69713	1.35734e-34	1.1723e-33
KRT18P25	1.51876	-2.66023	1.95308e-34	1.67952e-33
CTAGE3P	1.51747	-2.25517	1.18242e-36	1.1087e-35
PRRT3	1.51708	4.23095	7.71927e-68	2.40109e-66
MORN5	1.51607	-2.17468	2.42119e-16	8.8988e-16
PCSK6	1.51387	5.33559	5.92311e-38	5.87744e-37
RPS6P12	1.51386	-2.38399	1.02347e-11	2.88565e-11
RMND1	1.51343	5.6802	1.2033e-58	2.70666e-57
MYB	1.51319	6.53758	1.22048e-53	2.21486e-52
RP11-422N16.3	1.51299	-2.66668	7.62066e-28	4.92437e-27
KDM4B	1.51296	7.25505	2.11324e-112	3.32964e-110
RP11-531H8.2	1.51163	-3.77077	5.0016e-12	1.43771e-11
MS4A7	1.51135	6.02464	5.5423e-38	5.50767e-37
NCBP2L	1.51085	-1.88087	2.01468e-25	1.165e-24
EGOT	1.51035	0.921966	3.44084e-25	1.96575e-24
RP11-632F7.3	1.50754	-2.28717	1.37812e-39	1.45529e-38
PRSS57	1.50697	-3.81505	1.05566e-13	3.34476e-13
MIR5685	1.50547	-2.56013	2.0609e-31	1.55806e-30
RP11-749H17.1	1.50506	-3.49956	1.04679e-17	4.13832e-17
TTC39A	1.50506	7.06759	1.60593e-61	4.03794e-60
RPPH1	1.50392	-1.69549	4.56669e-06	8.65151e-06
ARHGAP40	1.50199	3.7245	8.02369e-12	2.27845e-11
OGN	1.50198	4.65778	4.2868e-21	2.01162e-20
RABEP1	1.5006	7.48609	6.83149e-122	1.43965e-119
TPTE2P3	1.50059	-2.30583	3.31706e-19	1.41307e-18
RN7SL546P	1.49979	-4.14635	2.61012e-07	5.46091e-07
HNF1A	1.49974	-2.18955	4.67217e-17	1.78917e-16
XXbac-BPG248L24.13	1.49937	-1.94013	3.07423e-18	1.24782e-17
KLHL41	1.49842	0.134714	7.45569e-34	6.2738e-33
RIIAD1	1.49719	0.0544556	8.4538e-22	4.09489e-21
GLIPR1L2	1.49604	0.972985	1.25457e-52	2.17713e-51
C16orf45	1.49146	4.92417	2.81793e-44	3.54005e-43
LINC01425	1.49093	-3.83555	0.000233504	0.00038242
RP11-299P2.1	1.49048	-4.1363	4.05323e-09	9.68102e-09
RP5-1178H5.2	1.48987	-3.91374	8.44496e-16	3.01607e-15
AC099552.4	1.4895	-2.72929	0.000189723	0.000313306
CCDC92B	1.48931	-3.17226	2.35771e-05	4.2111e-05
AC074389.5	1.48865	-2.2885	1.30678e-05	2.38766e-05
RPL39P33	1.48799	-4.32944	1.40467e-05	2.5596e-05
MAST4	1.48771	6.06641	1.78401e-65	5.1457e-64
RP5-1007F24.1	1.48738	-0.75383	2.14183e-29	1.48262e-28
HOXB-AS3	1.48723	1.74987	1.45667e-11	4.07434e-11
AMPH	1.48698	3.36581	8.87238e-29	5.96766e-28
CYP4F8	1.48672	3.94177	4.08015e-08	9.04263e-08
GDPD3	1.48518	3.04861	8.14214e-27	5.01895e-26
RP11-359I18.1	1.48444	-4.06904	1.18019e-14	3.94622e-14
RP4-539M6.14	1.48355	-3.38192	7.22335e-10	1.8107e-09
PABPN1L	1.48352	-3.66966	5.36449e-14	1.72793e-13
LINC01470	1.48326	-3.84991	9.48179e-09	2.20412e-08
RP11-98J23.2	1.48293	-1.62245	4.71662e-29	3.20959e-28
TNNT1	1.48263	5.01309	3.88655e-18	1.57055e-17
RP11-665G4.1	1.48079	-2.3172	1.66445e-32	1.31773e-31
C10orf107	1.48049	0.353748	5.04036e-24	2.72139e-23
PCDHA13	1.47993	-1.043	3.89571e-14	1.26449e-13
SLC4A4	1.47976	2.80366	1.20994e-13	3.82206e-13
RP11-116O18.3	1.47923	-2.54843	6.71576e-19	2.81714e-18
OR10H1	1.4779	-3.90585	8.63311e-10	2.15384e-09
KRT31	1.47788	0.110741	2.57548e-09	6.23806e-09
RP11-933H2.4	1.4767	-0.506233	2.45904e-42	2.86305e-41
PPM1J	1.47656	3.43505	2.90937e-54	5.40783e-53
C1orf189	1.47565	-1.64325	6.9567e-26	4.10798e-25
RP4-726N1.2	1.47518	-4.07703	2.05546e-18	8.42113e-18
RP11-231E19.1	1.4731	-3.09999	5.80449e-28	3.76739e-27
SNORA71D	1.4726	-3.46292	1.5913e-06	3.1317e-06
RN7SL838P	1.47258	-3.73996	3.25986e-12	9.47633e-12
C3orf52	1.47258	4.07123	1.02064e-51	1.71043e-50
DNAH9	1.47226	-0.0905563	1.15639e-21	5.56697e-21
ENTPD5	1.47214	6.02813	1.25295e-45	1.66852e-44
RP11-419C23.1	1.4703	-3.41659	1.52755e-15	5.3691e-15
CTD-2005H7.2	1.46958	-2.64472	5.99496e-19	2.52326e-18
2018-12-01	1.46955	-1.18369	5.3169e-14	1.71326e-13
NKX3-1	1.4684	4.2777	4.48909e-24	2.42958e-23
RP11-74C13.3	1.46767	-2.60736	9.83963e-30	6.92347e-29
RP11-686G23.2	1.4676	-2.86556	1.89788e-15	6.63136e-15
TUSC5	1.46672	3.14702	5.28039e-11	1.42709e-10
SFTA3	1.46672	-3.20837	0.00015356	0.000255678
PHYHD1	1.46667	4.54944	1.81843e-29	1.26316e-28
RP11-62C7.2	1.46651	-3.28705	8.28413e-18	3.29275e-17
RP11-713P17.5	1.46513	-4.32707	8.17868e-06	1.52031e-05
FAM83E	1.46486	3.73763	1.55023e-20	7.05978e-20
RP11-444D3.1	1.46429	-2.21558	8.06323e-19	3.37022e-18
AC008088.4	1.46323	-2.68488	1.5234e-19	6.60402e-19
AP000445.1	1.4632	-4.09807	1.76893e-10	4.61541e-10
ACTL6B	1.46318	-0.976452	4.8404e-06	9.1572e-06
AC005041.11	1.46282	-3.92651	5.26027e-17	2.00617e-16
LRRC74B	1.46263	-3.40434	6.72717e-15	2.2822e-14
ATP7B	1.46131	4.79188	6.80241e-50	1.07079e-48
RP11-91H12.4	1.45763	-4.19575	1.96002e-13	6.11813e-13
GTF2IP7	1.45729	1.4472	2.04727e-32	1.61624e-31
ACOX2	1.45701	4.7008	2.09054e-24	1.15423e-23
STOML3	1.45677	-3.46618	1.02631e-06	2.05176e-06
MIR30C2	1.45659	-1.83823	1.61206e-24	8.94001e-24
NBEAP1	1.45627	-0.830933	1.41966e-14	4.72758e-14
KLHDC9	1.45591	3.50872	1.40559e-51	2.34738e-50
LHX1	1.45548	0.218024	2.85027e-05	5.05924e-05
C6orf222	1.45353	-2.73858	6.91925e-11	1.85574e-10
RP11-10H3.1	1.45293	-3.99015	5.24511e-08	1.15282e-07
KCNK16	1.45195	-3.0838	3.52278e-05	6.19716e-05
RP11-1260E13.2	1.45134	-2.79783	8.33777e-19	3.48325e-18
CYP4B1	1.45008	4.90826	5.69462e-17	2.16717e-16
FAM47E-STBD1	1.4497	-2.77424	1.55717e-37	1.5166e-36
GDF15	1.44904	4.48686	7.23177e-25	4.06672e-24
PTGER4P2	1.44754	-2.409	2.48252e-26	1.49501e-25
MED15P4	1.44641	-0.720934	5.50606e-06	1.03775e-05
RP11-395N3.2	1.446	0.489042	9.1911e-32	7.05293e-31
LALBA	1.44534	5.34418	0.0126047	0.0172542
CPEB2	1.44522	5.52187	3.4843e-83	1.95156e-81
CTD-2037L6.2	1.44499	-3.79569	3.2505e-15	1.12273e-14
RP11-565P22.6	1.44472	-1.82989	9.83816e-28	6.31613e-27
KRT32	1.44411	-0.450482	9.67394e-18	3.82982e-17
QDPR	1.44392	6.29022	1.48372e-53	2.67672e-52
MAGEA1	1.44344	1.22797	0.000101803	0.000172206
IGSF9B	1.44336	1.50513	1.03445e-29	7.27111e-29
MAB21L2	1.44308	-2.16006	1.48259e-09	3.64865e-09
RP11-661D19.3	1.44303	-4.1021	8.33895e-10	2.08183e-09
PSD3	1.442	6.14025	2.79146e-32	2.19144e-31
CXXC5	1.44127	6.83602	4.31878e-100	4.29559e-98
RTN4RL1	1.43974	4.82358	1.10708e-49	1.72497e-48
LY6G6C	1.43809	1.17356	1.24051e-15	4.38306e-15
AC094019.4	1.43768	-2.35019	5.2387e-29	3.55624e-28
TEX19	1.43755	-1.6085	2.29552e-13	7.13434e-13
RP11-213G21.2	1.43708	-3.64396	9.37088e-20	4.11362e-19
CLSTN2-AS1	1.43581	-3.26104	1.86977e-10	4.87286e-10
TTC23L	1.43574	0.339911	1.51109e-59	3.51872e-58
GLRB	1.43437	3.68732	5.13486e-31	3.81612e-30
C2orf27A	1.434	2.93776	1.49558e-63	4.01817e-62
RP11-150O12.6	1.43372	0.458768	3.5929e-26	2.15102e-25
RP11-375A5.1	1.43341	-4.20586	6.50516e-05	0.000112109
RP11-89H19.2	1.43309	0.862052	2.02544e-76	8.76686e-75
GATA2	1.43279	4.13411	7.02489e-31	5.18986e-30
RP11-830F9.6	1.43155	-2.48801	5.92957e-25	3.34728e-24
CYBRD1	1.43142	8.27714	1.30262e-45	1.73261e-44
MAGED2	1.43106	9.63259	2.47339e-81	1.29903e-79
RNA5SP101	1.43081	-3.90541	4.1207e-08	9.1259e-08
CYB5AP5	1.43049	-4.07483	1.47317e-05	2.67949e-05
FER1L5	1.43042	0.0363917	3.91983e-28	2.56539e-27
ESRG	1.43016	-1.86752	3.2524e-05	5.7425e-05
RP11-723O4.6	1.42863	0.422389	7.19503e-39	7.41448e-38
SSTR2	1.42793	4.29592	1.32294e-21	6.34522e-21
RP11-99A1.2	1.42718	-3.4563	7.93465e-18	3.15794e-17
PRDX1P1	1.42714	-0.63305	5.26203e-22	2.5781e-21
FLT3	1.42702	2.82661	1.40822e-20	6.43743e-20
RP11-523J2.1	1.42648	-2.73045	5.4354e-22	2.66072e-21
SYT13	1.42581	6.12686	1.92307e-11	5.34076e-11
CCDC173	1.42554	0.0390016	1.56171e-52	2.70039e-51
SCGB2A2	1.42533	10.3289	5.38822e-08	1.18366e-07
RP11-624L4.1	1.42483	0.394209	7.25633e-23	3.6987e-22
RP4-781K5.5	1.42475	-2.07701	1.53795e-09	3.77963e-09
SLC38A11	1.42398	0.425244	5.51271e-24	2.97451e-23
RNU6-460P	1.42324	-4.28272	3.14385e-20	1.41283e-19
BRINP2	1.42303	3.06196	4.03575e-10	1.03026e-09
LA16c-349E10.1	1.42278	-2.93698	7.86543e-19	3.28918e-18
RP11-441F2.5	1.42273	-3.31915	2.39183e-18	9.76248e-18
AK8	1.42138	2.42107	8.39984e-71	2.87831e-69
RHBDL1	1.42133	2.21732	3.77242e-36	3.46401e-35
ANKRD24	1.42024	1.12992	1.58693e-49	2.45789e-48
RPL21P54	1.42022	-3.3164	5.24933e-26	3.11834e-25
CTD-2105E13.16	1.4196	-3.35755	3.18969e-20	1.43304e-19
CASP16P	1.41832	0.600308	5.21082e-27	3.24047e-26
GUCY2EP	1.41733	-3.40901	1.23525e-06	2.45304e-06
WWP1P1	1.41704	-3.17809	1.05435e-30	7.73844e-30
FAM65C	1.41687	3.09154	9.80836e-26	5.75963e-25
HOXB5	1.41613	2.72964	1.03821e-15	3.68993e-15
C8orf49	1.41485	-3.65796	1.01494e-05	1.87341e-05
ERVFRD-1	1.41472	-1.08006	1.63754e-13	5.13671e-13
CFAP65	1.41458	0.0803209	1.91398e-15	6.68625e-15
PRSS23	1.41407	8.13088	3.21441e-42	3.72965e-41
WASIR2	1.41244	0.0383046	1.46088e-29	1.01815e-28
DRC3	1.41232	3.19333	1.011e-61	2.55538e-60
RP11-423H2.3	1.41195	0.878541	2.93737e-39	3.06822e-38
LINC01532	1.41151	-4.29263	1.39488e-09	3.4378e-09
DIO1	1.41107	3.7304	1.91989e-12	5.65271e-12
TCEAL3	1.41048	5.72255	2.16555e-63	5.75853e-62
GC	1.40962	-3.53664	0.000761055	0.00118802
LRRC31	1.40795	2.74492	4.95749e-10	1.25757e-09
XXbac-BPG248L24.10	1.40698	-2.17684	2.81179e-20	1.26596e-19
LA16c-325D7.2	1.40678	-1.24247	6.70083e-48	9.75977e-47
HSPA8P8	1.40638	-1.28875	2.7142e-15	9.41633e-15
MIR642A	1.40633	-4.13351	5.30267e-16	1.91676e-15
AC006129.1	1.40508	-0.170837	1.6734e-42	1.96599e-41
PEX5L-AS1	1.40338	-4.18871	8.64636e-08	1.87532e-07
PRRT2	1.4028	2.60203	1.18489e-44	1.5099e-43
RP11-496B10.3	1.40236	-3.07498	3.09814e-29	2.12842e-28
MIR4668	1.40143	-3.56632	1.11188e-20	5.1028e-20
RP11-96C23.12	1.40089	-4.34699	1.37182e-06	2.7156e-06
RP11-616M22.11	1.39844	-3.1304	5.24449e-16	1.89634e-15
CSAD	1.39843	4.98241	4.34918e-67	1.31168e-65
NAV3	1.39819	3.67561	1.49957e-20	6.83832e-20
TAL2	1.39759	-2.3676	1.09024e-20	5.00621e-20
ITPR1	1.39756	6.43075	4.33348e-50	6.85027e-49
CTD-2013N17.6	1.39715	1.11231	2.25982e-71	7.92888e-70
FAM214A	1.39667	6.5255	6.00002e-77	2.64456e-75
CNTD1	1.39634	1.5943	2.13369e-55	4.16581e-54
ZG16	1.3954	-2.34455	7.17134e-08	1.56355e-07
AKR7L	1.39492	0.943065	2.40376e-42	2.80158e-41
AMBP	1.39464	1.29009	2.43098e-16	8.93381e-16
C16orf89	1.39369	3.78989	3.94043e-15	1.35395e-14
GLS2	1.39272	-0.478498	4.82066e-57	1.00521e-55
MOB1AP1	1.39157	-4.28813	3.13846e-07	6.53146e-07
RP11-1260E13.1	1.39141	-1.45476	4.5542e-09	1.08315e-08
AC023137.2	1.38953	-2.69657	1.76583e-26	1.06828e-25
SOX2-OT	1.38912	-0.587528	1.4312e-28	9.5332e-28
RP11-445F12.2	1.38848	-4.25639	9.91994e-05	0.000167971
RGL3	1.38831	3.64002	2.2665e-33	1.86486e-32
RP11-64B16.4	1.38775	-3.86329	6.92735e-10	1.73869e-09
RAB26	1.38764	3.43465	7.82948e-38	7.72591e-37
RP11-65J3.15	1.38751	-2.968	4.02424e-26	2.40286e-25
FGA	1.38745	2.29817	0.00253513	0.00375635
SH3BGRL	1.38732	8.4391	2.11208e-55	4.12603e-54
RP11-654A16.3	1.38713	-2.40066	1.14333e-20	5.24359e-20
AC034220.3	1.38671	1.51728	3.52539e-93	2.77731e-91
RSPH4A	1.3858	0.472996	2.91305e-32	2.28318e-31
RP11-583F24.7	1.38387	-4.04851	5.62363e-10	1.42174e-09
C1QTNF7	1.38366	1.31361	1.62301e-25	9.42553e-25
METTL8P1	1.38357	-3.94749	4.95749e-08	1.09174e-07
TRIM80P	1.38325	-3.50778	6.46539e-23	3.30403e-22
SERPINA1	1.38288	7.98871	2.12165e-18	8.68599e-18
RP5-1182A14.5	1.38285	-3.30421	1.62865e-17	6.37727e-17
TMPRSS7	1.38189	-3.13926	1.23579e-17	4.87008e-17
ADAMTS19	1.38181	1.22372	1.36861e-12	4.06544e-12
KITLG	1.38141	6.34466	2.25079e-41	2.53566e-40
FGF16	1.38114	-1.35626	2.53181e-18	1.03225e-17
RP11-353N14.2	1.37959	1.8872	3.96693e-30	2.84227e-29
LEP	1.37929	2.3515	3.23604e-10	8.30703e-10
GAPDHP71	1.37867	-2.06584	1.74893e-22	8.77147e-22
RP11-64B16.2	1.37822	-0.693268	3.49978e-25	1.99773e-24
CTC-321K16.4	1.37793	-4.16413	3.84131e-07	7.93976e-07
KIF13B	1.37765	6.41688	1.15455e-56	2.37518e-55
C16orf71	1.37668	1.99054	9.01884e-57	1.8622e-55
RP11-150O12.4	1.37635	-4.27332	1.11448e-12	3.32697e-12
NUDT12	1.37582	4.60181	2.32909e-85	1.41755e-83
STEAP2	1.37525	5.23132	1.28294e-34	1.10833e-33
BSN	1.375	2.03673	2.13685e-31	1.61367e-30
RP11-344F13.1	1.37479	-3.90086	6.24307e-07	1.27085e-06
XXbac-BPG13B8.10	1.37434	-3.0631	6.34212e-20	2.80487e-19
RP11-525K10.3	1.37426	-1.66788	1.80985e-33	1.49423e-32
SPAG17	1.37374	2.36198	1.19149e-16	4.4515e-16
RP11-141M1.3	1.37215	-0.809383	9.37363e-28	6.02478e-27
MIR3178	1.37155	-4.08696	3.84134e-19	1.629e-18
P4HTM	1.37124	5.64633	2.75226e-100	2.77847e-98
NUDT16P1	1.37121	2.19446	5.58064e-39	5.76848e-38
RP11-839G9.1	1.37033	-3.30551	2.41809e-27	1.52684e-26
LRRC6	1.36948	3.42614	1.67878e-44	2.12721e-43
C4orf32	1.36936	5.40125	5.9495e-60	1.40283e-58
RP11-554D15.1	1.36928	-3.94114	2.36118e-10	6.11571e-10
LRG1	1.36805	5.67105	4.36072e-19	1.84485e-18
NLRP6	1.36794	-0.385242	3.63897e-25	2.07577e-24
FAM71E2	1.36757	-4.06238	7.66621e-07	1.54867e-06
PABPC1L2A	1.36718	-4.02796	0.000332352	0.000536826
LINC00371	1.36668	-3.71372	2.69775e-06	5.21485e-06
RP11-488L1.1	1.36629	-3.83174	0.00541416	0.00773111
SIAH2	1.36618	6.80342	9.14813e-70	3.03898e-68
BCAS4	1.36566	5.08035	9.87368e-62	2.49753e-60
NR0B1	1.36515	-0.71094	0.000145452	0.000242634
EPHA3	1.36455	3.04248	2.08182e-21	9.89077e-21
AC005077.14	1.36326	3.34097	2.53087e-28	1.669e-27
RP11-31I22.3	1.36251	-3.32362	1.85099e-08	4.20508e-08
RP11-71L14.3	1.359	-1.70438	3.82135e-22	1.88568e-21
RP11-35O15.2	1.35696	-2.5173	4.88378e-15	1.66908e-14
SPEF2	1.35668	3.89426	4.75539e-87	3.0835e-85
RP11-968O1.5	1.35643	-1.2561	1.21649e-29	8.5099e-29
CCDC96	1.35616	2.54051	8.88049e-74	3.46565e-72
CFAP70	1.35588	2.3955	1.6031e-51	2.67194e-50
NPAS1	1.35466	0.834747	1.72704e-41	1.95148e-40
RP11-354E11.2	1.35365	-0.955512	3.97333e-25	2.26114e-24
SPATA6L	1.35354	1.30611	1.46989e-41	1.66538e-40
KLF2P1	1.35293	-0.392135	2.45069e-13	7.60538e-13
TRBV20OR9-2	1.35258	-4.33343	1.47459e-06	2.90965e-06
RP11-246K15.1	1.35251	-3.36062	4.29603e-07	8.84873e-07
ASB16	1.35184	1.26807	3.55289e-57	7.47792e-56
ZSWIM5	1.35038	2.86441	9.91207e-41	1.08865e-39
SNORA38	1.35006	-4.03617	2.74198e-07	5.73074e-07
PPP1R36	1.35006	0.840323	1.45117e-32	1.15293e-31
CIDEC	1.34866	3.03058	5.98569e-11	1.61087e-10
FOXN1	1.348	0.169504	1.69759e-22	8.52155e-22
LETM2	1.3478	2.34573	7.52644e-36	6.83666e-35
SNORA7B	1.34709	-3.02382	7.1029e-11	1.90363e-10
RAMP3	1.34685	5.05413	3.30261e-25	1.88934e-24
CFD	1.34599	5.03641	5.001e-21	2.33875e-20
SPACA4	1.34572	-1.50689	3.62551e-23	1.87982e-22
CTD-2143L24.1	1.34544	-4.10336	2.21088e-11	6.11388e-11
PIP	1.3449	8.74101	1.05394e-07	2.27028e-07
LRRC73	1.34417	1.64886	8.49465e-41	9.36634e-40
RASEF	1.34376	6.20449	6.65591e-58	1.44696e-56
LMNTD2	1.34311	2.02001	2.73529e-45	3.58308e-44
FBXO15	1.34278	1.15305	1.88634e-40	2.05305e-39
CCDC151	1.34087	0.966659	6.61845e-26	3.91236e-25
RP11-597D13.2	1.34034	-3.07702	3.44874e-26	2.06618e-25
RTN1	1.33981	4.40588	1.00821e-25	5.91936e-25
MAS1L	1.33916	-3.33286	3.51699e-15	1.21204e-14
FOXI2	1.3383	-0.136412	1.67363e-12	4.94753e-12
FRY-AS1	1.33747	-2.72604	1.61176e-21	7.69655e-21
CTD-2033D15.2	1.3374	1.21454	1.7636e-27	1.11861e-26
SCN2B	1.33677	0.0461377	2.92916e-19	1.25083e-18
IGSF21	1.33628	3.68027	1.08456e-19	4.74247e-19
ASTN2	1.33559	4.58641	3.61307e-36	3.3195e-35
AC012485.2	1.33477	-2.79852	1.50497e-18	6.205e-18
LA16c-313F4.1	1.33471	-0.500223	1.66023e-53	2.98717e-52
SIDT1-AS1	1.33446	-3.0311	2.69658e-21	1.27612e-20
RNU4-29P	1.33385	-3.96234	2.75291e-19	1.17795e-18
CTD-3224K15.2	1.33244	-4.00654	5.93103e-17	2.25383e-16
FBXL16	1.33234	5.1433	3.37849e-32	2.64122e-31
RP11-462G12.2	1.33224	-2.35973	6.57752e-41	7.28105e-40
UGDH	1.33137	7.19425	3.03349e-51	5.01142e-50
CYP4F11	1.3305	2.77466	1.78699e-18	7.34534e-18
SLC14A2-AS1	1.3292	-3.0781	9.99391e-17	3.75209e-16
RP11-439K3.3	1.32845	-2.96769	9.84556e-33	7.88533e-32
SLC8A2	1.32824	1.00305	2.92523e-12	8.52193e-12
DOC2A	1.32738	2.24079	3.82568e-25	2.17969e-24
LA16c-380A1.2	1.32682	-1.15872	2.99659e-39	3.12814e-38
LRRC71	1.32662	-1.42127	8.39436e-18	3.335e-17
RP1-206D15.6	1.32656	0.836553	2.1623e-35	1.93494e-34
SEMA6D	1.32561	3.42288	1.13401e-24	6.31697e-24
RP11-297K7.1	1.32528	-2.65079	5.57166e-23	2.85596e-22
RP11-983P16.4	1.32489	4.23124	4.65684e-59	1.06238e-57
RP11-1134I14.4	1.32427	-3.19868	1.79504e-13	5.6177e-13
VAV3-AS1	1.32306	-2.95295	1.6877e-14	5.59655e-14
CTD-2516F10.4	1.32301	-1.82409	3.29759e-31	2.46865e-30
AR	1.32246	7.61228	3.1115e-27	1.9537e-26
NOS1AP	1.32187	2.94294	6.22188e-35	5.46753e-34
CPEB2-AS1	1.32186	-2.37452	2.28725e-31	1.72531e-30
SIDT1	1.32139	5.36954	1.13758e-37	1.11373e-36
SVOP	1.32111	-1.15342	1.68162e-05	3.04304e-05
PLA2G2C	1.31904	-1.90304	7.95309e-19	3.32501e-18
ADAMTSL5	1.31855	2.12596	1.06384e-36	1.00086e-35
FRG2C	1.31825	-3.11189	4.08126e-08	9.0439e-08
RP11-227G15.9	1.3169	-3.20074	4.68069e-19	1.97848e-18
RNA5SP473	1.31654	-4.29145	8.71206e-20	3.8309e-19
RHOH	1.31652	4.75591	8.40422e-32	6.45497e-31
ADGRV1	1.31605	4.51654	8.1779e-18	3.25245e-17
TMEM190	1.31586	-1.82935	6.19113e-19	2.60485e-18
SIAH3	1.31433	-1.17179	1.90261e-11	5.28479e-11
FMO5	1.31325	4.42025	1.30741e-26	7.96299e-26
EHMT2-AS1	1.31314	-3.01321	2.64678e-28	1.74373e-27
KIAA1257	1.3127	1.55106	2.36693e-37	2.28743e-36
PSKH2	1.31255	-4.13959	1.67825e-10	4.38457e-10
TMC4	1.31165	6.82209	1.02373e-66	3.05201e-65
KRT8P22	1.31152	-2.49048	5.19014e-09	1.2298e-08
MKX	1.31087	3.40369	3.65167e-10	9.34608e-10
FOXD4L5	1.31017	-3.83764	5.62658e-14	1.81062e-13
PGGHG	1.31013	6.26893	3.38314e-24	1.84315e-23
BBOF1	1.31006	4.13791	2.27487e-83	1.28267e-81
AC068831.3	1.30914	-3.11527	7.58602e-30	5.368e-29
MRGPRD	1.30899	-4.11237	2.86078e-07	5.97089e-07
SPDEF	1.30871	7.60704	5.64697e-29	3.82569e-28
CTC-490E21.11	1.30859	0.728664	2.43975e-25	1.40405e-24
VTN	1.3085	0.955514	4.14889e-13	1.26921e-12
RP11-560O20.1	1.30828	-4.26118	2.10968e-05	3.78192e-05
GLI3	1.30812	6.12188	4.83796e-57	1.0082e-55
AC005481.5	1.30741	-1.89345	1.08177e-17	4.27359e-17
CTD-2105E13.6	1.30681	-3.94126	5.84843e-07	1.19261e-06
MIR342	1.30628	-3.68829	3.83352e-24	2.08213e-23
RLN1	1.30609	-1.44009	3.06478e-33	2.50699e-32
RP13-379L11.1	1.306	-1.24034	3.4479e-05	6.0724e-05
AGBL2	1.306	0.928474	8.51918e-53	1.48757e-51
CCDC154	1.30541	1.00466	5.91018e-31	4.38266e-30
CTB-25B13.9	1.30534	-3.0986	7.7626e-27	4.79113e-26
ECM1	1.30531	7.21091	1.40916e-20	6.44085e-20
GLYAT	1.30464	-1.12157	5.49233e-11	1.48271e-10
RP11-254A24.2	1.3045	-1.25622	3.31074e-15	1.14264e-14
RP11-436M15.1	1.30354	-3.1442	3.34536e-08	7.45974e-08
RP11-426L16.10	1.30313	-2.76907	4.07134e-27	2.545e-26
HPN	1.30252	5.57269	3.61295e-28	2.36639e-27
MCCC2	1.30241	7.8124	6.88321e-66	2.00421e-64
RP11-299G20.5	1.30237	1.34583	1.30695e-28	8.72802e-28
NAT8	1.30222	-1.79283	6.36793e-23	3.25472e-22
RP11-532F6.3	1.30138	1.0225	1.3262e-27	8.45786e-27
LRRC56	1.30033	3.38419	6.86831e-56	1.36952e-54
RP11-347C12.10	1.29925	2.40052	9.99959e-58	2.15855e-56
DAB1	1.29853	0.793299	8.12269e-15	2.74182e-14
BCAM	1.29781	8.54873	1.48445e-48	2.21374e-47
RP11-377D9.1	1.2978	-4.28848	4.65588e-12	1.34062e-11
RP11-379K22.3	1.29772	-3.5281	8.59622e-16	3.06879e-15
CTD-2583A14.8	1.29729	2.80981	4.03322e-68	1.26387e-66
CGB5	1.29715	-4.02444	0.000567366	0.000896375
FP325317.1	1.29683	-2.65727	1.1695e-08	2.7009e-08
PLCD4	1.29676	3.59883	3.06756e-61	7.63336e-60
LA16c-313D11.9	1.29505	-2.55986	1.17932e-24	6.56719e-24
RP11-204P2.3	1.2946	-4.06433	7.55184e-13	2.27859e-12
IRS1	1.29405	6.21505	5.70368e-47	7.97663e-46
ZSCAN1	1.29363	0.516133	5.09565e-17	1.94493e-16
DGKK	1.29348	-3.47631	2.84819e-08	6.38958e-08
COX6CP1	1.29289	1.82167	4.36148e-09	1.03915e-08
TSPAN13	1.29271	8.35661	6.37401e-60	1.49978e-58
RP11-467L19.14	1.29254	-4.1439	9.14603e-08	1.9795e-07
RP11-956J14.1	1.29212	-1.88632	8.19168e-10	2.04552e-09
RP11-519C12.1	1.2913	-2.57043	2.05693e-31	1.55541e-30
WDR17	1.29027	1.51451	2.7699e-16	1.01594e-15
TACR3	1.28926	-2.10181	6.33339e-10	1.59484e-09
RP11-193M21.1	1.28762	-2.78567	4.20206e-12	1.21316e-11
FBXL7	1.28683	5.09906	4.73378e-46	6.3999e-45
ZNF214	1.28636	1.52454	1.18389e-33	9.86367e-33
TMSB4Y	1.2862	-3.64627	1.54268e-07	3.28302e-07
C9orf135	1.28619	-1.89046	1.76627e-05	3.18852e-05
SFTPA2	1.28597	0.624667	1.2876e-11	3.61314e-11
AMIGO2	1.28567	5.73074	1.36658e-26	8.31288e-26
C5orf38	1.28563	4.40247	6.93764e-19	2.90805e-18
RP11-452I5.2	1.28516	2.03813	3.11122e-30	2.24154e-29
PIFO	1.28503	3.38422	1.05787e-32	8.46042e-32
HSH2D	1.28477	4.44613	1.46474e-27	9.3238e-27
GPR162	1.28208	2.1304	3.41207e-26	2.0453e-25
LA16c-425C2.1	1.28203	-2.3598	1.13277e-36	1.06392e-35
AC013480.2	1.2811	-3.83228	6.87917e-10	1.72725e-09
MAGI2	1.28092	3.7833	6.27793e-34	5.29463e-33
FLJ12825	1.28019	0.583217	5.48425e-23	2.81159e-22
RP11-161D15.3	1.27768	-4.12262	0.00230458	0.00343057
TCEAL6	1.27741	-3.59229	9.96735e-23	5.05306e-22
CDYL2	1.27736	5.38734	6.30896e-51	1.02469e-49
DNASE2B	1.27681	-0.139335	2.75275e-12	8.03266e-12
RP11-316M20.1	1.27658	-4.2117	2.05688e-10	5.34561e-10
LINC01344	1.27654	-0.763156	1.3117e-14	4.37336e-14
CLGN	1.27647	4.43147	6.12185e-18	2.44918e-17
RNU6-833P	1.27612	-3.24715	1.84215e-26	1.11355e-25
AC007743.1	1.27585	0.936806	1.01638e-16	3.81459e-16
APBB2	1.27564	6.92678	7.48797e-93	5.83093e-91
PLIN1	1.27513	4.88929	3.15107e-13	9.71188e-13
LCE1D	1.275	-3.90377	0.0120983	0.0165879
CMB9-14B22.1	1.27494	-4.16604	1.86914e-10	4.87159e-10
RP11-900F13.2	1.27407	-4.1487	1.42979e-17	5.61557e-17
SYTL2	1.27361	6.86276	1.08753e-33	9.07204e-33
SLC22A12	1.27194	-4.17646	4.52916e-07	9.30504e-07
KAT6B	1.27132	6.50101	1.38961e-55	2.74165e-54
AC007563.5	1.26979	-3.79423	4.85184e-10	1.23179e-09
SPATA17	1.26972	2.69596	7.01745e-52	1.18307e-50
FAM161B	1.2695	3.81839	1.96382e-79	9.473e-78
ADRA2A	1.26862	4.50721	1.54434e-32	1.22465e-31
TEKT2	1.268	0.662471	1.1803e-23	6.26434e-23
MIR4300HG	1.26721	-3.08929	3.52157e-07	7.30306e-07
CRIP1	1.26663	3.17068	7.62065e-36	6.92037e-35
KPRP	1.26597	-2.17688	0.00549941	0.00784818
SLC22A5	1.26577	5.17176	6.46286e-100	6.37178e-98
CMBL	1.26519	6.30232	1.53165e-43	1.86576e-42
ENPP1	1.26406	6.64107	1.75952e-40	1.91688e-39
RP5-1185K9.1	1.26392	-0.821528	0.000137586	0.000230025
RP3-340B19.3	1.26304	-1.75913	3.46571e-11	9.47668e-11
LMNTD1	1.26254	-3.39563	1.46661e-07	3.12566e-07
SALL2	1.26226	4.71253	1.70855e-52	2.95128e-51
RP4-663N10.1	1.26197	-3.24046	5.99592e-08	1.31339e-07
RP11-748H22.1	1.26148	-1.88348	2.32211e-13	7.21632e-13
CTSG	1.2612	1.05555	8.36595e-17	3.15423e-16
RP11-976B16.1	1.26091	-2.96419	2.17253e-42	2.53911e-41
RHOB	1.26059	8.90454	1.25361e-75	5.25735e-74
PPP1R14D	1.26041	-0.905632	6.0847e-23	3.11326e-22
SKINT1L	1.25994	-2.44025	2.57013e-18	1.04737e-17
RP11-64B16.3	1.25968	-4.32254	1.45492e-08	3.33359e-08
RP13-554M15.8	1.25929	-3.4068	2.00546e-18	8.2203e-18
SCG3	1.25888	1.41067	1.85309e-06	3.62785e-06
ARNT2	1.25767	6.20396	2.59713e-27	1.63621e-26
RP11-174G6.5	1.25648	3.19681	2.23983e-31	1.68992e-30
CA4	1.25627	-0.682949	2.15025e-09	5.23596e-09
RP11-634B7.4	1.2554	-2.48405	5.88381e-14	1.89051e-13
RN7SKP239	1.25522	-2.2636	4.70967e-27	2.93315e-26
RAB27B	1.25518	6.16664	1.66526e-44	2.11087e-43
CISH	1.25471	5.91014	6.05837e-63	1.58476e-61
GLDN	1.2546	1.90494	1.91443e-21	9.11221e-21
PCAT14	1.25442	-0.237765	4.3777e-06	8.30934e-06
RP11-654A16.1	1.25311	-3.68797	1.5158e-06	2.98835e-06
RP11-167N4.2	1.25303	-3.72388	9.88738e-13	2.96077e-12
SLC19A2	1.25274	5.98353	3.50163e-57	7.37464e-56
RP11-384F7.2	1.25254	-4.0699	0.000129111	0.000216327
RP4-697K14.15	1.25234	-2.90206	8.94266e-22	4.32671e-21
RP11-666A8.9	1.25219	-1.45557	1.73345e-23	9.12404e-23
CFB	1.25218	5.967	8.62946e-23	4.38668e-22
AC144450.2	1.25136	0.712798	1.14989e-20	5.2715e-20
NAGS	1.25123	2.48035	2.89638e-33	2.37327e-32
RP11-643C9.2	1.25091	-3.33902	1.30722e-19	5.69175e-19
RP11-403B2.7	1.25004	-2.74979	4.21436e-18	1.69895e-17
HS6ST3	1.24835	3.71977	5.64163e-12	1.61618e-11
RP11-791G16.2	1.24785	-1.98653	2.40456e-19	1.03349e-18
ADCY9	1.2453	5.70752	1.24216e-85	7.65686e-84
ZNF385D	1.24509	2.90863	1.09075e-21	5.26149e-21
CTD-2525P14.5	1.245	-0.582142	6.33668e-21	2.94907e-20
IL20RA	1.24449	4.39201	2.51274e-22	1.24925e-21
ETNPPL	1.24352	-0.825173	4.29998e-09	1.02471e-08
TRIM58	1.24316	1.79035	1.11288e-15	3.94617e-15
SMIM14	1.24154	7.95495	5.2818e-73	1.9788e-71
CYP2C8	1.24123	0.0661502	4.03191e-14	1.30769e-13
SIGLEC17P	1.24	-0.250863	3.19991e-30	2.30445e-29
RP11-456K23.1	1.23971	1.03986	3.47593e-33	2.83712e-32
RP3-331H24.6	1.2395	-0.465393	3.84227e-16	1.39771e-15
PDCL3P4	1.23921	0.376603	1.55919e-46	2.14758e-45
RP11-132F7.2	1.23891	-0.056228	1.22256e-18	5.06416e-18
ITPKA	1.23832	0.659861	1.43353e-20	6.546e-20
HOXB-AS2	1.23807	-0.397531	3.22205e-13	9.92156e-13
RP5-1029K10.4	1.23612	-4.04771	1.02832e-09	2.55549e-09
AKAP5	1.23565	3.47039	8.31645e-33	6.68927e-32
CTD-2240J17.3	1.23523	-3.26754	1.37449e-24	7.64015e-24
FRS2	1.23474	6.30377	2.80403e-50	4.46394e-49
ELOVL5	1.23372	8.58484	1.1494e-46	1.58704e-45
CTC-236F12.4	1.2325	-0.46398	9.02626e-30	6.36311e-29
AC144450.1	1.23227	0.486942	1.0066e-22	5.10232e-22
LA16c-359F1.1	1.23214	-3.00008	7.2695e-31	5.36587e-30
DUSP4	1.23109	7.64973	7.30168e-23	3.72125e-22
RP11-256L6.3	1.22879	-4.27969	3.28943e-07	6.83275e-07
TMEM25	1.22779	5.78624	3.42416e-70	1.14767e-68
RP11-95G17.2	1.22705	-3.31719	6.94057e-15	2.35104e-14
ANKRD20A21P	1.22705	-3.09383	1.20959e-12	3.60324e-12
RP3-461P17.10	1.22662	-0.133905	3.02888e-40	3.27018e-39
RUNDC3A-AS1	1.22634	0.585314	4.06662e-22	2.00319e-21
RP11-127O4.2	1.22632	-4.23689	7.39009e-06	1.37912e-05
LSINCT5	1.22632	-2.41908	1.11035e-11	3.12486e-11
CTB-36H16.2	1.22533	0.944863	8.03104e-52	1.35125e-50
AC111155.1	1.22523	-3.40178	2.18365e-07	4.59317e-07
RP5-1092A11.5	1.22489	-3.34957	1.09692e-12	3.27627e-12
TMEM144	1.22398	4.84466	3.84789e-69	1.24633e-67
RP3-395M20.8	1.22133	1.82279	1.55966e-43	1.89782e-42
NFATC4	1.22032	5.75688	3.74977e-43	4.51069e-42
CTD-2589M5.4	1.22022	-1.53797	2.71739e-10	7.01247e-10
GPR6	1.21954	-2.64257	9.5357e-05	0.000161643
FFAR2	1.21891	1.91475	2.44195e-16	8.97316e-16
SMOC2	1.21849	6.74201	7.6329e-33	6.1512e-32
CTD-2373J6.1	1.21772	-2.29753	1.50492e-35	1.35423e-34
RBM11	1.21702	1.5579	3.54551e-26	2.12302e-25
RP11-37L2.1	1.217	-1.86723	4.17718e-20	1.86378e-19
RP13-39P12.3	1.21657	-0.0653279	3.96996e-34	3.37516e-33
RP11-49C9.2	1.2161	-1.71586	3.38567e-25	1.93554e-24
EGR3	1.21507	4.88624	1.60594e-21	7.67203e-21
PCK1	1.21433	1.27553	3.40477e-09	8.17795e-09
CBFA2T3	1.21413	3.82966	1.20837e-27	7.72103e-27
ZNF92	1.21381	5.27776	2.46252e-43	2.97603e-42
HMGCS2	1.21302	6.03994	1.3903e-06	2.75058e-06
TMEM229B	1.21269	4.45734	1.92393e-53	3.44875e-52
ZNF396	1.21265	2.86397	3.50875e-74	1.39054e-72
LGALS9B	1.21255	-1.05666	7.60327e-10	1.90282e-09
BCL9P1	1.21226	-4.22223	1.13683e-07	2.44134e-07
RP11-477H21.2	1.21161	1.37647	9.15322e-34	7.6716e-33
REEP6	1.21158	6.18932	4.05758e-22	1.99903e-21
RNA5SP160	1.21122	-3.96255	2.64481e-13	8.19422e-13
OR3D1P	1.21107	-4.18341	4.26839e-09	1.0174e-08
RP11-108K3.1	1.21061	-3.25246	1.62718e-05	2.94833e-05
TCEAL4	1.21034	7.48243	8.92948e-54	1.63189e-52
RP11-395N3.1	1.21022	-1.48089	2.63539e-17	1.02079e-16
C14orf180	1.20954	-0.337405	5.08266e-08	1.1185e-07
WDR63	1.20945	-0.231323	8.41278e-27	5.18009e-26
RP11-346E8.1	1.20876	-3.36312	4.252e-20	1.89642e-19
MTCO1P28	1.20781	-2.86052	2.6717e-14	8.75286e-14
SMPD3	1.20739	3.45834	2.73825e-26	1.64637e-25
FAXDC2	1.20707	4.70313	3.29933e-27	2.06971e-26
HRC	1.20673	0.462404	1.47184e-32	1.1688e-31
CFAP45	1.2062	2.66105	3.66384e-32	2.86032e-31
CSTL1	1.20582	-3.0461	1.05284e-07	2.26806e-07
OR2C1	1.20526	-2.93884	7.78404e-25	4.36854e-24
HEBP1	1.20521	6.6223	5.85041e-41	6.48895e-40
GLOD5	1.20499	-0.557649	3.394e-31	2.5397e-30
ARHGAP19-SLIT1	1.20484	-3.78799	5.65833e-07	1.15489e-06
MIR3936	1.20476	-1.49724	1.3133e-49	2.03969e-48
GCSAML	1.20448	-0.714672	2.98885e-21	1.41245e-20
RIBC1	1.2044	2.04157	1.28049e-51	2.13952e-50
RP11-358D17.2	1.20396	-1.65656	2.02129e-19	8.71531e-19
ZNF587	1.20371	5.58522	9.96258e-69	3.18708e-67
CPN2	1.20355	-1.02999	1.84972e-17	7.22279e-17
GSC	1.20328	1.1475	7.52791e-23	3.83423e-22
RDH16	1.20328	1.78814	1.2396e-17	4.88452e-17
KCNK15-AS1	1.20274	-0.408715	3.13004e-31	2.3453e-30
RP11-504I13.3	1.20223	-2.72636	3.70094e-24	2.01174e-23
C5orf30	1.20173	5.39051	7.53864e-59	1.70596e-57
AC015987.1	1.20172	-1.05957	3.31348e-24	1.80549e-23
RP4-539M6.21	1.20138	-2.17989	6.13807e-22	2.996e-21
LINC00621	1.20008	-2.7944	3.0208e-12	8.79124e-12
SKAP1	1.19956	4.08209	2.26521e-30	1.64043e-29
C3orf18	1.19938	3.17621	6.25897e-64	1.71438e-62
MS4A3	1.19909	-4.10241	2.97068e-07	6.19261e-07
FMN1	1.19862	4.86143	1.69793e-48	2.52651e-47
FUT8	1.19844	6.30093	4.41405e-65	1.26237e-63
SPATA18	1.19781	3.65021	8.31939e-29	5.60354e-28
RP4-601P9.2	1.19774	-2.12717	5.63913e-15	1.92041e-14
APH1B	1.19734	4.70128	7.43354e-81	3.82079e-79
GRP	1.19732	2.29668	4.101e-17	1.57545e-16
COL4A6	1.19722	2.95956	1.10237e-13	3.48846e-13
TMEM101	1.19643	5.77002	4.96177e-36	4.53759e-35
NT5CP1	1.19631	-3.239	7.11272e-24	3.81404e-23
RP11-195M16.1	1.19567	-3.80677	1.46129e-10	3.83377e-10
PNLIPRP2	1.19473	-1.13471	1.96183e-08	4.45087e-08
KIAA0040	1.19444	7.19713	4.18757e-64	1.15262e-62
RN7SL449P	1.19408	-3.81373	1.10841e-12	3.30944e-12
SLC9A3R1	1.19393	8.54302	1.99698e-42	2.33962e-41
SEMA3C	1.19339	7.37048	1.50928e-38	1.53514e-37
AC005609.17	1.1933	-3.95577	1.8899e-08	4.29174e-08
TPSD1	1.19323	1.31336	1.31688e-09	3.25008e-09
POLN	1.19313	1.71895	2.99873e-47	4.22882e-46
RP11-452H21.1	1.193	-2.89937	4.68991e-12	1.35019e-11
RP11-53B2.4	1.19203	-1.83892	4.07514e-16	1.48082e-15
RP11-377D9.3	1.19176	-1.65216	4.93683e-26	2.93425e-25
LRRC17	1.19153	4.02794	6.31417e-26	3.73576e-25
RP13-39P12.2	1.19119	-0.873604	1.53748e-26	9.32893e-26
MUC1	1.19113	9.25124	6.52699e-24	3.50553e-23
CTD-2058B24.2	1.19045	-3.46242	3.00538e-14	9.81265e-14
LINC00517	1.19008	-2.28022	1.09585e-19	4.79105e-19
EDARADD	1.18988	3.75634	1.96033e-19	8.45789e-19
RP4-568C11.4	1.18978	4.80493	1.42287e-46	1.96062e-45
DDX53	1.18977	-3.3744	0.00243756	0.00361845
RP11-32B5.1	1.1896	-3.83859	1.48335e-14	4.93348e-14
AC004053.1	1.18954	-3.51716	8.43687e-13	2.53542e-12
ARMC3	1.18873	1.46522	1.95057e-16	7.20366e-16
LINC01314	1.18856	-0.370093	5.95106e-18	2.38198e-17
CCDC40	1.18819	3.63504	2.01578e-55	3.94247e-54
RP11-493P1.2	1.1874	-3.23946	1.3497e-23	7.14881e-23
EFCAB6	1.18691	1.747	1.13813e-49	1.77254e-48
KRT18P55	1.1867	-2.73424	3.50963e-20	1.57218e-19
RP11-798K3.2	1.18615	-3.74181	3.4422e-09	8.26609e-09
RP11-426D19.1	1.18568	-1.64165	7.90937e-15	2.67116e-14
RD3	1.18531	-2.74302	2.21824e-13	6.90051e-13
RAB44	1.1851	-1.44387	5.9423e-25	3.35391e-24
RIPK3	1.18482	3.14054	1.17838e-41	1.3396e-40
RP1-131F15.2	1.18476	-1.35497	3.6938e-30	2.64995e-29
GPR88	1.18443	0.299476	4.98327e-11	1.34917e-10
RP11-439E19.10	1.18408	0.505251	2.49999e-35	2.23356e-34
DBNDD2	1.18405	2.40278	4.94415e-45	6.39459e-44
LRIG1	1.18371	7.44098	8.97285e-69	2.87865e-67
HIST4H4	1.18311	1.73667	4.31433e-28	2.81592e-27
RAB17	1.18297	4.89648	2.9902e-59	6.88215e-58
RP11-14C10.3	1.18222	-3.71557	1.86215e-14	6.1599e-14
LINC00472	1.1812	1.86799	8.21961e-20	3.61719e-19
SCNN1A	1.181	6.96148	1.15635e-30	8.47051e-30
C1orf226	1.18059	5.2772	1.15326e-33	9.61327e-33
KLHDC1	1.18009	1.69735	3.6196e-77	1.62079e-75
LINC00992	1.1798	0.0785738	2.18077e-07	4.58739e-07
EBF4	1.17937	4.51763	1.33148e-36	1.24466e-35
ATP8B1	1.17902	6.71413	7.56683e-61	1.84749e-59
CTC-523E23.4	1.17883	-0.0395533	5.2655e-22	2.57943e-21
GPD1	1.17789	4.2448	1.44159e-11	4.03315e-11
ACOT4	1.17783	3.81198	9.95939e-50	1.55612e-48
DCDC2	1.17782	3.19146	1.02953e-12	3.0791e-12
ELANE	1.17686	-2.87415	5.0428e-13	1.53473e-12
RP11-299G20.2	1.1758	0.844162	3.38669e-29	2.32193e-28
SERPINA12	1.17563	-0.0926362	1.03423e-10	2.74174e-10
RP11-1134I14.8	1.17529	-1.09993	1.88874e-15	6.6001e-15
RP11-439K3.1	1.17463	-2.30612	1.72478e-37	1.67645e-36
RP11-699C17.1	1.17402	-1.48503	6.32612e-46	8.51513e-45
MIR8071-2	1.17397	-0.705578	3.04066e-10	7.82037e-10
CTB-171A8.1	1.17382	0.549006	1.5133e-21	7.23765e-21
DUSP15	1.17342	1.94236	1.4758e-19	6.40177e-19
COX6B2	1.17272	0.064091	1.39628e-12	4.1447e-12
PRKACB	1.17247	6.56439	6.3792e-19	2.6823e-18
MYCBPAP	1.17167	0.804622	7.73691e-28	4.99757e-27
CTD-2583A14.11	1.17141	2.77399	1.882e-49	2.90024e-48
GACAT2	1.17125	-0.771611	7.97483e-06	1.48397e-05
[truncated: 10,571 more rows]
